# Supplementary material for: A dispensable SepIVA orthologue in Streptomyces venezuelae is associated with polar growth and not cell division
Source: BMC Microbiol. 2024 Nov 18;24:481. doi: 10.1186/s12866-024-03625-6 (PMC11571769; doi:10.1186/s12866-024-03625-6)
Supplement: Supplementary file 4 — Supplementary Material 4 [file 12866_2024_3625_MOESM4_ESM.pdb]

ATOM      1  N   MET A   1       1.897  99.286  49.192  1.00 64.87           N  
ATOM      2  H   MET A   1       1.935  98.696  48.373  1.00 64.87           H  
ATOM      3  H2  MET A   1       1.492  98.765  49.956  1.00 64.87           H  
ATOM      4  H3  MET A   1       2.856  99.562  49.349  1.00 64.87           H  
ATOM      5  CA  MET A   1       1.106 100.459  48.804  1.00 64.87           C  
ATOM      6  HA  MET A   1       1.484 100.848  47.858  1.00 64.87           H  
ATOM      7  C   MET A   1       1.193 101.603  49.810  1.00 64.87           C  
ATOM      8  CB  MET A   1      -0.271  99.880  48.568  1.00 64.87           C  
ATOM      9  HB2 MET A   1      -0.625  99.405  49.483  1.00 64.87           H  
ATOM     10  HB3 MET A   1      -0.188  99.122  47.789  1.00 64.87           H  
ATOM     11  O   MET A   1       1.157 102.774  49.446  1.00 64.87           O  
ATOM     12  CG  MET A   1      -1.306 100.867  48.117  1.00 64.87           C  
ATOM     13  HG2 MET A   1      -1.010 101.326  47.174  1.00 64.87           H  
ATOM     14  HG3 MET A   1      -1.413 101.626  48.891  1.00 64.87           H  
ATOM     15  SD  MET A   1      -2.890 100.039  47.952  1.00 64.87           S  
ATOM     16  CE  MET A   1      -2.734  99.475  46.249  1.00 64.87           C  
ATOM     17  HE1 MET A   1      -2.922 100.318  45.584  1.00 64.87           H  
ATOM     18  HE2 MET A   1      -1.734  99.089  46.055  1.00 64.87           H  
ATOM     19  HE3 MET A   1      -3.508  98.733  46.049  1.00 64.87           H  
ATOM     20  N   TYR A   2       1.321 101.280  51.102  1.00 66.19           N  
ATOM     21  H   TYR A   2       1.316 100.307  51.371  1.00 66.19           H  
ATOM     22  CA  TYR A   2       1.224 102.254  52.191  1.00 66.19           C  
ATOM     23  HA  TYR A   2       0.224 102.688  52.173  1.00 66.19           H  
ATOM     24  C   TYR A   2       2.221 103.416  52.087  1.00 66.19           C  
ATOM     25  CB  TYR A   2       1.404 101.499  53.513  1.00 66.19           C  
ATOM     26  HB2 TYR A   2       2.461 101.283  53.673  1.00 66.19           H  
ATOM     27  HB3 TYR A   2       0.883 100.543  53.453  1.00 66.19           H  
ATOM     28  O   TYR A   2       1.832 104.562  52.270  1.00 66.19           O  
ATOM     29  CG  TYR A   2       0.856 102.242  54.707  1.00 66.19           C  
ATOM     30  CD1 TYR A   2       1.672 103.129  55.436  1.00 66.19           C  
ATOM     31  HD1 TYR A   2       2.692 103.321  55.136  1.00 66.19           H  
ATOM     32  CD2 TYR A   2      -0.495 102.066  55.068  1.00 66.19           C  
ATOM     33  HD2 TYR A   2      -1.130 101.413  54.488  1.00 66.19           H  
ATOM     34  CE1 TYR A   2       1.143 103.833  56.531  1.00 66.19           C  
ATOM     35  HE1 TYR A   2       1.770 104.542  57.050  1.00 66.19           H  
ATOM     36  CE2 TYR A   2      -1.025 102.760  56.171  1.00 66.19           C  
ATOM     37  HE2 TYR A   2      -2.064 102.650  56.445  1.00 66.19           H  
ATOM     38  OH  TYR A   2      -0.716 104.334  57.956  1.00 66.19           O  
ATOM     39  HH  TYR A   2      -0.086 105.008  58.221  1.00 66.19           H  
ATOM     40  CZ  TYR A   2      -0.206 103.647  56.901  1.00 66.19           C  
ATOM     41  N   ARG A   3       3.487 103.133  51.747  1.00 69.00           N  
ATOM     42  H   ARG A   3       3.735 102.177  51.536  1.00 69.00           H  
ATOM     43  CA  ARG A   3       4.539 104.159  51.726  1.00 69.00           C  
ATOM     44  HA  ARG A   3       4.485 104.714  52.662  1.00 69.00           H  
ATOM     45  C   ARG A   3       4.323 105.200  50.623  1.00 69.00           C  
ATOM     46  CB  ARG A   3       5.924 103.503  51.594  1.00 69.00           C  
ATOM     47  HB2 ARG A   3       5.872 102.438  51.819  1.00 69.00           H  
ATOM     48  HB3 ARG A   3       6.280 103.613  50.570  1.00 69.00           H  
ATOM     49  O   ARG A   3       4.585 106.374  50.840  1.00 69.00           O  
ATOM     50  CG  ARG A   3       6.916 104.154  52.568  1.00 69.00           C  
ATOM     51  HG2 ARG A   3       6.750 105.231  52.596  1.00 69.00           H  
ATOM     52  HG3 ARG A   3       6.758 103.748  53.567  1.00 69.00           H  
ATOM     53  CD  ARG A   3       8.356 103.907  52.118  1.00 69.00           C  
ATOM     54  HD2 ARG A   3       8.485 104.386  51.147  1.00 69.00           H  
ATOM     55  HD3 ARG A   3       8.522 102.836  51.999  1.00 69.00           H  
ATOM     56  NE  ARG A   3       9.324 104.450  53.089  1.00 69.00           N  
ATOM     57  HE  ARG A   3       9.002 104.544  54.042  1.00 69.00           H  
ATOM     58  NH1 ARG A   3      10.939 105.123  51.576  1.00 69.00           N  
ATOM     59 HH11 ARG A   3      11.522 105.901  51.304  1.00 69.00           H  
ATOM     60 HH12 ARG A   3      10.402 104.758  50.802  1.00 69.00           H  
ATOM     61  NH2 ARG A   3      11.136 105.674  53.706  1.00 69.00           N  
ATOM     62 HH21 ARG A   3      10.641 105.957  54.540  1.00 69.00           H  
ATOM     63 HH22 ARG A   3      11.796 106.335  53.322  1.00 69.00           H  
ATOM     64  CZ  ARG A   3      10.459 105.061  52.785  1.00 69.00           C  
ATOM     65  N   VAL A   4       3.810 104.766  49.471  1.00 72.96           N  
ATOM     66  H   VAL A   4       3.606 103.781  49.383  1.00 72.96           H  
ATOM     67  CA  VAL A   4       3.483 105.633  48.330  1.00 72.96           C  
ATOM     68  HA  VAL A   4       4.366 106.204  48.041  1.00 72.96           H  
ATOM     69  C   VAL A   4       2.395 106.638  48.708  1.00 72.96           C  
ATOM     70  CB  VAL A   4       3.040 104.765  47.137  1.00 72.96           C  
ATOM     71  HB  VAL A   4       2.263 104.073  47.464  1.00 72.96           H  
ATOM     72  O   VAL A   4       2.558 107.836  48.492  1.00 72.96           O  
ATOM     73  CG1 VAL A   4       2.466 105.594  45.996  1.00 72.96           C  
ATOM     74 HG11 VAL A   4       2.346 104.964  45.115  1.00 72.96           H  
ATOM     75 HG12 VAL A   4       1.486 105.981  46.276  1.00 72.96           H  
ATOM     76 HG13 VAL A   4       3.127 106.430  45.767  1.00 72.96           H  
ATOM     77  CG2 VAL A   4       4.209 103.940  46.597  1.00 72.96           C  
ATOM     78 HG21 VAL A   4       4.608 103.288  47.374  1.00 72.96           H  
ATOM     79 HG22 VAL A   4       3.869 103.303  45.780  1.00 72.96           H  
ATOM     80 HG23 VAL A   4       4.993 104.605  46.234  1.00 72.96           H  
ATOM     81  N   PHE A   5       1.304 106.162  49.314  1.00 73.92           N  
ATOM     82  H   PHE A   5       1.219 105.167  49.462  1.00 73.92           H  
ATOM     83  CA  PHE A   5       0.221 107.039  49.761  1.00 73.92           C  
ATOM     84  HA  PHE A   5      -0.042 107.713  48.946  1.00 73.92           H  
ATOM     85  C   PHE A   5       0.636 107.929  50.934  1.00 73.92           C  
ATOM     86  CB  PHE A   5      -1.019 106.212  50.106  1.00 73.92           C  
ATOM     87  HB2 PHE A   5      -0.736 105.373  50.741  1.00 73.92           H  
ATOM     88  HB3 PHE A   5      -1.705 106.837  50.677  1.00 73.92           H  
ATOM     89  O   PHE A   5       0.297 109.107  50.935  1.00 73.92           O  
ATOM     90  CG  PHE A   5      -1.763 105.719  48.882  1.00 73.92           C  
ATOM     91  CD1 PHE A   5      -2.515 106.624  48.109  1.00 73.92           C  
ATOM     92  HD1 PHE A   5      -2.557 107.667  48.387  1.00 73.92           H  
ATOM     93  CD2 PHE A   5      -1.714 104.366  48.512  1.00 73.92           C  
ATOM     94  HD2 PHE A   5      -1.138 103.674  49.109  1.00 73.92           H  
ATOM     95  CE1 PHE A   5      -3.214 106.177  46.973  1.00 73.92           C  
ATOM     96  HE1 PHE A   5      -3.786 106.872  46.377  1.00 73.92           H  
ATOM     97  CE2 PHE A   5      -2.425 103.920  47.382  1.00 73.92           C  
ATOM     98  HE2 PHE A   5      -2.433 102.882  47.083  1.00 73.92           H  
ATOM     99  CZ  PHE A   5      -3.171 104.822  46.614  1.00 73.92           C  
ATOM    100  HZ  PHE A   5      -3.712 104.465  45.751  1.00 73.92           H  
ATOM    101  N   GLU A   6       1.409 107.403  51.889  1.00 76.43           N  
ATOM    102  H   GLU A   6       1.637 106.420  51.850  1.00 76.43           H  
ATOM    103  CA  GLU A   6       1.951 108.187  53.005  1.00 76.43           C  
ATOM    104  HA  GLU A   6       1.120 108.623  53.560  1.00 76.43           H  
ATOM    105  C   GLU A   6       2.808 109.355  52.493  1.00 76.43           C  
ATOM    106  CB  GLU A   6       2.726 107.243  53.945  1.00 76.43           C  
ATOM    107  HB2 GLU A   6       2.060 106.426  54.224  1.00 76.43           H  
ATOM    108  HB3 GLU A   6       3.578 106.825  53.409  1.00 76.43           H  
ATOM    109  O   GLU A   6       2.588 110.497  52.896  1.00 76.43           O  
ATOM    110  CG  GLU A   6       3.220 107.907  55.241  1.00 76.43           C  
ATOM    111  HG2 GLU A   6       2.376 108.411  55.711  1.00 76.43           H  
ATOM    112  HG3 GLU A   6       3.970 108.657  54.993  1.00 76.43           H  
ATOM    113  CD  GLU A   6       3.825 106.898  56.242  1.00 76.43           C  
ATOM    114  OE1 GLU A   6       3.808 107.195  57.462  1.00 76.43           O  
ATOM    115  OE2 GLU A   6       4.256 105.793  55.825  1.00 76.43           O  
ATOM    116  N   ALA A   7       3.700 109.102  51.530  1.00 74.49           N  
ATOM    117  H   ALA A   7       3.853 108.147  51.239  1.00 74.49           H  
ATOM    118  CA  ALA A   7       4.525 110.143  50.926  1.00 74.49           C  
ATOM    119  HA  ALA A   7       4.994 110.709  51.730  1.00 74.49           H  
ATOM    120  C   ALA A   7       3.706 111.143  50.084  1.00 74.49           C  
ATOM    121  CB  ALA A   7       5.631 109.463  50.115  1.00 74.49           C  
ATOM    122  HB1 ALA A   7       6.254 108.862  50.777  1.00 74.49           H  
ATOM    123  HB2 ALA A   7       5.190 108.816  49.357  1.00 74.49           H  
ATOM    124  HB3 ALA A   7       6.256 110.220  49.642  1.00 74.49           H  
ATOM    125  O   ALA A   7       3.971 112.343  50.128  1.00 74.49           O  
ATOM    126  N   LEU A   8       2.672 110.694  49.361  1.00 79.01           N  
ATOM    127  H   LEU A   8       2.512 109.698  49.327  1.00 79.01           H  
ATOM    128  CA  LEU A   8       1.763 111.587  48.622  1.00 79.01           C  
ATOM    129  HA  LEU A   8       2.362 112.254  48.001  1.00 79.01           H  
ATOM    130  C   LEU A   8       0.924 112.483  49.532  1.00 79.01           C  
ATOM    131  CB  LEU A   8       0.819 110.754  47.745  1.00 79.01           C  
ATOM    132  HB2 LEU A   8       0.520 109.862  48.296  1.00 79.01           H  
ATOM    133  HB3 LEU A   8      -0.082 111.323  47.517  1.00 79.01           H  
ATOM    134  O   LEU A   8       0.652 113.636  49.189  1.00 79.01           O  
ATOM    135  CG  LEU A   8       1.483 110.371  46.428  1.00 79.01           C  
ATOM    136  HG  LEU A   8       2.508 110.060  46.628  1.00 79.01           H  
ATOM    137  CD1 LEU A   8       0.769 109.191  45.799  1.00 79.01           C  
ATOM    138 HD11 LEU A   8       1.425 108.843  45.001  1.00 79.01           H  
ATOM    139 HD12 LEU A   8      -0.207 109.482  45.410  1.00 79.01           H  
ATOM    140 HD13 LEU A   8       0.659 108.385  46.524  1.00 79.01           H  
ATOM    141  CD2 LEU A   8       1.480 111.546  45.441  1.00 79.01           C  
ATOM    142 HD21 LEU A   8       0.465 111.777  45.118  1.00 79.01           H  
ATOM    143 HD22 LEU A   8       2.087 111.286  44.573  1.00 79.01           H  
ATOM    144 HD23 LEU A   8       1.920 112.433  45.896  1.00 79.01           H  
ATOM    145  N   ASP A   9       0.489 111.963  50.675  1.00 80.65           N  
ATOM    146  H   ASP A   9       0.696 110.996  50.879  1.00 80.65           H  
ATOM    147  CA  ASP A   9      -0.240 112.737  51.674  1.00 80.65           C  
ATOM    148  HA  ASP A   9      -1.025 113.309  51.179  1.00 80.65           H  
ATOM    149  C   ASP A   9       0.666 113.770  52.346  1.00 80.65           C  
ATOM    150  CB  ASP A   9      -0.890 111.795  52.701  1.00 80.65           C  
ATOM    151  HB2 ASP A   9      -1.155 112.379  53.583  1.00 80.65           H  
ATOM    152  HB3 ASP A   9      -0.173 111.035  53.011  1.00 80.65           H  
ATOM    153  O   ASP A   9       0.265 114.928  52.490  1.00 80.65           O  
ATOM    154  CG  ASP A   9      -2.174 111.127  52.192  1.00 80.65           C  
ATOM    155  OD1 ASP A   9      -2.759 111.641  51.202  1.00 80.65           O  
ATOM    156  OD2 ASP A   9      -2.645 110.183  52.862  1.00 80.65           O  
ATOM    157  N   GLU A  10       1.900 113.397  52.690  1.00 81.40           N  
ATOM    158  H   GLU A  10       2.168 112.430  52.579  1.00 81.40           H  
ATOM    159  CA  GLU A  10       2.884 114.329  53.247  1.00 81.40           C  
ATOM    160  HA  GLU A  10       2.438 114.810  54.117  1.00 81.40           H  
ATOM    161  C   GLU A  10       3.236 115.443  52.245  1.00 81.40           C  
ATOM    162  CB  GLU A  10       4.114 113.535  53.720  1.00 81.40           C  
ATOM    163  HB2 GLU A  10       4.666 113.156  52.861  1.00 81.40           H  
ATOM    164  HB3 GLU A  10       3.763 112.692  54.314  1.00 81.40           H  
ATOM    165  O   GLU A  10       3.251 116.627  52.595  1.00 81.40           O  
ATOM    166  CG  GLU A  10       5.032 114.395  54.602  1.00 81.40           C  
ATOM    167  HG2 GLU A  10       4.413 114.910  55.337  1.00 81.40           H  
ATOM    168  HG3 GLU A  10       5.506 115.159  53.986  1.00 81.40           H  
ATOM    169  CD  GLU A  10       6.111 113.596  55.357  1.00 81.40           C  
ATOM    170  OE1 GLU A  10       6.703 114.195  56.289  1.00 81.40           O  
ATOM    171  OE2 GLU A  10       6.317 112.402  55.055  1.00 81.40           O  
ATOM    172  N   LEU A  11       3.401 115.089  50.969  1.00 81.50           N  
ATOM    173  H   LEU A  11       3.408 114.102  50.755  1.00 81.50           H  
ATOM    174  CA  LEU A  11       3.648 116.029  49.878  1.00 81.50           C  
ATOM    175  HA  LEU A  11       4.545 116.605  50.107  1.00 81.50           H  
ATOM    176  C   LEU A  11       2.475 117.011  49.694  1.00 81.50           C  
ATOM    177  CB  LEU A  11       3.894 115.184  48.623  1.00 81.50           C  
ATOM    178  HB2 LEU A  11       2.959 114.677  48.383  1.00 81.50           H  
ATOM    179  HB3 LEU A  11       4.628 114.409  48.843  1.00 81.50           H  
ATOM    180  O   LEU A  11       2.684 118.224  49.600  1.00 81.50           O  
ATOM    181  CG  LEU A  11       4.389 115.987  47.415  1.00 81.50           C  
ATOM    182  HG  LEU A  11       3.992 117.001  47.446  1.00 81.50           H  
ATOM    183  CD1 LEU A  11       5.914 116.035  47.370  1.00 81.50           C  
ATOM    184 HD11 LEU A  11       6.237 116.491  46.434  1.00 81.50           H  
ATOM    185 HD12 LEU A  11       6.294 116.595  48.224  1.00 81.50           H  
ATOM    186 HD13 LEU A  11       6.319 115.023  47.399  1.00 81.50           H  
ATOM    187  CD2 LEU A  11       3.917 115.329  46.128  1.00 81.50           C  
ATOM    188 HD21 LEU A  11       2.916 114.920  46.259  1.00 81.50           H  
ATOM    189 HD22 LEU A  11       3.886 116.087  45.345  1.00 81.50           H  
ATOM    190 HD23 LEU A  11       4.578 114.511  45.844  1.00 81.50           H  
ATOM    191  N   GLY A  12       1.235 116.509  49.702  1.00 79.31           N  
ATOM    192  H   GLY A  12       1.132 115.507  49.775  1.00 79.31           H  
ATOM    193  CA  GLY A  12       0.028 117.338  49.643  1.00 79.31           C  
ATOM    194  HA2 GLY A  12       0.022 117.914  48.718  1.00 79.31           H  
ATOM    195  HA3 GLY A  12      -0.845 116.687  49.659  1.00 79.31           H  
ATOM    196  C   GLY A  12      -0.072 118.307  50.826  1.00 79.31           C  
ATOM    197  O   GLY A  12      -0.290 119.506  50.629  1.00 79.31           O  
ATOM    198  N   ALA A  13       0.180 117.821  52.047  1.00 81.02           N  
ATOM    199  H   ALA A  13       0.375 116.835  52.142  1.00 81.02           H  
ATOM    200  CA  ALA A  13       0.154 118.636  53.261  1.00 81.02           C  
ATOM    201  HA  ALA A  13      -0.833 119.087  53.353  1.00 81.02           H  
ATOM    202  C   ALA A  13       1.185 119.780  53.221  1.00 81.02           C  
ATOM    203  CB  ALA A  13       0.379 117.716  54.468  1.00 81.02           C  
ATOM    204  HB1 ALA A  13       0.317 118.296  55.388  1.00 81.02           H  
ATOM    205  HB2 ALA A  13       1.360 117.245  54.406  1.00 81.02           H  
ATOM    206  HB3 ALA A  13      -0.385 116.938  54.484  1.00 81.02           H  
ATOM    207  O   ALA A  13       0.857 120.927  53.544  1.00 81.02           O  
ATOM    208  N   ILE A  14       2.409 119.509  52.750  1.00 82.45           N  
ATOM    209  H   ILE A  14       2.628 118.549  52.524  1.00 82.45           H  
ATOM    210  CA  ILE A  14       3.453 120.533  52.579  1.00 82.45           C  
ATOM    211  HA  ILE A  14       3.643 120.992  53.549  1.00 82.45           H  
ATOM    212  C   ILE A  14       2.982 121.658  51.641  1.00 82.45           C  
ATOM    213  CB  ILE A  14       4.765 119.870  52.088  1.00 82.45           C  
ATOM    214  HB  ILE A  14       4.530 119.189  51.270  1.00 82.45           H  
ATOM    215  O   ILE A  14       3.227 122.841  51.907  1.00 82.45           O  
ATOM    216  CG1 ILE A  14       5.415 119.067  53.238  1.00 82.45           C  
ATOM    217 HG12 ILE A  14       4.666 118.429  53.707  1.00 82.45           H  
ATOM    218 HG13 ILE A  14       5.785 119.750  54.002  1.00 82.45           H  
ATOM    219  CG2 ILE A  14       5.760 120.923  51.567  1.00 82.45           C  
ATOM    220 HG21 ILE A  14       5.376 121.390  50.660  1.00 82.45           H  
ATOM    221 HG22 ILE A  14       5.925 121.675  52.338  1.00 82.45           H  
ATOM    222 HG23 ILE A  14       6.707 120.449  51.309  1.00 82.45           H  
ATOM    223  CD1 ILE A  14       6.566 118.161  52.780  1.00 82.45           C  
ATOM    224 HD11 ILE A  14       6.844 117.493  53.595  1.00 82.45           H  
ATOM    225 HD12 ILE A  14       7.442 118.748  52.502  1.00 82.45           H  
ATOM    226 HD13 ILE A  14       6.236 117.566  51.929  1.00 82.45           H  
ATOM    227  N   VAL A  15       2.289 121.322  50.549  1.00 80.42           N  
ATOM    228  H   VAL A  15       2.107 120.341  50.390  1.00 80.42           H  
ATOM    229  CA  VAL A  15       1.834 122.296  49.543  1.00 80.42           C  
ATOM    230  HA  VAL A  15       2.638 123.014  49.378  1.00 80.42           H  
ATOM    231  C   VAL A  15       0.613 123.090  50.025  1.00 80.42           C  
ATOM    232  CB  VAL A  15       1.568 121.589  48.201  1.00 80.42           C  
ATOM    233  HB  VAL A  15       0.813 120.816  48.344  1.00 80.42           H  
ATOM    234  O   VAL A  15       0.545 124.310  49.792  1.00 80.42           O  
ATOM    235  CG1 VAL A  15       1.079 122.576  47.131  1.00 80.42           C  
ATOM    236 HG11 VAL A  15       0.966 122.048  46.184  1.00 80.42           H  
ATOM    237 HG12 VAL A  15       0.104 122.976  47.410  1.00 80.42           H  
ATOM    238 HG13 VAL A  15       1.796 123.387  47.003  1.00 80.42           H  
ATOM    239  CG2 VAL A  15       2.851 120.944  47.662  1.00 80.42           C  
ATOM    240 HG21 VAL A  15       3.345 120.343  48.426  1.00 80.42           H  
ATOM    241 HG22 VAL A  15       2.593 120.264  46.850  1.00 80.42           H  
ATOM    242 HG23 VAL A  15       3.550 121.701  47.305  1.00 80.42           H  
ATOM    243  N   GLU A  16      -0.321 122.452  50.735  1.00 80.67           N  
ATOM    244  H   GLU A  16      -0.228 121.454  50.859  1.00 80.67           H  
ATOM    245  CA  GLU A  16      -1.494 123.103  51.334  1.00 80.67           C  
ATOM    246  HA  GLU A  16      -2.016 123.668  50.562  1.00 80.67           H  
ATOM    247  C   GLU A  16      -1.110 124.103  52.439  1.00 80.67           C  
ATOM    248  CB  GLU A  16      -2.480 122.066  51.896  1.00 80.67           C  
ATOM    249  HB2 GLU A  16      -3.180 122.603  52.537  1.00 80.67           H  
ATOM    250  HB3 GLU A  16      -1.945 121.339  52.508  1.00 80.67           H  
ATOM    251  O   GLU A  16      -1.568 125.253  52.418  1.00 80.67           O  
ATOM    252  CG  GLU A  16      -3.297 121.344  50.811  1.00 80.67           C  
ATOM    253  HG2 GLU A  16      -3.651 122.091  50.101  1.00 80.67           H  
ATOM    254  HG3 GLU A  16      -2.655 120.648  50.273  1.00 80.67           H  
ATOM    255  CD  GLU A  16      -4.513 120.597  51.392  1.00 80.67           C  
ATOM    256  OE1 GLU A  16      -5.473 120.386  50.619  1.00 80.67           O  
ATOM    257  OE2 GLU A  16      -4.541 120.351  52.620  1.00 80.67           O  
ATOM    258  N   GLU A  17      -0.215 123.725  53.360  1.00 79.86           N  
ATOM    259  H   GLU A  17       0.101 122.766  53.349  1.00 79.86           H  
ATOM    260  CA  GLU A  17       0.196 124.568  54.496  1.00 79.86           C  
ATOM    261  HA  GLU A  17      -0.683 125.099  54.861  1.00 79.86           H  
ATOM    262  C   GLU A  17       1.235 125.645  54.136  1.00 79.86           C  
ATOM    263  CB  GLU A  17       0.721 123.707  55.652  1.00 79.86           C  
ATOM    264  HB2 GLU A  17       1.544 123.083  55.304  1.00 79.86           H  
ATOM    265  HB3 GLU A  17       1.104 124.388  56.413  1.00 79.86           H  
ATOM    266  O   GLU A  17       1.455 126.595  54.900  1.00 79.86           O  
ATOM    267  CG  GLU A  17      -0.370 122.833  56.293  1.00 79.86           C  
ATOM    268  HG2 GLU A  17      -1.251 123.454  56.455  1.00 79.86           H  
ATOM    269  HG3 GLU A  17      -0.644 122.033  55.605  1.00 79.86           H  
ATOM    270  CD  GLU A  17       0.057 122.234  57.646  1.00 79.86           C  
ATOM    271  OE1 GLU A  17      -0.826 121.658  58.321  1.00 79.86           O  
ATOM    272  OE2 GLU A  17       1.210 122.474  58.080  1.00 79.86           O  
ATOM    273  N   ALA A  18       1.857 125.550  52.957  1.00 81.66           N  
ATOM    274  H   ALA A  18       1.735 124.688  52.445  1.00 81.66           H  
ATOM    275  CA  ALA A  18       2.868 126.498  52.500  1.00 81.66           C  
ATOM    276  HA  ALA A  18       3.729 126.393  53.160  1.00 81.66           H  
ATOM    277  C   ALA A  18       2.407 127.972  52.572  1.00 81.66           C  
ATOM    278  CB  ALA A  18       3.321 126.096  51.094  1.00 81.66           C  
ATOM    279  HB1 ALA A  18       2.462 125.921  50.446  1.00 81.66           H  
ATOM    280  HB2 ALA A  18       3.904 125.178  51.160  1.00 81.66           H  
ATOM    281  HB3 ALA A  18       3.944 126.876  50.656  1.00 81.66           H  
ATOM    282  O   ALA A  18       1.238 128.335  52.396  1.00 81.66           O  
ATOM    283  N   ARG A  19       3.341 128.899  52.801  1.00 82.28           N  
ATOM    284  H   ARG A  19       4.301 128.592  52.867  1.00 82.28           H  
ATOM    285  CA  ARG A  19       2.997 130.331  52.809  1.00 82.28           C  
ATOM    286  HA  ARG A  19       2.033 130.441  53.305  1.00 82.28           H  
ATOM    287  C   ARG A  19       2.818 130.842  51.385  1.00 82.28           C  
ATOM    288  CB  ARG A  19       4.030 131.155  53.581  1.00 82.28           C  
ATOM    289  HB2 ARG A  19       5.034 130.788  53.367  1.00 82.28           H  
ATOM    290  HB3 ARG A  19       3.965 132.193  53.256  1.00 82.28           H  
ATOM    291  O   ARG A  19       3.742 130.762  50.583  1.00 82.28           O  
ATOM    292  CG  ARG A  19       3.745 131.100  55.085  1.00 82.28           C  
ATOM    293  HG2 ARG A  19       3.826 130.071  55.435  1.00 82.28           H  
ATOM    294  HG3 ARG A  19       2.737 131.466  55.278  1.00 82.28           H  
ATOM    295  CD  ARG A  19       4.754 131.977  55.826  1.00 82.28           C  
ATOM    296  HD2 ARG A  19       4.705 132.989  55.426  1.00 82.28           H  
ATOM    297  HD3 ARG A  19       5.750 131.571  55.650  1.00 82.28           H  
ATOM    298  NE  ARG A  19       4.472 132.005  57.271  1.00 82.28           N  
ATOM    299  HE  ARG A  19       3.637 131.522  57.570  1.00 82.28           H  
ATOM    300  NH1 ARG A  19       6.403 133.058  57.915  1.00 82.28           N  
ATOM    301 HH11 ARG A  19       7.034 133.358  58.645  1.00 82.28           H  
ATOM    302 HH12 ARG A  19       6.702 133.040  56.950  1.00 82.28           H  
ATOM    303  NH2 ARG A  19       4.913 132.432  59.460  1.00 82.28           N  
ATOM    304 HH21 ARG A  19       4.078 131.921  59.708  1.00 82.28           H  
ATOM    305 HH22 ARG A  19       5.548 132.736  60.184  1.00 82.28           H  
ATOM    306  CZ  ARG A  19       5.259 132.501  58.205  1.00 82.28           C  
ATOM    307  N   GLY A  20       1.658 131.425  51.092  1.00 79.52           N  
ATOM    308  H   GLY A  20       0.916 131.381  51.775  1.00 79.52           H  
ATOM    309  CA  GLY A  20       1.412 132.113  49.824  1.00 79.52           C  
ATOM    310  HA2 GLY A  20       0.378 132.455  49.782  1.00 79.52           H  
ATOM    311  HA3 GLY A  20       1.564 131.414  49.002  1.00 79.52           H  
ATOM    312  C   GLY A  20       2.330 133.325  49.636  1.00 79.52           C  
ATOM    313  O   GLY A  20       2.581 134.083  50.578  1.00 79.52           O  
ATOM    314  N   VAL A  21       2.813 133.531  48.413  1.00 78.69           N  
ATOM    315  H   VAL A  21       2.563 132.877  47.685  1.00 78.69           H  
ATOM    316  CA  VAL A  21       3.587 134.715  48.030  1.00 78.69           C  
ATOM    317  HA  VAL A  21       4.157 135.030  48.904  1.00 78.69           H  
ATOM    318  C   VAL A  21       2.615 135.827  47.610  1.00 78.69           C  
ATOM    319  CB  VAL A  21       4.609 134.378  46.932  1.00 78.69           C  
ATOM    320  HB  VAL A  21       4.103 133.893  46.098  1.00 78.69           H  
ATOM    321  O   VAL A  21       1.825 135.632  46.682  1.00 78.69           O  
ATOM    322  CG1 VAL A  21       5.352 135.626  46.428  1.00 78.69           C  
ATOM    323 HG11 VAL A  21       5.878 136.111  47.250  1.00 78.69           H  
ATOM    324 HG12 VAL A  21       6.070 135.332  45.663  1.00 78.69           H  
ATOM    325 HG13 VAL A  21       4.651 136.325  45.972  1.00 78.69           H  
ATOM    326  CG2 VAL A  21       5.651 133.391  47.459  1.00 78.69           C  
ATOM    327 HG21 VAL A  21       6.127 133.780  48.359  1.00 78.69           H  
ATOM    328 HG22 VAL A  21       5.175 132.436  47.684  1.00 78.69           H  
ATOM    329 HG23 VAL A  21       6.411 133.220  46.697  1.00 78.69           H  
ATOM    330  N   PRO A  22       2.637 137.006  48.263  1.00 79.76           N  
ATOM    331  CA  PRO A  22       1.669 138.072  48.007  1.00 79.76           C  
ATOM    332  HA  PRO A  22       0.675 137.702  48.261  1.00 79.76           H  
ATOM    333  C   PRO A  22       1.655 138.523  46.539  1.00 79.76           C  
ATOM    334  CB  PRO A  22       2.035 139.211  48.966  1.00 79.76           C  
ATOM    335  HB2 PRO A  22       1.932 140.192  48.502  1.00 79.76           H  
ATOM    336  HB3 PRO A  22       1.404 139.148  49.853  1.00 79.76           H  
ATOM    337  O   PRO A  22       2.698 138.619  45.899  1.00 79.76           O  
ATOM    338  CG  PRO A  22       3.484 138.927  49.359  1.00 79.76           C  
ATOM    339  HG2 PRO A  22       3.718 139.304  50.355  1.00 79.76           H  
ATOM    340  HG3 PRO A  22       4.153 139.361  48.617  1.00 79.76           H  
ATOM    341  CD  PRO A  22       3.578 137.408  49.294  1.00 79.76           C  
ATOM    342  HD2 PRO A  22       4.599 137.116  49.047  1.00 79.76           H  
ATOM    343  HD3 PRO A  22       3.278 136.971  50.247  1.00 79.76           H  
ATOM    344  N   MET A  23       0.459 138.838  46.027  1.00 81.00           N  
ATOM    345  H   MET A  23      -0.344 138.696  46.623  1.00 81.00           H  
ATOM    346  CA  MET A  23       0.189 139.195  44.620  1.00 81.00           C  
ATOM    347  HA  MET A  23      -0.894 139.279  44.529  1.00 81.00           H  
ATOM    348  C   MET A  23       0.573 138.127  43.581  1.00 81.00           C  
ATOM    349  CB  MET A  23       0.765 140.574  44.248  1.00 81.00           C  
ATOM    350  HB2 MET A  23       0.481 140.801  43.221  1.00 81.00           H  
ATOM    351  HB3 MET A  23       1.854 140.554  44.297  1.00 81.00           H  
ATOM    352  O   MET A  23       0.661 138.433  42.394  1.00 81.00           O  
ATOM    353  CG  MET A  23       0.239 141.711  45.123  1.00 81.00           C  
ATOM    354  HG2 MET A  23      -0.838 141.592  45.243  1.00 81.00           H  
ATOM    355  HG3 MET A  23       0.710 141.655  46.104  1.00 81.00           H  
ATOM    356  SD  MET A  23       0.549 143.343  44.396  1.00 81.00           S  
ATOM    357  CE  MET A  23      -0.182 144.395  45.672  1.00 81.00           C  
ATOM    358  HE1 MET A  23      -1.242 144.160  45.774  1.00 81.00           H  
ATOM    359  HE2 MET A  23       0.324 144.221  46.621  1.00 81.00           H  
ATOM    360  HE3 MET A  23      -0.069 145.441  45.387  1.00 81.00           H  
ATOM    361  N   THR A  24       0.768 136.876  43.995  1.00 72.72           N  
ATOM    362  H   THR A  24       0.691 136.652  44.977  1.00 72.72           H  
ATOM    363  CA  THR A  24       0.997 135.751  43.081  1.00 72.72           C  
ATOM    364  HA  THR A  24       0.698 136.036  42.072  1.00 72.72           H  
ATOM    365  C   THR A  24       0.135 134.556  43.486  1.00 72.72           C  
ATOM    366  CB  THR A  24       2.481 135.355  43.023  1.00 72.72           C  
ATOM    367  HB  THR A  24       2.620 134.695  42.166  1.00 72.72           H  
ATOM    368  O   THR A  24      -0.335 134.489  44.619  1.00 72.72           O  
ATOM    369  CG2 THR A  24       3.455 136.525  42.877  1.00 72.72           C  
ATOM    370 HG21 THR A  24       4.463 136.135  42.738  1.00 72.72           H  
ATOM    371 HG22 THR A  24       3.440 137.150  43.770  1.00 72.72           H  
ATOM    372 HG23 THR A  24       3.180 137.124  42.009  1.00 72.72           H  
ATOM    373  OG1 THR A  24       2.837 134.639  44.173  1.00 72.72           O  
ATOM    374  HG1 THR A  24       2.406 135.030  44.937  1.00 72.72           H  
ATOM    375  N   ALA A  25      -0.055 133.605  42.572  1.00 76.35           N  
ATOM    376  H   ALA A  25       0.332 133.720  41.646  1.00 76.35           H  
ATOM    377  CA  ALA A  25      -0.688 132.315  42.863  1.00 76.35           C  
ATOM    378  HA  ALA A  25      -1.465 132.463  43.614  1.00 76.35           H  
ATOM    379  C   ALA A  25       0.298 131.277  43.448  1.00 76.35           C  
ATOM    380  CB  ALA A  25      -1.366 131.822  41.579  1.00 76.35           C  
ATOM    381  HB1 ALA A  25      -2.076 132.566  41.216  1.00 76.35           H  
ATOM    382  HB2 ALA A  25      -0.620 131.622  40.810  1.00 76.35           H  
ATOM    383  HB3 ALA A  25      -1.906 130.898  41.782  1.00 76.35           H  
ATOM    384  O   ALA A  25      -0.050 130.108  43.601  1.00 76.35           O  
ATOM    385  N   GLY A  26       1.540 131.682  43.741  1.00 81.45           N  
ATOM    386  H   GLY A  26       1.760 132.667  43.696  1.00 81.45           H  
ATOM    387  CA  GLY A  26       2.582 130.783  44.227  1.00 81.45           C  
ATOM    388  HA2 GLY A  26       3.562 131.153  43.925  1.00 81.45           H  
ATOM    389  HA3 GLY A  26       2.440 129.804  43.769  1.00 81.45           H  
ATOM    390  C   GLY A  26       2.576 130.619  45.746  1.00 81.45           C  
ATOM    391  O   GLY A  26       2.224 131.546  46.481  1.00 81.45           O  
ATOM    392  N   CYS A  27       3.019 129.460  46.225  1.00 86.00           N  
ATOM    393  H   CYS A  27       3.302 128.746  45.569  1.00 86.00           H  
ATOM    394  CA  CYS A  27       3.337 129.208  47.629  1.00 86.00           C  
ATOM    395  HA  CYS A  27       3.178 130.125  48.197  1.00 86.00           H  
ATOM    396  C   CYS A  27       4.823 128.860  47.788  1.00 86.00           C  
ATOM    397  CB  CYS A  27       2.395 128.141  48.207  1.00 86.00           C  
ATOM    398  HB2 CYS A  27       2.543 128.074  49.285  1.00 86.00           H  
ATOM    399  HB3 CYS A  27       1.359 128.422  48.013  1.00 86.00           H  
ATOM    400  O   CYS A  27       5.480 128.442  46.838  1.00 86.00           O  
ATOM    401  SG  CYS A  27       2.730 126.524  47.454  1.00 86.00           S  
ATOM    402  HG  CYS A  27       2.087 125.725  48.310  1.00 86.00           H  
ATOM    403  N   VAL A  28       5.375 129.090  48.979  1.00 88.08           N  
ATOM    404  H   VAL A  28       4.793 129.466  49.714  1.00 88.08           H  
ATOM    405  CA  VAL A  28       6.763 128.747  49.304  1.00 88.08           C  
ATOM    406  HA  VAL A  28       7.343 128.728  48.381  1.00 88.08           H  
ATOM    407  C   VAL A  28       6.807 127.361  49.940  1.00 88.08           C  
ATOM    408  CB  VAL A  28       7.417 129.783  50.237  1.00 88.08           C  
ATOM    409  HB  VAL A  28       6.945 129.747  51.219  1.00 88.08           H  
ATOM    410  O   VAL A  28       6.363 127.223  51.079  1.00 88.08           O  
ATOM    411  CG1 VAL A  28       8.913 129.479  50.400  1.00 88.08           C  
ATOM    412 HG11 VAL A  28       9.388 130.236  51.025  1.00 88.08           H  
ATOM    413 HG12 VAL A  28       9.397 129.451  49.424  1.00 88.08           H  
ATOM    414 HG13 VAL A  28       9.042 128.510  50.882  1.00 88.08           H  
ATOM    415  CG2 VAL A  28       7.263 131.215  49.713  1.00 88.08           C  
ATOM    416 HG21 VAL A  28       6.210 131.496  49.719  1.00 88.08           H  
ATOM    417 HG22 VAL A  28       7.807 131.908  50.354  1.00 88.08           H  
ATOM    418 HG23 VAL A  28       7.644 131.269  48.693  1.00 88.08           H  
ATOM    419  N   VAL A  29       7.372 126.377  49.241  1.00 83.21           N  
ATOM    420  H   VAL A  29       7.733 126.589  48.322  1.00 83.21           H  
ATOM    421  CA  VAL A  29       7.565 124.999  49.730  1.00 83.21           C  
ATOM    422  HA  VAL A  29       7.026 124.893  50.672  1.00 83.21           H  
ATOM    423  C   VAL A  29       9.050 124.712  50.001  1.00 83.21           C  
ATOM    424  CB  VAL A  29       6.969 123.946  48.770  1.00 83.21           C  
ATOM    425  HB  VAL A  29       7.143 122.959  49.200  1.00 83.21           H  
ATOM    426  O   VAL A  29       9.912 125.279  49.313  1.00 83.21           O  
ATOM    427  CG1 VAL A  29       5.454 124.119  48.638  1.00 83.21           C  
ATOM    428 HG11 VAL A  29       5.207 125.108  48.252  1.00 83.21           H  
ATOM    429 HG12 VAL A  29       4.986 123.966  49.611  1.00 83.21           H  
ATOM    430 HG13 VAL A  29       5.062 123.364  47.957  1.00 83.21           H  
ATOM    431  CG2 VAL A  29       7.620 123.967  47.383  1.00 83.21           C  
ATOM    432 HG21 VAL A  29       7.126 123.240  46.737  1.00 83.21           H  
ATOM    433 HG22 VAL A  29       7.551 124.958  46.933  1.00 83.21           H  
ATOM    434 HG23 VAL A  29       8.667 123.675  47.460  1.00 83.21           H  
ATOM    435  N   PRO A  30       9.393 123.877  50.999  1.00 87.31           N  
ATOM    436  CA  PRO A  30      10.759 123.407  51.208  1.00 87.31           C  
ATOM    437  HA  PRO A  30      11.449 124.246  51.298  1.00 87.31           H  
ATOM    438  C   PRO A  30      11.178 122.522  50.030  1.00 87.31           C  
ATOM    439  CB  PRO A  30      10.727 122.633  52.530  1.00 87.31           C  
ATOM    440  HB2 PRO A  30      10.904 123.318  53.359  1.00 87.31           H  
ATOM    441  HB3 PRO A  30      11.457 121.824  52.550  1.00 87.31           H  
ATOM    442  O   PRO A  30      10.663 121.427  49.848  1.00 87.31           O  
ATOM    443  CG  PRO A  30       9.294 122.107  52.609  1.00 87.31           C  
ATOM    444  HG2 PRO A  30       8.975 121.953  53.639  1.00 87.31           H  
ATOM    445  HG3 PRO A  30       9.204 121.178  52.046  1.00 87.31           H  
ATOM    446  CD  PRO A  30       8.484 123.203  51.918  1.00 87.31           C  
ATOM    447  HD2 PRO A  30       8.118 123.912  52.660  1.00 87.31           H  
ATOM    448  HD3 PRO A  30       7.647 122.755  51.381  1.00 87.31           H  
ATOM    449  N   ARG A  31      12.109 123.008  49.200  1.00 84.79           N  
ATOM    450  H   ARG A  31      12.514 123.910  49.402  1.00 84.79           H  
ATOM    451  CA  ARG A  31      12.500 122.298  47.972  1.00 84.79           C  
ATOM    452  HA  ARG A  31      11.616 122.140  47.355  1.00 84.79           H  
ATOM    453  C   ARG A  31      13.039 120.890  48.249  1.00 84.79           C  
ATOM    454  CB  ARG A  31      13.518 123.142  47.191  1.00 84.79           C  
ATOM    455  HB2 ARG A  31      14.335 123.429  47.854  1.00 84.79           H  
ATOM    456  HB3 ARG A  31      13.027 124.048  46.839  1.00 84.79           H  
ATOM    457  O   ARG A  31      12.720 119.986  47.494  1.00 84.79           O  
ATOM    458  CG  ARG A  31      14.104 122.364  46.000  1.00 84.79           C  
ATOM    459  HG2 ARG A  31      13.300 121.938  45.400  1.00 84.79           H  
ATOM    460  HG3 ARG A  31      14.723 121.548  46.372  1.00 84.79           H  
ATOM    461  CD  ARG A  31      14.989 123.237  45.119  1.00 84.79           C  
ATOM    462  HD2 ARG A  31      15.679 123.805  45.743  1.00 84.79           H  
ATOM    463  HD3 ARG A  31      15.556 122.581  44.458  1.00 84.79           H  
ATOM    464  NE  ARG A  31      14.161 124.125  44.306  1.00 84.79           N  
ATOM    465  HE  ARG A  31      13.197 123.849  44.192  1.00 84.79           H  
ATOM    466  NH1 ARG A  31      15.809 125.366  43.282  1.00 84.79           N  
ATOM    467 HH11 ARG A  31      16.480 124.741  43.704  1.00 84.79           H  
ATOM    468 HH12 ARG A  31      16.005 125.771  42.378  1.00 84.79           H  
ATOM    469  NH2 ARG A  31      13.658 125.576  42.729  1.00 84.79           N  
ATOM    470 HH21 ARG A  31      12.837 125.004  42.589  1.00 84.79           H  
ATOM    471 HH22 ARG A  31      13.878 126.218  41.981  1.00 84.79           H  
ATOM    472  CZ  ARG A  31      14.563 125.031  43.455  1.00 84.79           C  
ATOM    473  N   GLY A  32      13.886 120.743  49.271  1.00 83.36           N  
ATOM    474  H   GLY A  32      14.017 121.524  49.898  1.00 83.36           H  
ATOM    475  CA  GLY A  32      14.543 119.471  49.595  1.00 83.36           C  
ATOM    476  HA2 GLY A  32      15.205 119.602  50.451  1.00 83.36           H  
ATOM    477  HA3 GLY A  32      15.125 119.126  48.741  1.00 83.36           H  
ATOM    478  C   GLY A  32      13.532 118.386  49.946  1.00 83.36           C  
ATOM    479  O   GLY A  32      13.480 117.377  49.261  1.00 83.36           O  
ATOM    480  N   ASP A  33      12.688 118.661  50.938  1.00 83.03           N  
ATOM    481  H   ASP A  33      12.944 119.387  51.592  1.00 83.03           H  
ATOM    482  CA  ASP A  33      11.694 117.718  51.458  1.00 83.03           C  
ATOM    483  HA  ASP A  33      12.208 116.827  51.820  1.00 83.03           H  
ATOM    484  C   ASP A  33      10.694 117.281  50.370  1.00 83.03           C  
ATOM    485  CB  ASP A  33      10.940 118.367  52.645  1.00 83.03           C  
ATOM    486  HB2 ASP A  33      10.216 119.073  52.237  1.00 83.03           H  
ATOM    487  HB3 ASP A  33      10.377 117.589  53.160  1.00 83.03           H  
ATOM    488  O   ASP A  33      10.353 116.110  50.263  1.00 83.03           O  
ATOM    489  CG  ASP A  33      11.792 119.130  53.684  1.00 83.03           C  
ATOM    490  OD1 ASP A  33      13.044 119.082  53.635  1.00 83.03           O  
ATOM    491  OD2 ASP A  33      11.201 119.927  54.451  1.00 83.03           O  
ATOM    492  N   VAL A  34      10.259 118.213  49.511  1.00 84.41           N  
ATOM    493  H   VAL A  34      10.570 119.165  49.643  1.00 84.41           H  
ATOM    494  CA  VAL A  34       9.346 117.899  48.399  1.00 84.41           C  
ATOM    495  HA  VAL A  34       8.491 117.351  48.795  1.00 84.41           H  
ATOM    496  C   VAL A  34      10.008 116.979  47.373  1.00 84.41           C  
ATOM    497  CB  VAL A  34       8.833 119.193  47.740  1.00 84.41           C  
ATOM    498  HB  VAL A  34       9.685 119.822  47.481  1.00 84.41           H  
ATOM    499  O   VAL A  34       9.374 116.035  46.918  1.00 84.41           O  
ATOM    500  CG1 VAL A  34       8.003 118.974  46.473  1.00 84.41           C  
ATOM    501 HG11 VAL A  34       7.090 118.432  46.718  1.00 84.41           H  
ATOM    502 HG12 VAL A  34       8.569 118.411  45.731  1.00 84.41           H  
ATOM    503 HG13 VAL A  34       7.722 119.938  46.051  1.00 84.41           H  
ATOM    504  CG2 VAL A  34       7.923 119.966  48.703  1.00 84.41           C  
ATOM    505 HG21 VAL A  34       7.595 120.894  48.236  1.00 84.41           H  
ATOM    506 HG22 VAL A  34       7.051 119.359  48.951  1.00 84.41           H  
ATOM    507 HG23 VAL A  34       8.456 120.195  49.625  1.00 84.41           H  
ATOM    508  N   LEU A  35      11.270 117.226  47.009  1.00 82.66           N  
ATOM    509  H   LEU A  35      11.782 117.959  47.478  1.00 82.66           H  
ATOM    510  CA  LEU A  35      11.992 116.348  46.082  1.00 82.66           C  
ATOM    511  HA  LEU A  35      11.366 116.159  45.209  1.00 82.66           H  
ATOM    512  C   LEU A  35      12.261 114.969  46.699  1.00 82.66           C  
ATOM    513  CB  LEU A  35      13.301 117.016  45.628  1.00 82.66           C  
ATOM    514  HB2 LEU A  35      13.857 117.322  46.514  1.00 82.66           H  
ATOM    515  HB3 LEU A  35      13.900 116.274  45.101  1.00 82.66           H  
ATOM    516  O   LEU A  35      12.106 113.969  46.010  1.00 82.66           O  
ATOM    517  CG  LEU A  35      13.107 118.228  44.700  1.00 82.66           C  
ATOM    518  HG  LEU A  35      12.434 118.942  45.174  1.00 82.66           H  
ATOM    519  CD1 LEU A  35      14.450 118.927  44.466  1.00 82.66           C  
ATOM    520 HD11 LEU A  35      14.875 119.218  45.426  1.00 82.66           H  
ATOM    521 HD12 LEU A  35      15.127 118.237  43.962  1.00 82.66           H  
ATOM    522 HD13 LEU A  35      14.299 119.804  43.837  1.00 82.66           H  
ATOM    523  CD2 LEU A  35      12.526 117.854  43.336  1.00 82.66           C  
ATOM    524 HD21 LEU A  35      11.520 117.450  43.453  1.00 82.66           H  
ATOM    525 HD22 LEU A  35      12.469 118.730  42.690  1.00 82.66           H  
ATOM    526 HD23 LEU A  35      13.152 117.100  42.858  1.00 82.66           H  
ATOM    527  N   GLU A  36      12.591 114.909  47.991  1.00 82.45           N  
ATOM    528  H   GLU A  36      12.698 115.769  48.509  1.00 82.45           H  
ATOM    529  CA  GLU A  36      12.804 113.648  48.713  1.00 82.45           C  
ATOM    530  HA  GLU A  36      13.567 113.070  48.191  1.00 82.45           H  
ATOM    531  C   GLU A  36      11.535 112.785  48.735  1.00 82.45           C  
ATOM    532  CB  GLU A  36      13.318 113.971  50.129  1.00 82.45           C  
ATOM    533  HB2 GLU A  36      14.176 114.636  50.026  1.00 82.45           H  
ATOM    534  HB3 GLU A  36      12.542 114.500  50.684  1.00 82.45           H  
ATOM    535  O   GLU A  36      11.605 111.592  48.460  1.00 82.45           O  
ATOM    536  CG  GLU A  36      13.762 112.735  50.934  1.00 82.45           C  
ATOM    537  HG2 GLU A  36      12.890 112.111  51.132  1.00 82.45           H  
ATOM    538  HG3 GLU A  36      14.460 112.162  50.324  1.00 82.45           H  
ATOM    539  CD  GLU A  36      14.448 113.083  52.275  1.00 82.45           C  
ATOM    540  OE1 GLU A  36      14.976 112.154  52.934  1.00 82.45           O  
ATOM    541  OE2 GLU A  36      14.530 114.284  52.635  1.00 82.45           O  
ATOM    542  N   LEU A  37      10.363 113.389  48.961  1.00 81.03           N  
ATOM    543  H   LEU A  37      10.371 114.362  49.230  1.00 81.03           H  
ATOM    544  CA  LEU A  37       9.078 112.685  48.895  1.00 81.03           C  
ATOM    545  HA  LEU A  37       9.126 111.804  49.536  1.00 81.03           H  
ATOM    546  C   LEU A  37       8.749 112.182  47.485  1.00 81.03           C  
ATOM    547  CB  LEU A  37       7.970 113.623  49.392  1.00 81.03           C  
ATOM    548  HB2 LEU A  37       7.000 113.219  49.103  1.00 81.03           H  
ATOM    549  HB3 LEU A  37       8.096 114.588  48.901  1.00 81.03           H  
ATOM    550  O   LEU A  37       8.235 111.075  47.334  1.00 81.03           O  
ATOM    551  CG  LEU A  37       7.981 113.823  50.914  1.00 81.03           C  
ATOM    552  HG  LEU A  37       8.993 114.033  51.262  1.00 81.03           H  
ATOM    553  CD1 LEU A  37       7.090 115.011  51.261  1.00 81.03           C  
ATOM    554 HD11 LEU A  37       7.461 115.900  50.751  1.00 81.03           H  
ATOM    555 HD12 LEU A  37       6.065 114.797  50.959  1.00 81.03           H  
ATOM    556 HD13 LEU A  37       7.129 115.174  52.338  1.00 81.03           H  
ATOM    557  CD2 LEU A  37       7.447 112.594  51.645  1.00 81.03           C  
ATOM    558 HD21 LEU A  37       6.430 112.379  51.318  1.00 81.03           H  
ATOM    559 HD22 LEU A  37       8.082 111.728  51.454  1.00 81.03           H  
ATOM    560 HD23 LEU A  37       7.444 112.776  52.719  1.00 81.03           H  
ATOM    561  N   ILE A  38       9.043 112.973  46.447  1.00 81.71           N  
ATOM    562  H   ILE A  38       9.480 113.863  46.640  1.00 81.71           H  
ATOM    563  CA  ILE A  38       8.858 112.556  45.047  1.00 81.71           C  
ATOM    564  HA  ILE A  38       7.824 112.241  44.909  1.00 81.71           H  
ATOM    565  C   ILE A  38       9.732 111.341  44.731  1.00 81.71           C  
ATOM    566  CB  ILE A  38       9.149 113.729  44.084  1.00 81.71           C  
ATOM    567  HB  ILE A  38      10.110 114.170  44.345  1.00 81.71           H  
ATOM    568  O   ILE A  38       9.249 110.394  44.108  1.00 81.71           O  
ATOM    569  CG1 ILE A  38       8.048 114.792  44.249  1.00 81.71           C  
ATOM    570 HG12 ILE A  38       7.897 115.012  45.306  1.00 81.71           H  
ATOM    571 HG13 ILE A  38       7.110 114.366  43.893  1.00 81.71           H  
ATOM    572  CG2 ILE A  38       9.215 113.270  42.611  1.00 81.71           C  
ATOM    573 HG21 ILE A  38       9.388 114.121  41.951  1.00 81.71           H  
ATOM    574 HG22 ILE A  38      10.049 112.582  42.475  1.00 81.71           H  
ATOM    575 HG23 ILE A  38       8.285 112.778  42.329  1.00 81.71           H  
ATOM    576  CD1 ILE A  38       8.347 116.117  43.532  1.00 81.71           C  
ATOM    577 HD11 ILE A  38       7.639 116.876  43.863  1.00 81.71           H  
ATOM    578 HD12 ILE A  38       9.354 116.453  43.780  1.00 81.71           H  
ATOM    579 HD13 ILE A  38       8.252 115.994  42.453  1.00 81.71           H  
ATOM    580  N   ASP A  39      10.990 111.357  45.170  1.00 80.22           N  
ATOM    581  H   ASP A  39      11.334 112.178  45.648  1.00 80.22           H  
ATOM    582  CA  ASP A  39      11.914 110.238  44.995  1.00 80.22           C  
ATOM    583  HA  ASP A  39      11.926 109.950  43.944  1.00 80.22           H  
ATOM    584  C   ASP A  39      11.443 109.001  45.780  1.00 80.22           C  
ATOM    585  CB  ASP A  39      13.342 110.667  45.381  1.00 80.22           C  
ATOM    586  HB2 ASP A  39      13.322 111.168  46.349  1.00 80.22           H  
ATOM    587  HB3 ASP A  39      13.949 109.768  45.489  1.00 80.22           H  
ATOM    588  O   ASP A  39      11.372 107.916  45.209  1.00 80.22           O  
ATOM    589  CG  ASP A  39      14.039 111.572  44.348  1.00 80.22           C  
ATOM    590  OD1 ASP A  39      13.557 111.675  43.191  1.00 80.22           O  
ATOM    591  OD2 ASP A  39      15.109 112.131  44.699  1.00 80.22           O  
ATOM    592  N   ASP A  40      11.002 109.156  47.034  1.00 78.30           N  
ATOM    593  H   ASP A  40      11.111 110.061  47.469  1.00 78.30           H  
ATOM    594  CA  ASP A  40      10.452 108.058  47.847  1.00 78.30           C  
ATOM    595  HA  ASP A  40      11.216 107.286  47.939  1.00 78.30           H  
ATOM    596  C   ASP A  40       9.231 107.393  47.179  1.00 78.30           C  
ATOM    597  CB  ASP A  40      10.067 108.583  49.253  1.00 78.30           C  
ATOM    598  HB2 ASP A  40       9.093 108.173  49.519  1.00 78.30           H  
ATOM    599  HB3 ASP A  40       9.945 109.666  49.226  1.00 78.30           H  
ATOM    600  O   ASP A  40       9.085 106.167  47.215  1.00 78.30           O  
ATOM    601  CG  ASP A  40      11.026 108.213  50.400  1.00 78.30           C  
ATOM    602  OD1 ASP A  40      11.937 107.369  50.226  1.00 78.30           O  
ATOM    603  OD2 ASP A  40      10.733 108.566  51.564  1.00 78.30           O  
ATOM    604  N   ILE A  41       8.359 108.182  46.538  1.00 77.95           N  
ATOM    605  H   ILE A  41       8.516 109.179  46.580  1.00 77.95           H  
ATOM    606  CA  ILE A  41       7.218 107.667  45.766  1.00 77.95           C  
ATOM    607  HA  ILE A  41       6.668 106.961  46.387  1.00 77.95           H  
ATOM    608  C   ILE A  41       7.708 106.900  44.531  1.00 77.95           C  
ATOM    609  CB  ILE A  41       6.261 108.813  45.361  1.00 77.95           C  
ATOM    610  HB  ILE A  41       6.840 109.585  44.854  1.00 77.95           H  
ATOM    611  O   ILE A  41       7.247 105.781  44.280  1.00 77.95           O  
ATOM    612  CG1 ILE A  41       5.568 109.440  46.587  1.00 77.95           C  
ATOM    613 HG12 ILE A  41       6.277 109.491  47.413  1.00 77.95           H  
ATOM    614 HG13 ILE A  41       4.734 108.814  46.902  1.00 77.95           H  
ATOM    615  CG2 ILE A  41       5.188 108.292  44.389  1.00 77.95           C  
ATOM    616 HG21 ILE A  41       4.749 107.376  44.784  1.00 77.95           H  
ATOM    617 HG22 ILE A  41       4.402 109.031  44.231  1.00 77.95           H  
ATOM    618 HG23 ILE A  41       5.647 108.063  43.428  1.00 77.95           H  
ATOM    619  CD1 ILE A  41       5.069 110.867  46.319  1.00 77.95           C  
ATOM    620 HD11 ILE A  41       5.910 111.512  46.062  1.00 77.95           H  
ATOM    621 HD12 ILE A  41       4.356 110.883  45.495  1.00 77.95           H  
ATOM    622 HD13 ILE A  41       4.595 111.262  47.217  1.00 77.95           H  
ATOM    623  N   LYS A  42       8.637 107.486  43.762  1.00 75.03           N  
ATOM    624  H   LYS A  42       9.009 108.374  44.067  1.00 75.03           H  
ATOM    625  CA  LYS A  42       9.209 106.860  42.559  1.00 75.03           C  
ATOM    626  HA  LYS A  42       8.405 106.597  41.872  1.00 75.03           H  
ATOM    627  C   LYS A  42       9.937 105.559  42.871  1.00 75.03           C  
ATOM    628  CB  LYS A  42      10.192 107.812  41.864  1.00 75.03           C  
ATOM    629  HB2 LYS A  42      10.807 107.235  41.173  1.00 75.03           H  
ATOM    630  HB3 LYS A  42      10.853 108.260  42.605  1.00 75.03           H  
ATOM    631  O   LYS A  42       9.890 104.659  42.040  1.00 75.03           O  
ATOM    632  CG  LYS A  42       9.485 108.907  41.063  1.00 75.03           C  
ATOM    633  HG2 LYS A  42       8.888 109.525  41.733  1.00 75.03           H  
ATOM    634  HG3 LYS A  42       8.826 108.450  40.324  1.00 75.03           H  
ATOM    635  CD  LYS A  42      10.521 109.778  40.345  1.00 75.03           C  
ATOM    636  HD2 LYS A  42      11.040 109.184  39.593  1.00 75.03           H  
ATOM    637  HD3 LYS A  42      11.240 110.154  41.073  1.00 75.03           H  
ATOM    638  CE  LYS A  42       9.799 110.951  39.689  1.00 75.03           C  
ATOM    639  HE2 LYS A  42       9.035 110.579  39.008  1.00 75.03           H  
ATOM    640  HE3 LYS A  42       9.308 111.516  40.481  1.00 75.03           H  
ATOM    641  NZ  LYS A  42      10.719 111.841  38.959  1.00 75.03           N  
ATOM    642  HZ1 LYS A  42      10.832 111.510  38.011  1.00 75.03           H  
ATOM    643  HZ2 LYS A  42      11.607 111.932  39.431  1.00 75.03           H  
ATOM    644  HZ3 LYS A  42      10.288 112.747  38.844  1.00 75.03           H  
ATOM    645  N   ASP A  43      10.563 105.455  44.038  1.00 74.23           N  
ATOM    646  H   ASP A  43      10.671 106.298  44.584  1.00 74.23           H  
ATOM    647  CA  ASP A  43      11.304 104.272  44.473  1.00 74.23           C  
ATOM    648  HA  ASP A  43      11.810 103.829  43.615  1.00 74.23           H  
ATOM    649  C   ASP A  43      10.389 103.185  45.061  1.00 74.23           C  
ATOM    650  CB  ASP A  43      12.373 104.695  45.497  1.00 74.23           C  
ATOM    651  HB2 ASP A  43      11.923 105.352  46.241  1.00 74.23           H  
ATOM    652  HB3 ASP A  43      12.715 103.800  46.018  1.00 74.23           H  
ATOM    653  O   ASP A  43      10.671 101.994  44.916  1.00 74.23           O  
ATOM    654  CG  ASP A  43      13.614 105.369  44.889  1.00 74.23           C  
ATOM    655  OD1 ASP A  43      13.741 105.404  43.642  1.00 74.23           O  
ATOM    656  OD2 ASP A  43      14.510 105.730  45.688  1.00 74.23           O  
ATOM    657  N   ALA A  44       9.278 103.559  45.706  1.00 71.84           N  
ATOM    658  H   ALA A  44       9.124 104.547  45.855  1.00 71.84           H  
ATOM    659  CA  ALA A  44       8.358 102.603  46.326  1.00 71.84           C  
ATOM    660  HA  ALA A  44       8.947 101.806  46.781  1.00 71.84           H  
ATOM    661  C   ALA A  44       7.408 101.923  45.324  1.00 71.84           C  
ATOM    662  CB  ALA A  44       7.597 103.316  47.447  1.00 71.84           C  
ATOM    663  HB1 ALA A  44       7.073 104.183  47.045  1.00 71.84           H  
ATOM    664  HB2 ALA A  44       8.303 103.659  48.204  1.00 71.84           H  
ATOM    665  HB3 ALA A  44       6.885 102.628  47.903  1.00 71.84           H  
ATOM    666  O   ALA A  44       7.115 100.737  45.477  1.00 71.84           O  
ATOM    667  N   ILE A  45       6.949 102.640  44.290  1.00 74.11           N  
ATOM    668  H   ILE A  45       7.225 103.609  44.226  1.00 74.11           H  
ATOM    669  CA  ILE A  45       6.043 102.087  43.267  1.00 74.11           C  
ATOM    670  HA  ILE A  45       5.146 101.735  43.777  1.00 74.11           H  
ATOM    671  C   ILE A  45       6.635 100.841  42.574  1.00 74.11           C  
ATOM    672  CB  ILE A  45       5.605 103.186  42.265  1.00 74.11           C  
ATOM    673  HB  ILE A  45       6.475 103.773  41.972  1.00 74.11           H  
ATOM    674  O   ILE A  45       5.938  99.827  42.531  1.00 74.11           O  
ATOM    675  CG1 ILE A  45       4.630 104.164  42.949  1.00 74.11           C  
ATOM    676 HG12 ILE A  45       3.669 103.676  43.113  1.00 74.11           H  
ATOM    677 HG13 ILE A  45       5.031 104.454  43.920  1.00 74.11           H  
ATOM    678  CG2 ILE A  45       4.985 102.590  40.981  1.00 74.11           C  
ATOM    679 HG21 ILE A  45       5.720 101.991  40.444  1.00 74.11           H  
ATOM    680 HG22 ILE A  45       4.133 101.957  41.232  1.00 74.11           H  
ATOM    681 HG23 ILE A  45       4.663 103.379  40.301  1.00 74.11           H  
ATOM    682  CD1 ILE A  45       4.417 105.451  42.150  1.00 74.11           C  
ATOM    683 HD11 ILE A  45       5.372 105.951  41.988  1.00 74.11           H  
ATOM    684 HD12 ILE A  45       3.959 105.224  41.188  1.00 74.11           H  
ATOM    685 HD13 ILE A  45       3.759 106.117  42.709  1.00 74.11           H  
ATOM    686  N   PRO A  46       7.884 100.860  42.054  1.00 70.51           N  
ATOM    687  CA  PRO A  46       8.488  99.711  41.388  1.00 70.51           C  
ATOM    688  HA  PRO A  46       7.906  99.471  40.499  1.00 70.51           H  
ATOM    689  C   PRO A  46       8.557  98.476  42.275  1.00 70.51           C  
ATOM    690  CB  PRO A  46       9.900 100.137  40.971  1.00 70.51           C  
ATOM    691  HB2 PRO A  46      10.619  99.895  41.753  1.00 70.51           H  
ATOM    692  HB3 PRO A  46      10.196  99.674  40.030  1.00 70.51           H  
ATOM    693  O   PRO A  46       8.253  97.400  41.792  1.00 70.51           O  
ATOM    694  CG  PRO A  46       9.790 101.648  40.850  1.00 70.51           C  
ATOM    695  HG2 PRO A  46       9.394 101.908  39.869  1.00 70.51           H  
ATOM    696  HG3 PRO A  46      10.747 102.140  41.024  1.00 70.51           H  
ATOM    697  CD  PRO A  46       8.772 101.999  41.928  1.00 70.51           C  
ATOM    698  HD2 PRO A  46       9.285 102.167  42.875  1.00 70.51           H  
ATOM    699  HD3 PRO A  46       8.243 102.900  41.617  1.00 70.51           H  
ATOM    700  N   GLY A  47       8.893  98.617  43.562  1.00 72.17           N  
ATOM    701  H   GLY A  47       9.082  99.541  43.922  1.00 72.17           H  
ATOM    702  CA  GLY A  47       9.059  97.460  44.447  1.00 72.17           C  
ATOM    703  HA2 GLY A  47       9.813  96.793  44.031  1.00 72.17           H  
ATOM    704  HA3 GLY A  47       9.392  97.806  45.426  1.00 72.17           H  
ATOM    705  C   GLY A  47       7.770  96.660  44.639  1.00 72.17           C  
ATOM    706  O   GLY A  47       7.790  95.437  44.645  1.00 72.17           O  
ATOM    707  N   GLU A  48       6.633  97.341  44.746  1.00 71.16           N  
ATOM    708  H   GLU A  48       6.664  98.349  44.702  1.00 71.16           H  
ATOM    709  CA  GLU A  48       5.336  96.678  44.933  1.00 71.16           C  
ATOM    710  HA  GLU A  48       5.429  95.884  45.674  1.00 71.16           H  
ATOM    711  C   GLU A  48       4.817  96.046  43.644  1.00 71.16           C  
ATOM    712  CB  GLU A  48       4.332  97.715  45.420  1.00 71.16           C  
ATOM    713  HB2 GLU A  48       4.254  98.514  44.682  1.00 71.16           H  
ATOM    714  HB3 GLU A  48       3.358  97.239  45.534  1.00 71.16           H  
ATOM    715  O   GLU A  48       4.188  94.988  43.657  1.00 71.16           O  
ATOM    716  CG  GLU A  48       4.769  98.301  46.766  1.00 71.16           C  
ATOM    717  HG2 GLU A  48       5.787  98.687  46.713  1.00 71.16           H  
ATOM    718  HG3 GLU A  48       4.741  97.515  47.520  1.00 71.16           H  
ATOM    719  CD  GLU A  48       3.862  99.433  47.196  1.00 71.16           C  
ATOM    720  OE1 GLU A  48       4.146 100.053  48.255  1.00 71.16           O  
ATOM    721  OE2 GLU A  48       2.725  99.533  46.690  1.00 71.16           O  
ATOM    722  N   LEU A  49       5.103  96.698  42.521  1.00 75.56           N  
ATOM    723  H   LEU A  49       5.639  97.551  42.592  1.00 75.56           H  
ATOM    724  CA  LEU A  49       4.796  96.189  41.195  1.00 75.56           C  
ATOM    725  HA  LEU A  49       3.770  95.822  41.207  1.00 75.56           H  
ATOM    726  C   LEU A  49       5.682  94.993  40.834  1.00 75.56           C  
ATOM    727  CB  LEU A  49       4.940  97.363  40.211  1.00 75.56           C  
ATOM    728  HB2 LEU A  49       5.166  98.276  40.762  1.00 75.56           H  
ATOM    729  HB3 LEU A  49       5.790  97.195  39.549  1.00 75.56           H  
ATOM    730  O   LEU A  49       5.185  94.026  40.260  1.00 75.56           O  
ATOM    731  CG  LEU A  49       3.655  97.589  39.405  1.00 75.56           C  
ATOM    732  HG  LEU A  49       2.796  97.157  39.920  1.00 75.56           H  
ATOM    733  CD1 LEU A  49       3.372  99.083  39.256  1.00 75.56           C  
ATOM    734 HD11 LEU A  49       2.465  99.224  38.668  1.00 75.56           H  
ATOM    735 HD12 LEU A  49       4.222  99.572  38.780  1.00 75.56           H  
ATOM    736 HD13 LEU A  49       3.217  99.514  40.245  1.00 75.56           H  
ATOM    737  CD2 LEU A  49       3.797  96.914  38.046  1.00 75.56           C  
ATOM    738 HD21 LEU A  49       4.004  95.855  38.200  1.00 75.56           H  
ATOM    739 HD22 LEU A  49       4.629  97.353  37.495  1.00 75.56           H  
ATOM    740 HD23 LEU A  49       2.858  96.997  37.497  1.00 75.56           H  
ATOM    741  N   ASP A  50       6.954  95.036  41.227  1.00 75.03           N  
ATOM    742  H   ASP A  50       7.303  95.894  41.629  1.00 75.03           H  
ATOM    743  CA  ASP A  50       7.907  93.933  41.121  1.00 75.03           C  
ATOM    744  HA  ASP A  50       7.945  93.589  40.087  1.00 75.03           H  
ATOM    745  C   ASP A  50       7.444  92.750  41.980  1.00 75.03           C  
ATOM    746  CB  ASP A  50       9.324  94.389  41.534  1.00 75.03           C  
ATOM    747  HB2 ASP A  50       9.269  94.948  42.468  1.00 75.03           H  
ATOM    748  HB3 ASP A  50       9.917  93.496  41.730  1.00 75.03           H  
ATOM    749  O   ASP A  50       7.364  91.634  41.473  1.00 75.03           O  
ATOM    750  CG  ASP A  50      10.092  95.215  40.486  1.00 75.03           C  
ATOM    751  OD1 ASP A  50       9.621  95.351  39.331  1.00 75.03           O  
ATOM    752  OD2 ASP A  50      11.217  95.665  40.821  1.00 75.03           O  
ATOM    753  N   ASP A  51       7.030  92.982  43.232  1.00 79.62           N  
ATOM    754  H   ASP A  51       7.187  93.897  43.630  1.00 79.62           H  
ATOM    755  CA  ASP A  51       6.494  91.921  44.094  1.00 79.62           C  
ATOM    756  HA  ASP A  51       7.252  91.146  44.208  1.00 79.62           H  
ATOM    757  C   ASP A  51       5.242  91.266  43.471  1.00 79.62           C  
ATOM    758  CB  ASP A  51       6.136  92.473  45.491  1.00 79.62           C  
ATOM    759  HB2 ASP A  51       5.523  93.369  45.382  1.00 79.62           H  
ATOM    760  HB3 ASP A  51       5.535  91.716  45.993  1.00 79.62           H  
ATOM    761  O   ASP A  51       5.074  90.044  43.522  1.00 79.62           O  
ATOM    762  CG  ASP A  51       7.289  92.755  46.463  1.00 79.62           C  
ATOM    763  OD1 ASP A  51       8.399  92.209  46.281  1.00 79.62           O  
ATOM    764  OD2 ASP A  51       6.998  93.379  47.514  1.00 79.62           O  
ATOM    765  N   ALA A  52       4.340  92.051  42.870  1.00 80.38           N  
ATOM    766  H   ALA A  52       4.495  93.049  42.880  1.00 80.38           H  
ATOM    767  CA  ALA A  52       3.160  91.521  42.186  1.00 80.38           C  
ATOM    768  HA  ALA A  52       2.644  90.836  42.859  1.00 80.38           H  
ATOM    769  C   ALA A  52       3.536  90.735  40.918  1.00 80.38           C  
ATOM    770  CB  ALA A  52       2.218  92.682  41.864  1.00 80.38           C  
ATOM    771  HB1 ALA A  52       1.322  92.308  41.368  1.00 80.38           H  
ATOM    772  HB2 ALA A  52       2.715  93.399  41.211  1.00 80.38           H  
ATOM    773  HB3 ALA A  52       1.935  93.184  42.789  1.00 80.38           H  
ATOM    774  O   ALA A  52       2.985  89.659  40.658  1.00 80.38           O  
ATOM    775  N   GLN A  53       4.500  91.241  40.147  1.00 82.05           N  
ATOM    776  H   GLN A  53       4.925  92.118  40.414  1.00 82.05           H  
ATOM    777  CA  GLN A  53       5.021  90.562  38.967  1.00 82.05           C  
ATOM    778  HA  GLN A  53       4.179  90.341  38.311  1.00 82.05           H  
ATOM    779  C   GLN A  53       5.676  89.228  39.343  1.00 82.05           C  
ATOM    780  CB  GLN A  53       5.990  91.495  38.225  1.00 82.05           C  
ATOM    781  HB2 GLN A  53       5.507  92.459  38.065  1.00 82.05           H  
ATOM    782  HB3 GLN A  53       6.879  91.658  38.834  1.00 82.05           H  
ATOM    783  O   GLN A  53       5.403  88.222  38.690  1.00 82.05           O  
ATOM    784  CG  GLN A  53       6.418  90.934  36.861  1.00 82.05           C  
ATOM    785  HG2 GLN A  53       7.115  91.632  36.397  1.00 82.05           H  
ATOM    786  HG3 GLN A  53       6.945  89.991  37.005  1.00 82.05           H  
ATOM    787  CD  GLN A  53       5.243  90.727  35.909  1.00 82.05           C  
ATOM    788  NE2 GLN A  53       5.112  89.572  35.296  1.00 82.05           N  
ATOM    789 HE21 GLN A  53       5.721  88.794  35.508  1.00 82.05           H  
ATOM    790 HE22 GLN A  53       4.280  89.439  34.739  1.00 82.05           H  
ATOM    791  OE1 GLN A  53       4.409  91.592  35.681  1.00 82.05           O  
ATOM    792  N   ASP A  54       6.426  89.176  40.445  1.00 83.52           N  
ATOM    793  H   ASP A  54       6.676  90.046  40.891  1.00 83.52           H  
ATOM    794  CA  ASP A  54       7.024  87.950  40.979  1.00 83.52           C  
ATOM    795  HA  ASP A  54       7.702  87.531  40.235  1.00 83.52           H  
ATOM    796  C   ASP A  54       5.960  86.880  41.290  1.00 83.52           C  
ATOM    797  CB  ASP A  54       7.822  88.275  42.258  1.00 83.52           C  
ATOM    798  HB2 ASP A  54       7.913  87.358  42.839  1.00 83.52           H  
ATOM    799  HB3 ASP A  54       7.270  88.988  42.870  1.00 83.52           H  
ATOM    800  O   ASP A  54       6.164  85.688  41.033  1.00 83.52           O  
ATOM    801  CG  ASP A  54       9.247  88.801  42.034  1.00 83.52           C  
ATOM    802  OD1 ASP A  54       9.718  88.802  40.874  1.00 83.52           O  
ATOM    803  OD2 ASP A  54       9.929  89.018  43.062  1.00 83.52           O  
ATOM    804  N   VAL A  55       4.789  87.278  41.804  1.00 83.51           N  
ATOM    805  H   VAL A  55       4.686  88.262  42.006  1.00 83.51           H  
ATOM    806  CA  VAL A  55       3.665  86.356  42.058  1.00 83.51           C  
ATOM    807  HA  VAL A  55       4.046  85.503  42.620  1.00 83.51           H  
ATOM    808  C   VAL A  55       3.084  85.804  40.756  1.00 83.51           C  
ATOM    809  CB  VAL A  55       2.567  87.037  42.897  1.00 83.51           C  
ATOM    810  HB  VAL A  55       2.260  87.967  42.418  1.00 83.51           H  
ATOM    811  O   VAL A  55       2.791  84.604  40.672  1.00 83.51           O  
ATOM    812  CG1 VAL A  55       1.315  86.160  43.071  1.00 83.51           C  
ATOM    813 HG11 VAL A  55       0.832  86.001  42.107  1.00 83.51           H  
ATOM    814 HG12 VAL A  55       1.584  85.200  43.511  1.00 83.51           H  
ATOM    815 HG13 VAL A  55       0.603  86.682  43.710  1.00 83.51           H  
ATOM    816  CG2 VAL A  55       3.101  87.357  44.296  1.00 83.51           C  
ATOM    817 HG21 VAL A  55       3.488  86.454  44.768  1.00 83.51           H  
ATOM    818 HG22 VAL A  55       3.923  88.069  44.222  1.00 83.51           H  
ATOM    819 HG23 VAL A  55       2.318  87.818  44.898  1.00 83.51           H  
ATOM    820  N   LEU A  56       2.917  86.651  39.739  1.00 84.05           N  
ATOM    821  H   LEU A  56       3.226  87.605  39.861  1.00 84.05           H  
ATOM    822  CA  LEU A  56       2.426  86.230  38.426  1.00 84.05           C  
ATOM    823  HA  LEU A  56       1.517  85.643  38.562  1.00 84.05           H  
ATOM    824  C   LEU A  56       3.432  85.313  37.721  1.00 84.05           C  
ATOM    825  CB  LEU A  56       2.107  87.463  37.562  1.00 84.05           C  
ATOM    826  HB2 LEU A  56       3.011  88.065  37.471  1.00 84.05           H  
ATOM    827  HB3 LEU A  56       1.840  87.124  36.561  1.00 84.05           H  
ATOM    828  O   LEU A  56       3.039  84.275  37.188  1.00 84.05           O  
ATOM    829  CG  LEU A  56       0.972  88.351  38.100  1.00 84.05           C  
ATOM    830  HG  LEU A  56       1.178  88.637  39.131  1.00 84.05           H  
ATOM    831  CD1 LEU A  56       0.864  89.615  37.248  1.00 84.05           C  
ATOM    832 HD11 LEU A  56       0.673  89.364  36.205  1.00 84.05           H  
ATOM    833 HD12 LEU A  56       1.799  90.170  37.313  1.00 84.05           H  
ATOM    834 HD13 LEU A  56       0.069  90.256  37.631  1.00 84.05           H  
ATOM    835  CD2 LEU A  56      -0.385  87.641  38.050  1.00 84.05           C  
ATOM    836 HD21 LEU A  56      -0.610  87.382  37.015  1.00 84.05           H  
ATOM    837 HD22 LEU A  56      -0.360  86.754  38.682  1.00 84.05           H  
ATOM    838 HD23 LEU A  56      -1.147  88.317  38.438  1.00 84.05           H  
ATOM    839  N   ASP A  57       4.720  85.636  37.793  1.00 84.94           N  
ATOM    840  H   ASP A  57       4.967  86.532  38.188  1.00 84.94           H  
ATOM    841  CA  ASP A  57       5.801  84.840  37.217  1.00 84.94           C  
ATOM    842  HA  ASP A  57       5.590  84.664  36.162  1.00 84.94           H  
ATOM    843  C   ASP A  57       5.909  83.471  37.908  1.00 84.94           C  
ATOM    844  CB  ASP A  57       7.125  85.619  37.324  1.00 84.94           C  
ATOM    845  HB2 ASP A  57       7.940  84.923  37.127  1.00 84.94           H  
ATOM    846  HB3 ASP A  57       7.247  85.991  38.341  1.00 84.94           H  
ATOM    847  O   ASP A  57       6.035  82.435  37.244  1.00 84.94           O  
ATOM    848  CG  ASP A  57       7.260  86.783  36.328  1.00 84.94           C  
ATOM    849  OD1 ASP A  57       6.316  87.039  35.542  1.00 84.94           O  
ATOM    850  OD2 ASP A  57       8.366  87.357  36.267  1.00 84.94           O  
ATOM    851  N   ALA A  58       5.774  83.428  39.239  1.00 86.29           N  
ATOM    852  H   ALA A  58       5.737  84.305  39.739  1.00 86.29           H  
ATOM    853  CA  ALA A  58       5.740  82.181  40.001  1.00 86.29           C  
ATOM    854  HA  ALA A  58       6.639  81.611  39.767  1.00 86.29           H  
ATOM    855  C   ALA A  58       4.526  81.310  39.632  1.00 86.29           C  
ATOM    856  CB  ALA A  58       5.753  82.514  41.497  1.00 86.29           C  
ATOM    857  HB1 ALA A  58       6.658  83.071  41.739  1.00 86.29           H  
ATOM    858  HB2 ALA A  58       4.888  83.128  41.750  1.00 86.29           H  
ATOM    859  HB3 ALA A  58       5.730  81.595  42.082  1.00 86.29           H  
ATOM    860  O   ALA A  58       4.665  80.096  39.441  1.00 86.29           O  
ATOM    861  N   ARG A  59       3.340  81.918  39.489  1.00 85.69           N  
ATOM    862  H   ARG A  59       3.307  82.914  39.658  1.00 85.69           H  
ATOM    863  CA  ARG A  59       2.120  81.239  39.024  1.00 85.69           C  
ATOM    864  HA  ARG A  59       1.885  80.417  39.701  1.00 85.69           H  
ATOM    865  C   ARG A  59       2.327  80.639  37.635  1.00 85.69           C  
ATOM    866  CB  ARG A  59       0.963  82.251  39.017  1.00 85.69           C  
ATOM    867  HB2 ARG A  59       1.227  83.078  38.357  1.00 85.69           H  
ATOM    868  HB3 ARG A  59       0.834  82.661  40.018  1.00 85.69           H  
ATOM    869  O   ARG A  59       2.035  79.462  37.421  1.00 85.69           O  
ATOM    870  CG  ARG A  59      -0.371  81.642  38.554  1.00 85.69           C  
ATOM    871  HG2 ARG A  59      -0.811  81.119  39.403  1.00 85.69           H  
ATOM    872  HG3 ARG A  59      -0.231  80.936  37.736  1.00 85.69           H  
ATOM    873  CD  ARG A  59      -1.362  82.710  38.099  1.00 85.69           C  
ATOM    874  HD2 ARG A  59      -1.452  83.457  38.888  1.00 85.69           H  
ATOM    875  HD3 ARG A  59      -2.335  82.241  37.946  1.00 85.69           H  
ATOM    876  NE  ARG A  59      -0.928  83.343  36.842  1.00 85.69           N  
ATOM    877  HE  ARG A  59      -0.164  82.935  36.323  1.00 85.69           H  
ATOM    878  NH1 ARG A  59      -2.285  85.189  36.929  1.00 85.69           N  
ATOM    879 HH11 ARG A  59      -2.461  86.135  36.621  1.00 85.69           H  
ATOM    880 HH12 ARG A  59      -2.675  84.856  37.799  1.00 85.69           H  
ATOM    881  NH2 ARG A  59      -0.751  84.960  35.298  1.00 85.69           N  
ATOM    882 HH21 ARG A  59       0.001  84.406  34.914  1.00 85.69           H  
ATOM    883 HH22 ARG A  59      -0.879  85.906  34.969  1.00 85.69           H  
ATOM    884  CZ  ARG A  59      -1.331  84.498  36.363  1.00 85.69           C  
ATOM    885  N   ASP A  60       2.835  81.430  36.698  1.00 87.12           N  
ATOM    886  H   ASP A  60       3.032  82.392  36.933  1.00 87.12           H  
ATOM    887  CA  ASP A  60       3.011  81.009  35.311  1.00 87.12           C  
ATOM    888  HA  ASP A  60       2.079  80.565  34.961  1.00 87.12           H  
ATOM    889  C   ASP A  60       4.088  79.921  35.188  1.00 87.12           C  
ATOM    890  CB  ASP A  60       3.301  82.237  34.433  1.00 87.12           C  
ATOM    891  HB2 ASP A  60       3.639  81.886  33.458  1.00 87.12           H  
ATOM    892  HB3 ASP A  60       4.106  82.822  34.878  1.00 87.12           H  
ATOM    893  O   ASP A  60       3.914  78.976  34.411  1.00 87.12           O  
ATOM    894  CG  ASP A  60       2.069  83.134  34.212  1.00 87.12           C  
ATOM    895  OD1 ASP A  60       0.974  82.847  34.766  1.00 87.12           O  
ATOM    896  OD2 ASP A  60       2.163  84.082  33.410  1.00 87.12           O  
ATOM    897  N   SER A  61       5.149  79.970  36.007  1.00 90.49           N  
ATOM    898  H   SER A  61       5.276  80.790  36.583  1.00 90.49           H  
ATOM    899  CA  SER A  61       6.137  78.886  36.077  1.00 90.49           C  
ATOM    900  HA  SER A  61       6.504  78.712  35.066  1.00 90.49           H  
ATOM    901  C   SER A  61       5.515  77.577  36.563  1.00 90.49           C  
ATOM    902  CB  SER A  61       7.343  79.247  36.951  1.00 90.49           C  
ATOM    903  HB2 SER A  61       7.098  79.149  38.009  1.00 90.49           H  
ATOM    904  HB3 SER A  61       7.630  80.280  36.752  1.00 90.49           H  
ATOM    905  O   SER A  61       5.721  76.547  35.924  1.00 90.49           O  
ATOM    906  OG  SER A  61       8.435  78.399  36.601  1.00 90.49           O  
ATOM    907  HG  SER A  61       8.424  77.581  37.102  1.00 90.49           H  
ATOM    908  N   LEU A  62       4.694  77.604  37.622  1.00 87.22           N  
ATOM    909  H   LEU A  62       4.550  78.486  38.094  1.00 87.22           H  
ATOM    910  CA  LEU A  62       4.013  76.406  38.136  1.00 87.22           C  
ATOM    911  HA  LEU A  62       4.764  75.663  38.404  1.00 87.22           H  
ATOM    912  C   LEU A  62       3.106  75.754  37.086  1.00 87.22           C  
ATOM    913  CB  LEU A  62       3.171  76.776  39.373  1.00 87.22           C  
ATOM    914  HB2 LEU A  62       2.436  75.990  39.547  1.00 87.22           H  
ATOM    915  HB3 LEU A  62       2.620  77.691  39.161  1.00 87.22           H  
ATOM    916  O   LEU A  62       3.089  74.529  36.947  1.00 87.22           O  
ATOM    917  CG  LEU A  62       3.975  76.967  40.668  1.00 87.22           C  
ATOM    918  HG  LEU A  62       4.809  77.647  40.496  1.00 87.22           H  
ATOM    919  CD1 LEU A  62       3.062  77.563  41.744  1.00 87.22           C  
ATOM    920 HD11 LEU A  62       2.210  76.908  41.928  1.00 87.22           H  
ATOM    921 HD12 LEU A  62       3.625  77.707  42.666  1.00 87.22           H  
ATOM    922 HD13 LEU A  62       2.704  78.537  41.409  1.00 87.22           H  
ATOM    923  CD2 LEU A  62       4.518  75.635  41.194  1.00 87.22           C  
ATOM    924 HD21 LEU A  62       3.703  74.925  41.340  1.00 87.22           H  
ATOM    925 HD22 LEU A  62       5.034  75.802  42.139  1.00 87.22           H  
ATOM    926 HD23 LEU A  62       5.239  75.222  40.488  1.00 87.22           H  
ATOM    927  N   LEU A  63       2.355  76.564  36.337  1.00 88.43           N  
ATOM    928  H   LEU A  63       2.402  77.556  36.524  1.00 88.43           H  
ATOM    929  CA  LEU A  63       1.462  76.076  35.285  1.00 88.43           C  
ATOM    930  HA  LEU A  63       0.864  75.253  35.676  1.00 88.43           H  
ATOM    931  C   LEU A  63       2.241  75.518  34.091  1.00 88.43           C  
ATOM    932  CB  LEU A  63       0.537  77.222  34.844  1.00 88.43           C  
ATOM    933  HB2 LEU A  63      -0.030  76.895  33.973  1.00 88.43           H  
ATOM    934  HB3 LEU A  63       1.154  78.068  34.540  1.00 88.43           H  
ATOM    935  O   LEU A  63       1.872  74.479  33.535  1.00 88.43           O  
ATOM    936  CG  LEU A  63      -0.454  77.697  35.922  1.00 88.43           C  
ATOM    937  HG  LEU A  63       0.078  78.004  36.822  1.00 88.43           H  
ATOM    938  CD1 LEU A  63      -1.245  78.890  35.386  1.00 88.43           C  
ATOM    939 HD11 LEU A  63      -1.934  79.246  36.151  1.00 88.43           H  
ATOM    940 HD12 LEU A  63      -0.557  79.700  35.144  1.00 88.43           H  
ATOM    941 HD13 LEU A  63      -1.803  78.608  34.493  1.00 88.43           H  
ATOM    942  CD2 LEU A  63      -1.450  76.605  36.305  1.00 88.43           C  
ATOM    943 HD21 LEU A  63      -0.934  75.780  36.796  1.00 88.43           H  
ATOM    944 HD22 LEU A  63      -2.182  77.008  37.004  1.00 88.43           H  
ATOM    945 HD23 LEU A  63      -1.959  76.258  35.406  1.00 88.43           H  
ATOM    946  N   ARG A  64       3.333  76.186  33.706  1.00 90.62           N  
ATOM    947  H   ARG A  64       3.566  77.040  34.192  1.00 90.62           H  
ATOM    948  CA  ARG A  64       4.215  75.730  32.630  1.00 90.62           C  
ATOM    949  HA  ARG A  64       3.613  75.541  31.741  1.00 90.62           H  
ATOM    950  C   ARG A  64       4.883  74.404  32.985  1.00 90.62           C  
ATOM    951  CB  ARG A  64       5.222  76.842  32.320  1.00 90.62           C  
ATOM    952  HB2 ARG A  64       5.805  77.053  33.216  1.00 90.62           H  
ATOM    953  HB3 ARG A  64       4.677  77.744  32.041  1.00 90.62           H  
ATOM    954  O   ARG A  64       4.821  73.477  32.184  1.00 90.62           O  
ATOM    955  CG  ARG A  64       6.161  76.451  31.172  1.00 90.62           C  
ATOM    956  HG2 ARG A  64       5.573  76.177  30.296  1.00 90.62           H  
ATOM    957  HG3 ARG A  64       6.753  75.589  31.479  1.00 90.62           H  
ATOM    958  CD  ARG A  64       7.106  77.598  30.796  1.00 90.62           C  
ATOM    959  HD2 ARG A  64       7.727  77.280  29.958  1.00 90.62           H  
ATOM    960  HD3 ARG A  64       6.512  78.453  30.474  1.00 90.62           H  
ATOM    961  NE  ARG A  64       7.955  77.999  31.933  1.00 90.62           N  
ATOM    962  HE  ARG A  64       7.625  78.760  32.509  1.00 90.62           H  
ATOM    963  NH1 ARG A  64       9.561  76.367  31.689  1.00 90.62           N  
ATOM    964 HH11 ARG A  64      10.268  75.791  32.123  1.00 90.62           H  
ATOM    965 HH12 ARG A  64       9.027  75.895  30.973  1.00 90.62           H  
ATOM    966  NH2 ARG A  64       9.614  77.750  33.458  1.00 90.62           N  
ATOM    967 HH21 ARG A  64      10.349  77.183  33.857  1.00 90.62           H  
ATOM    968 HH22 ARG A  64       9.146  78.388  34.086  1.00 90.62           H  
ATOM    969  CZ  ARG A  64       9.045  77.377  32.343  1.00 90.62           C  
ATOM    970  N   GLU A  65       5.441  74.282  34.186  1.00 90.46           N  
ATOM    971  H   GLU A  65       5.457  75.089  34.793  1.00 90.46           H  
ATOM    972  CA  GLU A  65       6.064  73.046  34.674  1.00 90.46           C  
ATOM    973  HA  GLU A  65       6.862  72.746  33.995  1.00 90.46           H  
ATOM    974  C   GLU A  65       5.062  71.884  34.737  1.00 90.46           C  
ATOM    975  CB  GLU A  65       6.667  73.288  36.066  1.00 90.46           C  
ATOM    976  HB2 GLU A  65       5.932  73.794  36.692  1.00 90.46           H  
ATOM    977  HB3 GLU A  65       6.898  72.324  36.520  1.00 90.46           H  
ATOM    978  O   GLU A  65       5.375  70.775  34.303  1.00 90.46           O  
ATOM    979  CG  GLU A  65       7.959  74.115  36.003  1.00 90.46           C  
ATOM    980  HG2 GLU A  65       8.733  73.517  35.522  1.00 90.46           H  
ATOM    981  HG3 GLU A  65       7.798  74.998  35.384  1.00 90.46           H  
ATOM    982  CD  GLU A  65       8.447  74.551  37.393  1.00 90.46           C  
ATOM    983  OE1 GLU A  65       9.083  75.630  37.458  1.00 90.46           O  
ATOM    984  OE2 GLU A  65       8.212  73.804  38.372  1.00 90.46           O  
ATOM    985  N   ALA A  66       3.831  72.133  35.202  1.00 90.34           N  
ATOM    986  H   ALA A  66       3.635  73.046  35.586  1.00 90.34           H  
ATOM    987  CA  ALA A  66       2.774  71.120  35.231  1.00 90.34           C  
ATOM    988  HA  ALA A  66       3.113  70.274  35.828  1.00 90.34           H  
ATOM    989  C   ALA A  66       2.420  70.610  33.828  1.00 90.34           C  
ATOM    990  CB  ALA A  66       1.534  71.728  35.889  1.00 90.34           C  
ATOM    991  HB1 ALA A  66       1.080  72.473  35.235  1.00 90.34           H  
ATOM    992  HB2 ALA A  66       1.823  72.219  36.818  1.00 90.34           H  
ATOM    993  HB3 ALA A  66       0.810  70.941  36.102  1.00 90.34           H  
ATOM    994  O   ALA A  66       2.230  69.409  33.619  1.00 90.34           O  
ATOM    995  N   LYS A  67       2.346  71.525  32.855  1.00 91.52           N  
ATOM    996  H   LYS A  67       2.505  72.491  33.104  1.00 91.52           H  
ATOM    997  CA  LYS A  67       2.050  71.194  31.462  1.00 91.52           C  
ATOM    998  HA  LYS A  67       1.188  70.527  31.442  1.00 91.52           H  
ATOM    999  C   LYS A  67       3.200  70.434  30.800  1.00 91.52           C  
ATOM   1000  CB  LYS A  67       1.693  72.481  30.717  1.00 91.52           C  
ATOM   1001  HB2 LYS A  67       0.886  72.986  31.248  1.00 91.52           H  
ATOM   1002  HB3 LYS A  67       2.558  73.142  30.684  1.00 91.52           H  
ATOM   1003  O   LYS A  67       2.950  69.401  30.187  1.00 91.52           O  
ATOM   1004  CG  LYS A  67       1.234  72.157  29.295  1.00 91.52           C  
ATOM   1005  HG2 LYS A  67       2.053  71.695  28.743  1.00 91.52           H  
ATOM   1006  HG3 LYS A  67       0.394  71.462  29.331  1.00 91.52           H  
ATOM   1007  CD  LYS A  67       0.809  73.429  28.571  1.00 91.52           C  
ATOM   1008  HD2 LYS A  67       1.638  74.136  28.570  1.00 91.52           H  
ATOM   1009  HD3 LYS A  67      -0.053  73.868  29.075  1.00 91.52           H  
ATOM   1010  CE  LYS A  67       0.455  73.036  27.140  1.00 91.52           C  
ATOM   1011  HE2 LYS A  67       1.329  72.562  26.693  1.00 91.52           H  
ATOM   1012  HE3 LYS A  67      -0.336  72.286  27.161  1.00 91.52           H  
ATOM   1013  NZ  LYS A  67       0.055  74.215  26.347  1.00 91.52           N  
ATOM   1014  HZ1 LYS A  67      -0.759  74.652  26.755  1.00 91.52           H  
ATOM   1015  HZ2 LYS A  67      -0.137  73.916  25.401  1.00 91.52           H  
ATOM   1016  HZ3 LYS A  67       0.824  74.869  26.331  1.00 91.52           H  
ATOM   1017  N   GLU A  68       4.438  70.896  30.969  1.00 92.04           N  
ATOM   1018  H   GLU A  68       4.564  71.756  31.484  1.00 92.04           H  
ATOM   1019  CA  GLU A  68       5.640  70.208  30.475  1.00 92.04           C  
ATOM   1020  HA  GLU A  68       5.579  70.099  29.392  1.00 92.04           H  
ATOM   1021  C   GLU A  68       5.746  68.788  31.069  1.00 92.04           C  
ATOM   1022  CB  GLU A  68       6.898  71.036  30.823  1.00 92.04           C  
ATOM   1023  HB2 GLU A  68       6.859  71.304  31.878  1.00 92.04           H  
ATOM   1024  HB3 GLU A  68       7.775  70.407  30.667  1.00 92.04           H  
ATOM   1025  O   GLU A  68       6.046  67.827  30.357  1.00 92.04           O  
ATOM   1026  CG  GLU A  68       7.076  72.317  29.976  1.00 92.04           C  
ATOM   1027  HG2 GLU A  68       7.237  72.022  28.939  1.00 92.04           H  
ATOM   1028  HG3 GLU A  68       6.156  72.900  30.008  1.00 92.04           H  
ATOM   1029  CD  GLU A  68       8.254  73.213  30.431  1.00 92.04           C  
ATOM   1030  OE1 GLU A  68       8.349  74.381  29.968  1.00 92.04           O  
ATOM   1031  OE2 GLU A  68       9.086  72.764  31.249  1.00 92.04           O  
ATOM   1032  N   HIS A  69       5.427  68.624  32.359  1.00 92.26           N  
ATOM   1033  H   HIS A  69       5.240  69.444  32.918  1.00 92.26           H  
ATOM   1034  CA  HIS A  69       5.372  67.313  33.006  1.00 92.26           C  
ATOM   1035  HA  HIS A  69       6.323  66.808  32.836  1.00 92.26           H  
ATOM   1036  C   HIS A  69       4.271  66.422  32.419  1.00 92.26           C  
ATOM   1037  CB  HIS A  69       5.183  67.490  34.517  1.00 92.26           C  
ATOM   1038  HB2 HIS A  69       5.960  68.152  34.897  1.00 92.26           H  
ATOM   1039  HB3 HIS A  69       4.219  67.957  34.717  1.00 92.26           H  
ATOM   1040  O   HIS A  69       4.531  65.264  32.095  1.00 92.26           O  
ATOM   1041  CG  HIS A  69       5.266  66.184  35.263  1.00 92.26           C  
ATOM   1042  CD2 HIS A  69       4.226  65.403  35.691  1.00 92.26           C  
ATOM   1043  HD2 HIS A  69       3.177  65.605  35.537  1.00 92.26           H  
ATOM   1044  ND1 HIS A  69       6.427  65.532  35.604  1.00 92.26           N  
ATOM   1045  HD1 HIS A  69       7.362  65.867  35.423  1.00 92.26           H  
ATOM   1046  CE1 HIS A  69       6.095  64.396  36.238  1.00 92.26           C  
ATOM   1047  HE1 HIS A  69       6.796  63.674  36.631  1.00 92.26           H  
ATOM   1048  NE2 HIS A  69       4.764  64.282  36.334  1.00 92.26           N  
ATOM   1049  N   SER A  70       3.061  66.962  32.247  1.00 92.65           N  
ATOM   1050  H   SER A  70       2.924  67.918  32.541  1.00 92.65           H  
ATOM   1051  CA  SER A  70       1.922  66.250  31.657  1.00 92.65           C  
ATOM   1052  HA  SER A  70       1.688  65.388  32.282  1.00 92.65           H  
ATOM   1053  C   SER A  70       2.233  65.728  30.251  1.00 92.65           C  
ATOM   1054  CB  SER A  70       0.709  67.185  31.639  1.00 92.65           C  
ATOM   1055  HB2 SER A  70       0.409  67.385  32.668  1.00 92.65           H  
ATOM   1056  HB3 SER A  70       0.976  68.127  31.160  1.00 92.65           H  
ATOM   1057  O   SER A  70       2.071  64.537  29.976  1.00 92.65           O  
ATOM   1058  OG  SER A  70      -0.373  66.609  30.938  1.00 92.65           O  
ATOM   1059  HG  SER A  70      -1.173  67.104  31.129  1.00 92.65           H  
ATOM   1060  N   GLU A  71       2.776  66.587  29.384  1.00 92.65           N  
ATOM   1061  H   GLU A  71       2.900  67.547  29.672  1.00 92.65           H  
ATOM   1062  CA  GLU A  71       3.169  66.220  28.020  1.00 92.65           C  
ATOM   1063  HA  GLU A  71       2.303  65.819  27.494  1.00 92.65           H  
ATOM   1064  C   GLU A  71       4.246  65.123  28.015  1.00 92.65           C  
ATOM   1065  CB  GLU A  71       3.664  67.474  27.275  1.00 92.65           C  
ATOM   1066  HB2 GLU A  71       4.407  67.983  27.889  1.00 92.65           H  
ATOM   1067  HB3 GLU A  71       4.138  67.163  26.344  1.00 92.65           H  
ATOM   1068  O   GLU A  71       4.163  64.171  27.235  1.00 92.65           O  
ATOM   1069  CG  GLU A  71       2.516  68.446  26.934  1.00 92.65           C  
ATOM   1070  HG2 GLU A  71       1.832  67.939  26.253  1.00 92.65           H  
ATOM   1071  HG3 GLU A  71       1.957  68.680  27.840  1.00 92.65           H  
ATOM   1072  CD  GLU A  71       2.976  69.767  26.284  1.00 92.65           C  
ATOM   1073  OE1 GLU A  71       2.093  70.630  26.037  1.00 92.65           O  
ATOM   1074  OE2 GLU A  71       4.185  69.924  26.006  1.00 92.65           O  
ATOM   1075  N   SER A  72       5.222  65.209  28.923  1.00 95.29           N  
ATOM   1076  H   SER A  72       5.236  66.021  29.524  1.00 95.29           H  
ATOM   1077  CA  SER A  72       6.274  64.199  29.081  1.00 95.29           C  
ATOM   1078  HA  SER A  72       6.766  64.055  28.119  1.00 95.29           H  
ATOM   1079  C   SER A  72       5.721  62.840  29.531  1.00 95.29           C  
ATOM   1080  CB  SER A  72       7.312  64.724  30.074  1.00 95.29           C  
ATOM   1081  HB2 SER A  72       6.856  64.828  31.059  1.00 95.29           H  
ATOM   1082  HB3 SER A  72       7.655  65.704  29.744  1.00 95.29           H  
ATOM   1083  O   SER A  72       6.054  61.810  28.940  1.00 95.29           O  
ATOM   1084  OG  SER A  72       8.424  63.854  30.160  1.00 95.29           O  
ATOM   1085  HG  SER A  72       9.033  64.231  30.799  1.00 95.29           H  
ATOM   1086  N   VAL A  73       4.826  62.827  30.527  1.00 93.89           N  
ATOM   1087  H   VAL A  73       4.575  63.709  30.948  1.00 93.89           H  
ATOM   1088  CA  VAL A  73       4.186  61.607  31.052  1.00 93.89           C  
ATOM   1089  HA  VAL A  73       4.961  60.898  31.343  1.00 93.89           H  
ATOM   1090  C   VAL A  73       3.347  60.917  29.974  1.00 93.89           C  
ATOM   1091  CB  VAL A  73       3.345  61.942  32.304  1.00 93.89           C  
ATOM   1092  HB  VAL A  73       2.752  62.836  32.110  1.00 93.89           H  
ATOM   1093  O   VAL A  73       3.517  59.719  29.733  1.00 93.89           O  
ATOM   1094  CG1 VAL A  73       2.384  60.820  32.711  1.00 93.89           C  
ATOM   1095 HG11 VAL A  73       1.581  60.740  31.978  1.00 93.89           H  
ATOM   1096 HG12 VAL A  73       2.914  59.871  32.791  1.00 93.89           H  
ATOM   1097 HG13 VAL A  73       1.926  61.056  33.671  1.00 93.89           H  
ATOM   1098  CG2 VAL A  73       4.266  62.214  33.499  1.00 93.89           C  
ATOM   1099 HG21 VAL A  73       4.825  61.314  33.756  1.00 93.89           H  
ATOM   1100 HG22 VAL A  73       3.667  62.514  34.359  1.00 93.89           H  
ATOM   1101 HG23 VAL A  73       4.963  63.019  33.271  1.00 93.89           H  
ATOM   1102  N   ILE A  74       2.500  61.672  29.270  1.00 93.39           N  
ATOM   1103  H   ILE A  74       2.412  62.649  29.512  1.00 93.39           H  
ATOM   1104  CA  ILE A  74       1.648  61.138  28.199  1.00 93.39           C  
ATOM   1105  HA  ILE A  74       1.097  60.281  28.585  1.00 93.39           H  
ATOM   1106  C   ILE A  74       2.505  60.631  27.030  1.00 93.39           C  
ATOM   1107  CB  ILE A  74       0.622  62.211  27.763  1.00 93.39           C  
ATOM   1108  HB  ILE A  74       1.160  63.133  27.543  1.00 93.39           H  
ATOM   1109  O   ILE A  74       2.267  59.540  26.505  1.00 93.39           O  
ATOM   1110  CG1 ILE A  74      -0.383  62.483  28.909  1.00 93.39           C  
ATOM   1111 HG12 ILE A  74      -1.037  61.621  29.035  1.00 93.39           H  
ATOM   1112 HG13 ILE A  74       0.155  62.626  29.846  1.00 93.39           H  
ATOM   1113  CG2 ILE A  74      -0.127  61.774  26.489  1.00 93.39           C  
ATOM   1114 HG21 ILE A  74      -0.607  60.809  26.652  1.00 93.39           H  
ATOM   1115 HG22 ILE A  74       0.560  61.709  25.645  1.00 93.39           H  
ATOM   1116 HG23 ILE A  74      -0.894  62.504  26.229  1.00 93.39           H  
ATOM   1117  CD1 ILE A  74      -1.245  63.734  28.694  1.00 93.39           C  
ATOM   1118 HD11 ILE A  74      -0.607  64.600  28.513  1.00 93.39           H  
ATOM   1119 HD12 ILE A  74      -1.837  63.917  29.591  1.00 93.39           H  
ATOM   1120 HD13 ILE A  74      -1.929  63.597  27.857  1.00 93.39           H  
ATOM   1121  N   SER A  75       3.543  61.377  26.634  1.00 95.19           N  
ATOM   1122  H   SER A  75       3.699  62.270  27.079  1.00 95.19           H  
ATOM   1123  CA  SER A  75       4.463  60.943  25.576  1.00 95.19           C  
ATOM   1124  HA  SER A  75       3.883  60.741  24.675  1.00 95.19           H  
ATOM   1125  C   SER A  75       5.212  59.661  25.949  1.00 95.19           C  
ATOM   1126  CB  SER A  75       5.473  62.046  25.252  1.00 95.19           C  
ATOM   1127  HB2 SER A  75       6.104  62.235  26.121  1.00 95.19           H  
ATOM   1128  HB3 SER A  75       4.944  62.964  24.993  1.00 95.19           H  
ATOM   1129  O   SER A  75       5.399  58.797  25.090  1.00 95.19           O  
ATOM   1130  OG  SER A  75       6.273  61.642  24.153  1.00 95.19           O  
ATOM   1131  HG  SER A  75       6.494  60.714  24.261  1.00 95.19           H  
ATOM   1132  N   GLY A  76       5.642  59.522  27.206  1.00 94.83           N  
ATOM   1133  H   GLY A  76       5.495  60.282  27.855  1.00 94.83           H  
ATOM   1134  CA  GLY A  76       6.303  58.316  27.703  1.00 94.83           C  
ATOM   1135  HA2 GLY A  76       6.611  58.486  28.734  1.00 94.83           H  
ATOM   1136  HA3 GLY A  76       7.186  58.104  27.099  1.00 94.83           H  
ATOM   1137  C   GLY A  76       5.382  57.095  27.674  1.00 94.83           C  
ATOM   1138  O   GLY A  76       5.776  56.038  27.178  1.00 94.83           O  
ATOM   1139  N   ALA A  77       4.136  57.259  28.123  1.00 94.89           N  
ATOM   1140  H   ALA A  77       3.879  58.148  28.529  1.00 94.89           H  
ATOM   1141  CA  ALA A  77       3.136  56.194  28.129  1.00 94.89           C  
ATOM   1142  HA  ALA A  77       3.533  55.345  28.687  1.00 94.89           H  
ATOM   1143  C   ALA A  77       2.783  55.701  26.719  1.00 94.89           C  
ATOM   1144  CB  ALA A  77       1.900  56.715  28.857  1.00 94.89           C  
ATOM   1145  HB1 ALA A  77       2.202  57.059  29.847  1.00 94.89           H  
ATOM   1146  HB2 ALA A  77       1.456  57.548  28.311  1.00 94.89           H  
ATOM   1147  HB3 ALA A  77       1.164  55.917  28.958  1.00 94.89           H  
ATOM   1148  O   ALA A  77       2.699  54.494  26.492  1.00 94.89           O  
ATOM   1149  N   ASN A  78       2.645  56.615  25.753  1.00 95.20           N  
ATOM   1150  H   ASN A  78       2.668  57.591  26.013  1.00 95.20           H  
ATOM   1151  CA  ASN A  78       2.408  56.259  24.351  1.00 95.20           C  
ATOM   1152  HA  ASN A  78       1.522  55.626  24.289  1.00 95.20           H  
ATOM   1153  C   ASN A  78       3.571  55.444  23.760  1.00 95.20           C  
ATOM   1154  CB  ASN A  78       2.157  57.545  23.545  1.00 95.20           C  
ATOM   1155  HB2 ASN A  78       2.930  58.278  23.773  1.00 95.20           H  
ATOM   1156  HB3 ASN A  78       2.207  57.314  22.481  1.00 95.20           H  
ATOM   1157  O   ASN A  78       3.346  54.430  23.101  1.00 95.20           O  
ATOM   1158  CG  ASN A  78       0.784  58.140  23.804  1.00 95.20           C  
ATOM   1159  ND2 ASN A  78       0.663  59.445  23.818  1.00 95.20           N  
ATOM   1160 HD21 ASN A  78      -0.247  59.784  24.097  1.00 95.20           H  
ATOM   1161 HD22 ASN A  78       1.490  60.023  23.854  1.00 95.20           H  
ATOM   1162  OD1 ASN A  78      -0.205  57.449  23.967  1.00 95.20           O  
ATOM   1163  N   ALA A  79       4.819  55.836  24.039  1.00 96.15           N  
ATOM   1164  H   ALA A  79       4.956  56.664  24.600  1.00 96.15           H  
ATOM   1165  CA  ALA A  79       5.993  55.112  23.554  1.00 96.15           C  
ATOM   1166  HA  ALA A  79       5.901  54.993  22.474  1.00 96.15           H  
ATOM   1167  C   ALA A  79       6.115  53.699  24.160  1.00 96.15           C  
ATOM   1168  CB  ALA A  79       7.235  55.962  23.846  1.00 96.15           C  
ATOM   1169  HB1 ALA A  79       7.133  56.937  23.371  1.00 96.15           H  
ATOM   1170  HB2 ALA A  79       8.120  55.462  23.452  1.00 96.15           H  
ATOM   1171  HB3 ALA A  79       7.348  56.099  24.922  1.00 96.15           H  
ATOM   1172  O   ALA A  79       6.465  52.746  23.458  1.00 96.15           O  
ATOM   1173  N   GLU A  80       5.814  53.536  25.453  1.00 95.16           N  
ATOM   1174  H   GLU A  80       5.567  54.346  26.004  1.00 95.16           H  
ATOM   1175  CA  GLU A  80       5.787  52.214  26.092  1.00 95.16           C  
ATOM   1176  HA  GLU A  80       6.706  51.689  25.832  1.00 95.16           H  
ATOM   1177  C   GLU A  80       4.629  51.355  25.555  1.00 95.16           C  
ATOM   1178  CB  GLU A  80       5.772  52.365  27.625  1.00 95.16           C  
ATOM   1179  HB2 GLU A  80       6.693  52.863  27.927  1.00 95.16           H  
ATOM   1180  HB3 GLU A  80       4.939  53.010  27.904  1.00 95.16           H  
ATOM   1181  O   GLU A  80       4.840  50.175  25.266  1.00 95.16           O  
ATOM   1182  CG  GLU A  80       5.683  51.006  28.358  1.00 95.16           C  
ATOM   1183  HG2 GLU A  80       6.557  50.414  28.089  1.00 95.16           H  
ATOM   1184  HG3 GLU A  80       4.803  50.468  28.003  1.00 95.16           H  
ATOM   1185  CD  GLU A  80       5.589  51.087  29.895  1.00 95.16           C  
ATOM   1186  OE1 GLU A  80       5.211  50.048  30.507  1.00 95.16           O  
ATOM   1187  OE2 GLU A  80       5.889  52.156  30.463  1.00 95.16           O  
ATOM   1188  N   ALA A  81       3.443  51.932  25.340  1.00 96.38           N  
ATOM   1189  H   ALA A  81       3.320  52.900  25.601  1.00 96.38           H  
ATOM   1190  CA  ALA A  81       2.306  51.241  24.732  1.00 96.38           C  
ATOM   1191  HA  ALA A  81       2.043  50.387  25.357  1.00 96.38           H  
ATOM   1192  C   ALA A  81       2.630  50.698  23.329  1.00 96.38           C  
ATOM   1193  CB  ALA A  81       1.114  52.203  24.700  1.00 96.38           C  
ATOM   1194  HB1 ALA A  81       0.766  52.381  25.717  1.00 96.38           H  
ATOM   1195  HB2 ALA A  81       0.306  51.779  24.104  1.00 96.38           H  
ATOM   1196  HB3 ALA A  81       1.404  53.152  24.248  1.00 96.38           H  
ATOM   1197  O   ALA A  81       2.397  49.517  23.056  1.00 96.38           O  
ATOM   1198  N   ASP A  82       3.235  51.518  22.467  1.00 96.46           N  
ATOM   1199  H   ASP A  82       3.338  52.491  22.718  1.00 96.46           H  
ATOM   1200  CA  ASP A  82       3.675  51.100  21.131  1.00 96.46           C  
ATOM   1201  HA  ASP A  82       2.819  50.716  20.576  1.00 96.46           H  
ATOM   1202  C   ASP A  82       4.713  49.972  21.196  1.00 96.46           C  
ATOM   1203  CB  ASP A  82       4.269  52.303  20.377  1.00 96.46           C  
ATOM   1204  HB2 ASP A  82       4.906  51.926  19.578  1.00 96.46           H  
ATOM   1205  HB3 ASP A  82       4.899  52.883  21.052  1.00 96.46           H  
ATOM   1206  O   ASP A  82       4.643  49.002  20.434  1.00 96.46           O  
ATOM   1207  CG  ASP A  82       3.225  53.216  19.726  1.00 96.46           C  
ATOM   1208  OD1 ASP A  82       2.062  52.776  19.575  1.00 96.46           O  
ATOM   1209  OD2 ASP A  82       3.640  54.303  19.265  1.00 96.46           O  
ATOM   1210  N   SER A  83       5.653  50.061  22.142  1.00 97.29           N  
ATOM   1211  H   SER A  83       5.654  50.887  22.724  1.00 97.29           H  
ATOM   1212  CA  SER A  83       6.657  49.022  22.379  1.00 97.29           C  
ATOM   1213  HA  SER A  83       7.219  48.866  21.458  1.00 97.29           H  
ATOM   1214  C   SER A  83       6.006  47.691  22.774  1.00 97.29           C  
ATOM   1215  CB  SER A  83       7.637  49.494  23.452  1.00 97.29           C  
ATOM   1216  HB2 SER A  83       8.067  50.449  23.150  1.00 97.29           H  
ATOM   1217  HB3 SER A  83       7.113  49.631  24.398  1.00 97.29           H  
ATOM   1218  O   SER A  83       6.268  46.667  22.133  1.00 97.29           O  
ATOM   1219  OG  SER A  83       8.675  48.550  23.626  1.00 97.29           O  
ATOM   1220  HG  SER A  83       9.186  48.824  24.390  1.00 97.29           H  
ATOM   1221  N   VAL A  84       5.089  47.709  23.749  1.00 96.69           N  
ATOM   1222  H   VAL A  84       4.897  48.596  24.191  1.00 96.69           H  
ATOM   1223  CA  VAL A  84       4.334  46.530  24.215  1.00 96.69           C  
ATOM   1224  HA  VAL A  84       5.037  45.786  24.588  1.00 96.69           H  
ATOM   1225  C   VAL A  84       3.566  45.876  23.065  1.00 96.69           C  
ATOM   1226  CB  VAL A  84       3.389  46.931  25.371  1.00 96.69           C  
ATOM   1227  HB  VAL A  84       2.854  47.841  25.100  1.00 96.69           H  
ATOM   1228  O   VAL A  84       3.675  44.664  22.857  1.00 96.69           O  
ATOM   1229  CG1 VAL A  84       2.347  45.857  25.710  1.00 96.69           C  
ATOM   1230 HG11 VAL A  84       1.630  45.768  24.894  1.00 96.69           H  
ATOM   1231 HG12 VAL A  84       2.830  44.895  25.882  1.00 96.69           H  
ATOM   1232 HG13 VAL A  84       1.790  46.150  26.600  1.00 96.69           H  
ATOM   1233  CG2 VAL A  84       4.192  47.201  26.650  1.00 96.69           C  
ATOM   1234 HG21 VAL A  84       4.659  46.282  27.004  1.00 96.69           H  
ATOM   1235 HG22 VAL A  84       4.972  47.940  26.462  1.00 96.69           H  
ATOM   1236 HG23 VAL A  84       3.533  47.598  27.422  1.00 96.69           H  
ATOM   1237  N   LEU A  85       2.847  46.669  22.267  1.00 96.27           N  
ATOM   1238  H   LEU A  85       2.799  47.654  22.484  1.00 96.27           H  
ATOM   1239  CA  LEU A  85       2.096  46.163  21.116  1.00 96.27           C  
ATOM   1240  HA  LEU A  85       1.465  45.337  21.444  1.00 96.27           H  
ATOM   1241  C   LEU A  85       3.015  45.601  20.025  1.00 96.27           C  
ATOM   1242  CB  LEU A  85       1.215  47.289  20.550  1.00 96.27           C  
ATOM   1243  HB2 LEU A  85       1.841  48.164  20.370  1.00 96.27           H  
ATOM   1244  HB3 LEU A  85       0.809  46.966  19.591  1.00 96.27           H  
ATOM   1245  O   LEU A  85       2.700  44.572  19.423  1.00 96.27           O  
ATOM   1246  CG  LEU A  85       0.041  47.696  21.457  1.00 96.27           C  
ATOM   1247  HG  LEU A  85       0.408  47.977  22.444  1.00 96.27           H  
ATOM   1248  CD1 LEU A  85      -0.682  48.892  20.840  1.00 96.27           C  
ATOM   1249 HD11 LEU A  85       0.011  49.727  20.734  1.00 96.27           H  
ATOM   1250 HD12 LEU A  85      -1.492  49.206  21.498  1.00 96.27           H  
ATOM   1251 HD13 LEU A  85      -1.104  48.628  19.870  1.00 96.27           H  
ATOM   1252  CD2 LEU A  85      -0.972  46.564  21.620  1.00 96.27           C  
ATOM   1253 HD21 LEU A  85      -0.542  45.742  22.192  1.00 96.27           H  
ATOM   1254 HD22 LEU A  85      -1.824  46.949  22.180  1.00 96.27           H  
ATOM   1255 HD23 LEU A  85      -1.319  46.211  20.648  1.00 96.27           H  
ATOM   1256  N   SER A  86       4.156  46.242  19.760  1.00 97.09           N  
ATOM   1257  H   SER A  86       4.346  47.104  20.252  1.00 97.09           H  
ATOM   1258  CA  SER A  86       5.117  45.768  18.758  1.00 97.09           C  
ATOM   1259  HA  SER A  86       4.579  45.618  17.822  1.00 97.09           H  
ATOM   1260  C   SER A  86       5.736  44.419  19.140  1.00 97.09           C  
ATOM   1261  CB  SER A  86       6.197  46.826  18.500  1.00 97.09           C  
ATOM   1262  HB2 SER A  86       6.701  46.583  17.564  1.00 97.09           H  
ATOM   1263  HB3 SER A  86       5.733  47.806  18.389  1.00 97.09           H  
ATOM   1264  O   SER A  86       5.826  43.525  18.296  1.00 97.09           O  
ATOM   1265  OG  SER A  86       7.170  46.870  19.523  1.00 97.09           O  
ATOM   1266  HG  SER A  86       6.746  47.015  20.372  1.00 97.09           H  
ATOM   1267  N   HIS A  87       6.082  44.234  20.419  1.00 97.30           N  
ATOM   1268  H   HIS A  87       5.990  45.010  21.059  1.00 97.30           H  
ATOM   1269  CA  HIS A  87       6.615  42.977  20.935  1.00 97.30           C  
ATOM   1270  HA  HIS A  87       7.473  42.682  20.331  1.00 97.30           H  
ATOM   1271  C   HIS A  87       5.572  41.860  20.843  1.00 97.30           C  
ATOM   1272  CB  HIS A  87       7.083  43.181  22.382  1.00 97.30           C  
ATOM   1273  HB2 HIS A  87       7.807  43.996  22.410  1.00 97.30           H  
ATOM   1274  HB3 HIS A  87       6.236  43.466  23.005  1.00 97.30           H  
ATOM   1275  O   HIS A  87       5.870  40.775  20.344  1.00 97.30           O  
ATOM   1276  CG  HIS A  87       7.721  41.943  22.963  1.00 97.30           C  
ATOM   1277  CD2 HIS A  87       9.063  41.698  23.078  1.00 97.30           C  
ATOM   1278  HD2 HIS A  87       9.853  42.377  22.792  1.00 97.30           H  
ATOM   1279  ND1 HIS A  87       7.070  40.815  23.417  1.00 97.30           N  
ATOM   1280  HD1 HIS A  87       6.078  40.630  23.405  1.00 97.30           H  
ATOM   1281  CE1 HIS A  87       7.994  39.914  23.782  1.00 97.30           C  
ATOM   1282  HE1 HIS A  87       7.766  38.919  24.136  1.00 97.30           H  
ATOM   1283  NE2 HIS A  87       9.232  40.410  23.599  1.00 97.30           N  
ATOM   1284  N   ALA A  88       4.334  42.141  21.261  1.00 96.94           N  
ATOM   1285  H   ALA A  88       4.152  43.042  21.679  1.00 96.94           H  
ATOM   1286  CA  ALA A  88       3.237  41.181  21.191  1.00 96.94           C  
ATOM   1287  HA  ALA A  88       3.506  40.296  21.769  1.00 96.94           H  
ATOM   1288  C   ALA A  88       2.953  40.727  19.751  1.00 96.94           C  
ATOM   1289  CB  ALA A  88       2.008  41.823  21.832  1.00 96.94           C  
ATOM   1290  HB1 ALA A  88       2.263  42.128  22.847  1.00 96.94           H  
ATOM   1291  HB2 ALA A  88       1.191  41.102  21.869  1.00 96.94           H  
ATOM   1292  HB3 ALA A  88       1.694  42.699  21.265  1.00 96.94           H  
ATOM   1293  O   ALA A  88       2.759  39.538  19.508  1.00 96.94           O  
ATOM   1294  N   ARG A  89       2.993  41.650  18.777  1.00 97.19           N  
ATOM   1295  H   ARG A  89       3.134  42.613  19.050  1.00 97.19           H  
ATOM   1296  CA  ARG A  89       2.850  41.323  17.347  1.00 97.19           C  
ATOM   1297  HA  ARG A  89       1.945  40.731  17.205  1.00 97.19           H  
ATOM   1298  C   ARG A  89       3.991  40.435  16.844  1.00 97.19           C  
ATOM   1299  CB  ARG A  89       2.740  42.609  16.513  1.00 97.19           C  
ATOM   1300  HB2 ARG A  89       2.859  42.361  15.459  1.00 97.19           H  
ATOM   1301  HB3 ARG A  89       3.541  43.291  16.797  1.00 97.19           H  
ATOM   1302  O   ARG A  89       3.727  39.423  16.203  1.00 97.19           O  
ATOM   1303  CG  ARG A  89       1.378  43.297  16.695  1.00 97.19           C  
ATOM   1304  HG2 ARG A  89       1.173  43.435  17.757  1.00 97.19           H  
ATOM   1305  HG3 ARG A  89       0.597  42.665  16.274  1.00 97.19           H  
ATOM   1306  CD  ARG A  89       1.360  44.666  16.005  1.00 97.19           C  
ATOM   1307  HD2 ARG A  89       1.477  44.527  14.930  1.00 97.19           H  
ATOM   1308  HD3 ARG A  89       2.208  45.236  16.382  1.00 97.19           H  
ATOM   1309  NE  ARG A  89       0.100  45.390  16.282  1.00 97.19           N  
ATOM   1310  HE  ARG A  89      -0.720  44.824  16.451  1.00 97.19           H  
ATOM   1311  NH1 ARG A  89       0.944  47.530  16.334  1.00 97.19           N  
ATOM   1312 HH11 ARG A  89       1.864  47.169  16.127  1.00 97.19           H  
ATOM   1313 HH12 ARG A  89       0.826  48.500  16.590  1.00 97.19           H  
ATOM   1314  NH2 ARG A  89      -1.201  47.188  16.830  1.00 97.19           N  
ATOM   1315 HH21 ARG A  89      -1.963  46.594  17.127  1.00 97.19           H  
ATOM   1316 HH22 ARG A  89      -1.284  48.166  17.066  1.00 97.19           H  
ATOM   1317  CZ  ARG A  89      -0.048  46.692  16.472  1.00 97.19           C  
ATOM   1318  N   ALA A  90       5.240  40.758  17.179  1.00 97.06           N  
ATOM   1319  H   ALA A  90       5.396  41.595  17.723  1.00 97.06           H  
ATOM   1320  CA  ALA A  90       6.395  39.960  16.764  1.00 97.06           C  
ATOM   1321  HA  ALA A  90       6.375  39.860  15.679  1.00 97.06           H  
ATOM   1322  C   ALA A  90       6.379  38.537  17.357  1.00 97.06           C  
ATOM   1323  CB  ALA A  90       7.667  40.717  17.166  1.00 97.06           C  
ATOM   1324  HB1 ALA A  90       8.543  40.167  16.822  1.00 97.06           H  
ATOM   1325  HB2 ALA A  90       7.711  40.823  18.250  1.00 97.06           H  
ATOM   1326  HB3 ALA A  90       7.665  41.708  16.711  1.00 97.06           H  
ATOM   1327  O   ALA A  90       6.729  37.567  16.680  1.00 97.06           O  
ATOM   1328  N   GLU A  91       5.957  38.393  18.614  1.00 96.64           N  
ATOM   1329  H   GLU A  91       5.736  39.220  19.149  1.00 96.64           H  
ATOM   1330  CA  GLU A  91       5.810  37.091  19.264  1.00 96.64           C  
ATOM   1331  HA  GLU A  91       6.709  36.504  19.076  1.00 96.64           H  
ATOM   1332  C   GLU A  91       4.632  36.290  18.691  1.00 96.64           C  
ATOM   1333  CB  GLU A  91       5.709  37.308  20.777  1.00 96.64           C  
ATOM   1334  HB2 GLU A  91       4.863  37.962  20.992  1.00 96.64           H  
ATOM   1335  HB3 GLU A  91       6.621  37.807  21.105  1.00 96.64           H  
ATOM   1336  O   GLU A  91       4.786  35.097  18.416  1.00 96.64           O  
ATOM   1337  CG  GLU A  91       5.565  35.986  21.546  1.00 96.64           C  
ATOM   1338  HG2 GLU A  91       6.355  35.311  21.217  1.00 96.64           H  
ATOM   1339  HG3 GLU A  91       4.608  35.527  21.297  1.00 96.64           H  
ATOM   1340  CD  GLU A  91       5.658  36.150  23.072  1.00 96.64           C  
ATOM   1341  OE1 GLU A  91       5.686  35.091  23.743  1.00 96.64           O  
ATOM   1342  OE2 GLU A  91       5.746  37.302  23.554  1.00 96.64           O  
ATOM   1343  N   ALA A  92       3.494  36.940  18.423  1.00 96.84           N  
ATOM   1344  H   ALA A  92       3.416  37.911  18.691  1.00 96.84           H  
ATOM   1345  CA  ALA A  92       2.359  36.333  17.730  1.00 96.84           C  
ATOM   1346  HA  ALA A  92       1.992  35.496  18.323  1.00 96.84           H  
ATOM   1347  C   ALA A  92       2.759  35.783  16.349  1.00 96.84           C  
ATOM   1348  CB  ALA A  92       1.241  37.378  17.617  1.00 96.84           C  
ATOM   1349  HB1 ALA A  92       0.437  36.995  16.988  1.00 96.84           H  
ATOM   1350  HB2 ALA A  92       0.850  37.615  18.606  1.00 96.84           H  
ATOM   1351  HB3 ALA A  92       1.621  38.290  17.156  1.00 96.84           H  
ATOM   1352  O   ALA A  92       2.473  34.624  16.038  1.00 96.84           O  
ATOM   1353  N   ASP A  93       3.483  36.569  15.550  1.00 97.22           N  
ATOM   1354  H   ASP A  93       3.629  37.530  15.825  1.00 97.22           H  
ATOM   1355  CA  ASP A  93       3.969  36.149  14.233  1.00 97.22           C  
ATOM   1356  HA  ASP A  93       3.122  35.834  13.624  1.00 97.22           H  
ATOM   1357  C   ASP A  93       4.927  34.956  14.331  1.00 97.22           C  
ATOM   1358  CB  ASP A  93       4.670  37.325  13.534  1.00 97.22           C  
ATOM   1359  HB2 ASP A  93       5.234  36.935  12.687  1.00 97.22           H  
ATOM   1360  HB3 ASP A  93       5.382  37.783  14.221  1.00 97.22           H  
ATOM   1361  O   ASP A  93       4.840  34.013  13.538  1.00 97.22           O  
ATOM   1362  CG  ASP A  93       3.712  38.394  12.995  1.00 97.22           C  
ATOM   1363  OD1 ASP A  93       2.514  38.079  12.807  1.00 97.22           O  
ATOM   1364  OD2 ASP A  93       4.214  39.497  12.685  1.00 97.22           O  
ATOM   1365  N   ARG A  94       5.813  34.949  15.335  1.00 97.28           N  
ATOM   1366  H   ARG A  94       5.839  35.757  15.941  1.00 97.28           H  
ATOM   1367  CA  ARG A  94       6.723  33.826  15.590  1.00 97.28           C  
ATOM   1368  HA  ARG A  94       7.258  33.604  14.667  1.00 97.28           H  
ATOM   1369  C   ARG A  94       5.965  32.552  15.963  1.00 97.28           C  
ATOM   1370  CB  ARG A  94       7.732  34.231  16.667  1.00 97.28           C  
ATOM   1371  HB2 ARG A  94       8.257  35.130  16.344  1.00 97.28           H  
ATOM   1372  HB3 ARG A  94       7.206  34.450  17.596  1.00 97.28           H  
ATOM   1373  O   ARG A  94       6.257  31.499  15.402  1.00 97.28           O  
ATOM   1374  CG  ARG A  94       8.748  33.112  16.908  1.00 97.28           C  
ATOM   1375  HG2 ARG A  94       9.288  32.895  15.986  1.00 97.28           H  
ATOM   1376  HG3 ARG A  94       8.235  32.210  17.241  1.00 97.28           H  
ATOM   1377  CD  ARG A  94       9.730  33.533  17.994  1.00 97.28           C  
ATOM   1378  HD2 ARG A  94       9.165  33.842  18.874  1.00 97.28           H  
ATOM   1379  HD3 ARG A  94      10.320  34.374  17.631  1.00 97.28           H  
ATOM   1380  NE  ARG A  94      10.601  32.404  18.342  1.00 97.28           N  
ATOM   1381  HE  ARG A  94      10.367  31.523  17.908  1.00 97.28           H  
ATOM   1382  NH1 ARG A  94      11.859  33.511  19.907  1.00 97.28           N  
ATOM   1383 HH11 ARG A  94      12.564  33.515  20.630  1.00 97.28           H  
ATOM   1384 HH12 ARG A  94      11.273  34.321  19.765  1.00 97.28           H  
ATOM   1385  NH2 ARG A  94      12.265  31.352  19.462  1.00 97.28           N  
ATOM   1386 HH21 ARG A  94      12.984  31.347  20.170  1.00 97.28           H  
ATOM   1387 HH22 ARG A  94      11.999  30.511  18.971  1.00 97.28           H  
ATOM   1388  CZ  ARG A  94      11.571  32.430  19.232  1.00 97.28           C  
ATOM   1389  N   LEU A  95       4.983  32.643  16.863  1.00 95.20           N  
ATOM   1390  H   LEU A  95       4.800  33.548  17.273  1.00 95.20           H  
ATOM   1391  CA  LEU A  95       4.141  31.507  17.254  1.00 95.20           C  
ATOM   1392  HA  LEU A  95       4.773  30.722  17.669  1.00 95.20           H  
ATOM   1393  C   LEU A  95       3.424  30.900  16.042  1.00 95.20           C  
ATOM   1394  CB  LEU A  95       3.109  31.964  18.305  1.00 95.20           C  
ATOM   1395  HB2 LEU A  95       2.661  32.899  17.969  1.00 95.20           H  
ATOM   1396  HB3 LEU A  95       2.310  31.226  18.361  1.00 95.20           H  
ATOM   1397  O   LEU A  95       3.420  29.680  15.868  1.00 95.20           O  
ATOM   1398  CG  LEU A  95       3.676  32.165  19.721  1.00 95.20           C  
ATOM   1399  HG  LEU A  95       4.575  32.780  19.681  1.00 95.20           H  
ATOM   1400  CD1 LEU A  95       2.634  32.868  20.594  1.00 95.20           C  
ATOM   1401 HD11 LEU A  95       1.719  32.279  20.652  1.00 95.20           H  
ATOM   1402 HD12 LEU A  95       3.039  33.026  21.593  1.00 95.20           H  
ATOM   1403 HD13 LEU A  95       2.410  33.846  20.168  1.00 95.20           H  
ATOM   1404  CD2 LEU A  95       4.023  30.826  20.381  1.00 95.20           C  
ATOM   1405 HD21 LEU A  95       4.819  30.331  19.825  1.00 95.20           H  
ATOM   1406 HD22 LEU A  95       3.142  30.184  20.411  1.00 95.20           H  
ATOM   1407 HD23 LEU A  95       4.376  31.009  21.395  1.00 95.20           H  
ATOM   1408  N   LEU A  96       2.860  31.745  15.175  1.00 96.61           N  
ATOM   1409  H   LEU A  96       2.890  32.733  15.385  1.00 96.61           H  
ATOM   1410  CA  LEU A  96       2.183  31.304  13.956  1.00 96.61           C  
ATOM   1411  HA  LEU A  96       1.471  30.521  14.214  1.00 96.61           H  
ATOM   1412  C   LEU A  96       3.155  30.684  12.941  1.00 96.61           C  
ATOM   1413  CB  LEU A  96       1.432  32.497  13.340  1.00 96.61           C  
ATOM   1414  HB2 LEU A  96       2.133  33.321  13.214  1.00 96.61           H  
ATOM   1415  HB3 LEU A  96       1.075  32.211  12.351  1.00 96.61           H  
ATOM   1416  O   LEU A  96       2.825  29.671  12.319  1.00 96.61           O  
ATOM   1417  CG  LEU A  96       0.230  32.993  14.166  1.00 96.61           C  
ATOM   1418  HG  LEU A  96       0.542  33.245  15.179  1.00 96.61           H  
ATOM   1419  CD1 LEU A  96      -0.358  34.240  13.507  1.00 96.61           C  
ATOM   1420 HD11 LEU A  96      -1.192  34.613  14.100  1.00 96.61           H  
ATOM   1421 HD12 LEU A  96      -0.696  34.019  12.495  1.00 96.61           H  
ATOM   1422 HD13 LEU A  96       0.403  35.021  13.472  1.00 96.61           H  
ATOM   1423  CD2 LEU A  96      -0.876  31.941  14.258  1.00 96.61           C  
ATOM   1424 HD21 LEU A  96      -1.736  32.390  14.755  1.00 96.61           H  
ATOM   1425 HD22 LEU A  96      -1.158  31.602  13.261  1.00 96.61           H  
ATOM   1426 HD23 LEU A  96      -0.541  31.099  14.864  1.00 96.61           H  
ATOM   1427  N   ALA A  97       4.351  31.255  12.779  1.00 97.31           N  
ATOM   1428  H   ALA A  97       4.552  32.106  13.284  1.00 97.31           H  
ATOM   1429  CA  ALA A  97       5.379  30.726  11.885  1.00 97.31           C  
ATOM   1430  HA  ALA A  97       4.942  30.595  10.895  1.00 97.31           H  
ATOM   1431  C   ALA A  97       5.897  29.352  12.344  1.00 97.31           C  
ATOM   1432  CB  ALA A  97       6.513  31.752  11.778  1.00 97.31           C  
ATOM   1433  HB1 ALA A  97       7.275  31.388  11.089  1.00 97.31           H  
ATOM   1434  HB2 ALA A  97       6.966  31.910  12.757  1.00 97.31           H  
ATOM   1435  HB3 ALA A  97       6.121  32.701  11.413  1.00 97.31           H  
ATOM   1436  O   ALA A  97       5.992  28.427  11.532  1.00 97.31           O  
ATOM   1437  N   ASP A  98       6.173  29.193  13.640  1.00 97.16           N  
ATOM   1438  H   ASP A  98       6.111  29.999  14.246  1.00 97.16           H  
ATOM   1439  CA  ASP A  98       6.642  27.934  14.226  1.00 97.16           C  
ATOM   1440  HA  ASP A  98       7.508  27.586  13.664  1.00 97.16           H  
ATOM   1441  C   ASP A  98       5.568  26.839  14.122  1.00 97.16           C  
ATOM   1442  CB  ASP A  98       7.073  28.166  15.691  1.00 97.16           C  
ATOM   1443  HB2 ASP A  98       6.295  28.720  16.215  1.00 97.16           H  
ATOM   1444  HB3 ASP A  98       7.169  27.194  16.176  1.00 97.16           H  
ATOM   1445  O   ASP A  98       5.863  25.711  13.708  1.00 97.16           O  
ATOM   1446  CG  ASP A  98       8.424  28.892  15.848  1.00 97.16           C  
ATOM   1447  OD1 ASP A  98       9.213  28.887  14.875  1.00 97.16           O  
ATOM   1448  OD2 ASP A  98       8.728  29.368  16.970  1.00 97.16           O  
ATOM   1449  N   ALA A  99       4.307  27.184  14.410  1.00 96.61           N  
ATOM   1450  H   ALA A  99       4.134  28.113  14.768  1.00 96.61           H  
ATOM   1451  CA  ALA A  99       3.170  26.277  14.272  1.00 96.61           C  
ATOM   1452  HA  ALA A  99       3.355  25.389  14.876  1.00 96.61           H  
ATOM   1453  C   ALA A  99       2.964  25.825  12.823  1.00 96.61           C  
ATOM   1454  CB  ALA A  99       1.926  26.979  14.810  1.00 96.61           C  
ATOM   1455  HB1 ALA A  99       1.068  26.308  14.759  1.00 96.61           H  
ATOM   1456  HB2 ALA A  99       2.111  27.253  15.848  1.00 96.61           H  
ATOM   1457  HB3 ALA A  99       1.716  27.881  14.234  1.00 96.61           H  
ATOM   1458  O   ALA A  99       2.769  24.634  12.571  1.00 96.61           O  
ATOM   1459  N   LYS A 100       3.082  26.747  11.859  1.00 97.14           N  
ATOM   1460  H   LYS A 100       3.209  27.710  12.136  1.00 97.14           H  
ATOM   1461  CA  LYS A 100       3.017  26.423  10.431  1.00 97.14           C  
ATOM   1462  HA  LYS A 100       2.092  25.880  10.240  1.00 97.14           H  
ATOM   1463  C   LYS A 100       4.144  25.490  10.006  1.00 97.14           C  
ATOM   1464  CB  LYS A 100       3.004  27.721   9.618  1.00 97.14           C  
ATOM   1465  HB2 LYS A 100       2.141  28.315   9.917  1.00 97.14           H  
ATOM   1466  HB3 LYS A 100       3.908  28.299   9.815  1.00 97.14           H  
ATOM   1467  O   LYS A 100       3.887  24.472   9.372  1.00 97.14           O  
ATOM   1468  CG  LYS A 100       2.917  27.399   8.125  1.00 97.14           C  
ATOM   1469  HG2 LYS A 100       3.858  26.965   7.787  1.00 97.14           H  
ATOM   1470  HG3 LYS A 100       2.116  26.679   7.960  1.00 97.14           H  
ATOM   1471  CD  LYS A 100       2.628  28.654   7.309  1.00 97.14           C  
ATOM   1472  HD2 LYS A 100       3.419  29.389   7.452  1.00 97.14           H  
ATOM   1473  HD3 LYS A 100       1.674  29.067   7.637  1.00 97.14           H  
ATOM   1474  CE  LYS A 100       2.553  28.224   5.844  1.00 97.14           C  
ATOM   1475  HE2 LYS A 100       2.112  27.228   5.801  1.00 97.14           H  
ATOM   1476  HE3 LYS A 100       3.566  28.134   5.451  1.00 97.14           H  
ATOM   1477  NZ  LYS A 100       1.739  29.174   5.055  1.00 97.14           N  
ATOM   1478  HZ1 LYS A 100       1.702  28.869   4.093  1.00 97.14           H  
ATOM   1479  HZ2 LYS A 100       0.800  29.199   5.427  1.00 97.14           H  
ATOM   1480  HZ3 LYS A 100       2.141  30.099   5.105  1.00 97.14           H  
ATOM   1481  N   ALA A 101       5.379  25.785  10.403  1.00 96.82           N  
ATOM   1482  H   ALA A 101       5.530  26.636  10.925  1.00 96.82           H  
ATOM   1483  CA  ALA A 101       6.518  24.933  10.081  1.00 96.82           C  
ATOM   1484  HA  ALA A 101       6.570  24.820   8.998  1.00 96.82           H  
ATOM   1485  C   ALA A 101       6.377  23.526  10.690  1.00 96.82           C  
ATOM   1486  CB  ALA A 101       7.791  25.636  10.566  1.00 96.82           C  
ATOM   1487  HB1 ALA A 101       7.855  26.626  10.116  1.00 96.82           H  
ATOM   1488  HB2 ALA A 101       8.666  25.058  10.267  1.00 96.82           H  
ATOM   1489  HB3 ALA A 101       7.769  25.746  11.650  1.00 96.82           H  
ATOM   1490  O   ALA A 101       6.778  22.538  10.075  1.00 96.82           O  
ATOM   1491  N   GLN A 102       5.806  23.412  11.893  1.00 96.90           N  
ATOM   1492  H   GLN A 102       5.536  24.254  12.381  1.00 96.90           H  
ATOM   1493  CA  GLN A 102       5.498  22.122  12.507  1.00 96.90           C  
ATOM   1494  HA  GLN A 102       6.385  21.492  12.454  1.00 96.90           H  
ATOM   1495  C   GLN A 102       4.389  21.379  11.755  1.00 96.90           C  
ATOM   1496  CB  GLN A 102       5.149  22.338  13.984  1.00 96.90           C  
ATOM   1497  HB2 GLN A 102       4.302  23.019  14.069  1.00 96.90           H  
ATOM   1498  HB3 GLN A 102       6.007  22.794  14.477  1.00 96.90           H  
ATOM   1499  O   GLN A 102       4.560  20.196  11.459  1.00 96.90           O  
ATOM   1500  CG  GLN A 102       4.799  21.018  14.688  1.00 96.90           C  
ATOM   1501  HG2 GLN A 102       3.881  20.613  14.263  1.00 96.90           H  
ATOM   1502  HG3 GLN A 102       5.599  20.294  14.529  1.00 96.90           H  
ATOM   1503  CD  GLN A 102       4.593  21.182  16.187  1.00 96.90           C  
ATOM   1504  NE2 GLN A 102       4.003  20.208  16.842  1.00 96.90           N  
ATOM   1505 HE21 GLN A 102       3.615  19.419  16.345  1.00 96.90           H  
ATOM   1506 HE22 GLN A 102       3.849  20.388  17.824  1.00 96.90           H  
ATOM   1507  OE1 GLN A 102       4.981  22.152  16.808  1.00 96.90           O  
ATOM   1508  N   ALA A 103       3.292  22.062  11.423  1.00 96.40           N  
ATOM   1509  H   ALA A 103       3.215  23.028  11.709  1.00 96.40           H  
ATOM   1510  CA  ALA A 103       2.192  21.508  10.643  1.00 96.40           C  
ATOM   1511  HA  ALA A 103       1.748  20.680  11.196  1.00 96.40           H  
ATOM   1512  C   ALA A 103       2.679  20.955   9.292  1.00 96.40           C  
ATOM   1513  CB  ALA A 103       1.137  22.609  10.470  1.00 96.40           C  
ATOM   1514  HB1 ALA A 103       0.379  22.296   9.752  1.00 96.40           H  
ATOM   1515  HB2 ALA A 103       0.666  22.825  11.429  1.00 96.40           H  
ATOM   1516  HB3 ALA A 103       1.597  23.520  10.087  1.00 96.40           H  
ATOM   1517  O   ALA A 103       2.412  19.797   8.965  1.00 96.40           O  
ATOM   1518  N   ASP A 104       3.473  21.736   8.558  1.00 96.64           N  
ATOM   1519  H   ASP A 104       3.600  22.694   8.853  1.00 96.64           H  
ATOM   1520  CA  ASP A 104       4.024  21.346   7.259  1.00 96.64           C  
ATOM   1521  HA  ASP A 104       3.204  21.070   6.597  1.00 96.64           H  
ATOM   1522  C   ASP A 104       4.951  20.121   7.372  1.00 96.64           C  
ATOM   1523  CB  ASP A 104       4.766  22.545   6.634  1.00 96.64           C  
ATOM   1524  HB2 ASP A 104       5.487  22.933   7.353  1.00 96.64           H  
ATOM   1525  HB3 ASP A 104       5.325  22.187   5.768  1.00 96.64           H  
ATOM   1526  O   ASP A 104       4.867  19.202   6.552  1.00 96.64           O  
ATOM   1527  CG  ASP A 104       3.851  23.689   6.156  1.00 96.64           C  
ATOM   1528  OD1 ASP A 104       2.647  23.440   5.925  1.00 96.64           O  
ATOM   1529  OD2 ASP A 104       4.375  24.811   5.953  1.00 96.64           O  
ATOM   1530  N   ARG A 105       5.795  20.050   8.416  1.00 96.37           N  
ATOM   1531  H   ARG A 105       5.813  20.831   9.057  1.00 96.37           H  
ATOM   1532  CA  ARG A 105       6.649  18.875   8.678  1.00 96.37           C  
ATOM   1533  HA  ARG A 105       7.228  18.650   7.783  1.00 96.37           H  
ATOM   1534  C   ARG A 105       5.833  17.615   8.952  1.00 96.37           C  
ATOM   1535  CB  ARG A 105       7.610  19.127   9.850  1.00 96.37           C  
ATOM   1536  HB2 ARG A 105       7.989  18.166  10.196  1.00 96.37           H  
ATOM   1537  HB3 ARG A 105       7.067  19.594  10.672  1.00 96.37           H  
ATOM   1538  O   ARG A 105       6.117  16.581   8.355  1.00 96.37           O  
ATOM   1539  CG  ARG A 105       8.815  19.990   9.452  1.00 96.37           C  
ATOM   1540  HG2 ARG A 105       9.303  19.532   8.592  1.00 96.37           H  
ATOM   1541  HG3 ARG A 105       8.492  20.990   9.164  1.00 96.37           H  
ATOM   1542  CD  ARG A 105       9.841  20.077  10.592  1.00 96.37           C  
ATOM   1543  HD2 ARG A 105      10.174  19.066  10.827  1.00 96.37           H  
ATOM   1544  HD3 ARG A 105      10.712  20.630  10.243  1.00 96.37           H  
ATOM   1545  NE  ARG A 105       9.291  20.691  11.822  1.00 96.37           N  
ATOM   1546  HE  ARG A 105       8.768  20.070  12.423  1.00 96.37           H  
ATOM   1547  NH1 ARG A 105      10.014  22.850  11.500  1.00 96.37           N  
ATOM   1548 HH11 ARG A 105      10.046  23.810  11.811  1.00 96.37           H  
ATOM   1549 HH12 ARG A 105      10.316  22.595  10.570  1.00 96.37           H  
ATOM   1550  NH2 ARG A 105       8.889  22.342  13.349  1.00 96.37           N  
ATOM   1551 HH21 ARG A 105       8.390  21.694  13.941  1.00 96.37           H  
ATOM   1552 HH22 ARG A 105       8.907  23.318  13.608  1.00 96.37           H  
ATOM   1553  CZ  ARG A 105       9.399  21.950  12.214  1.00 96.37           C  
ATOM   1554  N   MET A 106       4.805  17.704   9.798  1.00 95.07           N  
ATOM   1555  H   MET A 106       4.610  18.600  10.221  1.00 95.07           H  
ATOM   1556  CA  MET A 106       3.949  16.556  10.122  1.00 95.07           C  
ATOM   1557  HA  MET A 106       4.564  15.762  10.545  1.00 95.07           H  
ATOM   1558  C   MET A 106       3.280  15.987   8.867  1.00 95.07           C  
ATOM   1559  CB  MET A 106       2.881  16.961  11.149  1.00 95.07           C  
ATOM   1560  HB2 MET A 106       2.359  17.856  10.812  1.00 95.07           H  
ATOM   1561  HB3 MET A 106       2.157  16.150  11.228  1.00 95.07           H  
ATOM   1562  O   MET A 106       3.307  14.776   8.642  1.00 95.07           O  
ATOM   1563  CG  MET A 106       3.482  17.214  12.536  1.00 95.07           C  
ATOM   1564  HG2 MET A 106       3.994  16.310  12.867  1.00 95.07           H  
ATOM   1565  HG3 MET A 106       4.231  18.002  12.459  1.00 95.07           H  
ATOM   1566  SD  MET A 106       2.281  17.700  13.808  1.00 95.07           S  
ATOM   1567  CE  MET A 106       1.426  16.118  14.018  1.00 95.07           C  
ATOM   1568  HE1 MET A 106       0.718  16.198  14.844  1.00 95.07           H  
ATOM   1569  HE2 MET A 106       0.897  15.863  13.100  1.00 95.07           H  
ATOM   1570  HE3 MET A 106       2.153  15.338  14.244  1.00 95.07           H  
ATOM   1571  N   VAL A 107       2.748  16.862   8.008  1.00 95.67           N  
ATOM   1572  H   VAL A 107       2.766  17.843   8.248  1.00 95.67           H  
ATOM   1573  CA  VAL A 107       2.114  16.457   6.746  1.00 95.67           C  
ATOM   1574  HA  VAL A 107       1.387  15.675   6.966  1.00 95.67           H  
ATOM   1575  C   VAL A 107       3.136  15.851   5.780  1.00 95.67           C  
ATOM   1576  CB  VAL A 107       1.362  17.648   6.122  1.00 95.67           C  
ATOM   1577  HB  VAL A 107       2.043  18.494   6.027  1.00 95.67           H  
ATOM   1578  O   VAL A 107       2.856  14.823   5.162  1.00 95.67           O  
ATOM   1579  CG1 VAL A 107       0.791  17.334   4.732  1.00 95.67           C  
ATOM   1580 HG11 VAL A 107       1.595  17.111   4.031  1.00 95.67           H  
ATOM   1581 HG12 VAL A 107       0.106  16.488   4.783  1.00 95.67           H  
ATOM   1582 HG13 VAL A 107       0.250  18.203   4.356  1.00 95.67           H  
ATOM   1583  CG2 VAL A 107       0.187  18.054   7.024  1.00 95.67           C  
ATOM   1584 HG21 VAL A 107       0.556  18.403   7.988  1.00 95.67           H  
ATOM   1585 HG22 VAL A 107      -0.468  17.200   7.198  1.00 95.67           H  
ATOM   1586 HG23 VAL A 107      -0.374  18.869   6.565  1.00 95.67           H  
ATOM   1587  N   ALA A 108       4.334  16.431   5.665  1.00 96.43           N  
ATOM   1588  H   ALA A 108       4.518  17.279   6.181  1.00 96.43           H  
ATOM   1589  CA  ALA A 108       5.390  15.903   4.801  1.00 96.43           C  
ATOM   1590  HA  ALA A 108       4.995  15.809   3.790  1.00 96.43           H  
ATOM   1591  C   ALA A 108       5.866  14.505   5.240  1.00 96.43           C  
ATOM   1592  CB  ALA A 108       6.546  16.910   4.774  1.00 96.43           C  
ATOM   1593  HB1 ALA A 108       6.959  17.033   5.775  1.00 96.43           H  
ATOM   1594  HB2 ALA A 108       7.329  16.552   4.106  1.00 96.43           H  
ATOM   1595  HB3 ALA A 108       6.186  17.876   4.418  1.00 96.43           H  
ATOM   1596  O   ALA A 108       5.983  13.599   4.410  1.00 96.43           O  
ATOM   1597  N   GLU A 109       6.088  14.305   6.539  1.00 95.51           N  
ATOM   1598  H   GLU A 109       5.992  15.089   7.169  1.00 95.51           H  
ATOM   1599  CA  GLU A 109       6.487  13.016   7.114  1.00 95.51           C  
ATOM   1600  HA  GLU A 109       7.387  12.654   6.617  1.00 95.51           H  
ATOM   1601  C   GLU A 109       5.397  11.955   6.928  1.00 95.51           C  
ATOM   1602  CB  GLU A 109       6.784  13.193   8.610  1.00 95.51           C  
ATOM   1603  HB2 GLU A 109       5.958  13.732   9.073  1.00 95.51           H  
ATOM   1604  HB3 GLU A 109       6.855  12.208   9.071  1.00 95.51           H  
ATOM   1605  O   GLU A 109       5.674  10.841   6.473  1.00 95.51           O  
ATOM   1606  CG  GLU A 109       8.103  13.941   8.864  1.00 95.51           C  
ATOM   1607  HG2 GLU A 109       8.118  14.863   8.282  1.00 95.51           H  
ATOM   1608  HG3 GLU A 109       8.924  13.318   8.510  1.00 95.51           H  
ATOM   1609  CD  GLU A 109       8.327  14.280  10.347  1.00 95.51           C  
ATOM   1610  OE1 GLU A 109       9.299  15.022  10.621  1.00 95.51           O  
ATOM   1611  OE2 GLU A 109       7.551  13.794  11.204  1.00 95.51           O  
ATOM   1612  N   ALA A 110       4.140  12.306   7.211  1.00 95.47           N  
ATOM   1613  H   ALA A 110       3.968  13.222   7.601  1.00 95.47           H  
ATOM   1614  CA  ALA A 110       3.010  11.402   7.040  1.00 95.47           C  
ATOM   1615  HA  ALA A 110       3.213  10.484   7.592  1.00 95.47           H  
ATOM   1616  C   ALA A 110       2.793  11.016   5.572  1.00 95.47           C  
ATOM   1617  CB  ALA A 110       1.781  12.064   7.652  1.00 95.47           C  
ATOM   1618  HB1 ALA A 110       0.904  11.432   7.514  1.00 95.47           H  
ATOM   1619  HB2 ALA A 110       1.616  13.042   7.200  1.00 95.47           H  
ATOM   1620  HB3 ALA A 110       1.963  12.202   8.718  1.00 95.47           H  
ATOM   1621  O   ALA A 110       2.505   9.851   5.280  1.00 95.47           O  
ATOM   1622  N   ARG A 111       2.998  11.951   4.636  1.00 95.26           N  
ATOM   1623  H   ARG A 111       3.191  12.894   4.942  1.00 95.26           H  
ATOM   1624  CA  ARG A 111       2.962  11.672   3.197  1.00 95.26           C  
ATOM   1625  HA  ARG A 111       2.015  11.187   2.961  1.00 95.26           H  
ATOM   1626  C   ARG A 111       4.067  10.702   2.778  1.00 95.26           C  
ATOM   1627  CB  ARG A 111       3.029  12.996   2.430  1.00 95.26           C  
ATOM   1628  HB2 ARG A 111       3.953  13.521   2.672  1.00 95.26           H  
ATOM   1629  HB3 ARG A 111       2.185  13.617   2.727  1.00 95.26           H  
ATOM   1630  O   ARG A 111       3.768   9.697   2.140  1.00 95.26           O  
ATOM   1631  CG  ARG A 111       2.964  12.748   0.921  1.00 95.26           C  
ATOM   1632  HG2 ARG A 111       3.842  12.188   0.599  1.00 95.26           H  
ATOM   1633  HG3 ARG A 111       2.066  12.179   0.682  1.00 95.26           H  
ATOM   1634  CD  ARG A 111       2.935  14.075   0.177  1.00 95.26           C  
ATOM   1635  HD2 ARG A 111       2.059  14.634   0.505  1.00 95.26           H  
ATOM   1636  HD3 ARG A 111       3.835  14.641   0.418  1.00 95.26           H  
ATOM   1637  NE  ARG A 111       2.878  13.828  -1.268  1.00 95.26           N  
ATOM   1638  HE  ARG A 111       3.220  12.928  -1.574  1.00 95.26           H  
ATOM   1639  NH1 ARG A 111       2.011  15.869  -1.872  1.00 95.26           N  
ATOM   1640 HH11 ARG A 111       2.044  16.147  -0.902  1.00 95.26           H  
ATOM   1641 HH12 ARG A 111       1.654  16.494  -2.581  1.00 95.26           H  
ATOM   1642  NH2 ARG A 111       2.383  14.289  -3.419  1.00 95.26           N  
ATOM   1643 HH21 ARG A 111       2.729  13.361  -3.621  1.00 95.26           H  
ATOM   1644 HH22 ARG A 111       2.044  14.901  -4.147  1.00 95.26           H  
ATOM   1645  CZ  ARG A 111       2.424  14.665  -2.176  1.00 95.26           C  
ATOM   1646  N   GLN A 112       5.316  10.941   3.181  1.00 97.59           N  
ATOM   1647  H   GLN A 112       5.499  11.783   3.709  1.00 97.59           H  
ATOM   1648  CA  GLN A 112       6.434  10.049   2.855  1.00 97.59           C  
ATOM   1649  HA  GLN A 112       6.496   9.955   1.770  1.00 97.59           H  
ATOM   1650  C   GLN A 112       6.234   8.644   3.446  1.00 97.59           C  
ATOM   1651  CB  GLN A 112       7.737  10.666   3.382  1.00 97.59           C  
ATOM   1652  HB2 GLN A 112       7.813  11.698   3.041  1.00 97.59           H  
ATOM   1653  HB3 GLN A 112       7.721  10.664   4.472  1.00 97.59           H  
ATOM   1654  O   GLN A 112       6.524   7.639   2.794  1.00 97.59           O  
ATOM   1655  CG  GLN A 112       8.964   9.891   2.875  1.00 97.59           C  
ATOM   1656  HG2 GLN A 112       9.024  10.006   1.793  1.00 97.59           H  
ATOM   1657  HG3 GLN A 112       8.861   8.828   3.097  1.00 97.59           H  
ATOM   1658  CD  GLN A 112      10.266  10.355   3.511  1.00 97.59           C  
ATOM   1659  NE2 GLN A 112      11.342  10.427   2.761  1.00 97.59           N  
ATOM   1660 HE21 GLN A 112      11.265  10.346   1.758  1.00 97.59           H  
ATOM   1661 HE22 GLN A 112      12.154  10.823   3.213  1.00 97.59           H  
ATOM   1662  OE1 GLN A 112      10.378  10.568   4.703  1.00 97.59           O  
ATOM   1663  N   HIS A 113       5.728   8.562   4.679  1.00 94.99           N  
ATOM   1664  H   HIS A 113       5.569   9.414   5.198  1.00 94.99           H  
ATOM   1665  CA  HIS A 113       5.412   7.287   5.316  1.00 94.99           C  
ATOM   1666  HA  HIS A 113       6.304   6.661   5.293  1.00 94.99           H  
ATOM   1667  C   HIS A 113       4.308   6.540   4.558  1.00 94.99           C  
ATOM   1668  CB  HIS A 113       5.022   7.530   6.780  1.00 94.99           C  
ATOM   1669  HB2 HIS A 113       4.115   8.132   6.820  1.00 94.99           H  
ATOM   1670  HB3 HIS A 113       5.819   8.087   7.273  1.00 94.99           H  
ATOM   1671  O   HIS A 113       4.446   5.347   4.287  1.00 94.99           O  
ATOM   1672  CG  HIS A 113       4.802   6.247   7.541  1.00 94.99           C  
ATOM   1673  CD2 HIS A 113       3.717   5.919   8.309  1.00 94.99           C  
ATOM   1674  HD2 HIS A 113       2.862   6.551   8.495  1.00 94.99           H  
ATOM   1675  ND1 HIS A 113       5.660   5.172   7.583  1.00 94.99           N  
ATOM   1676  HD1 HIS A 113       6.527   5.081   7.073  1.00 94.99           H  
ATOM   1677  CE1 HIS A 113       5.102   4.221   8.349  1.00 94.99           C  
ATOM   1678  HE1 HIS A 113       5.531   3.248   8.538  1.00 94.99           H  
ATOM   1679  NE2 HIS A 113       3.917   4.633   8.826  1.00 94.99           N  
ATOM   1680  N   SER A 114       3.257   7.253   4.154  1.00 96.38           N  
ATOM   1681  H   SER A 114       3.217   8.229   4.413  1.00 96.38           H  
ATOM   1682  CA  SER A 114       2.148   6.716   3.361  1.00 96.38           C  
ATOM   1683  HA  SER A 114       1.690   5.888   3.901  1.00 96.38           H  
ATOM   1684  C   SER A 114       2.616   6.180   2.005  1.00 96.38           C  
ATOM   1685  CB  SER A 114       1.088   7.806   3.173  1.00 96.38           C  
ATOM   1686  HB2 SER A 114       1.526   8.679   2.691  1.00 96.38           H  
ATOM   1687  HB3 SER A 114       0.285   7.438   2.534  1.00 96.38           H  
ATOM   1688  O   SER A 114       2.302   5.047   1.641  1.00 96.38           O  
ATOM   1689  OG  SER A 114       0.569   8.177   4.435  1.00 96.38           O  
ATOM   1690  HG  SER A 114       1.179   8.808   4.825  1.00 96.38           H  
ATOM   1691  N   GLU A 115       3.435   6.949   1.285  1.00 94.03           N  
ATOM   1692  H   GLU A 115       3.644   7.877   1.624  1.00 94.03           H  
ATOM   1693  CA  GLU A 115       4.011   6.550  -0.004  1.00 94.03           C  
ATOM   1694  HA  GLU A 115       3.208   6.283  -0.691  1.00 94.03           H  
ATOM   1695  C   GLU A 115       4.915   5.314   0.129  1.00 94.03           C  
ATOM   1696  CB  GLU A 115       4.793   7.735  -0.600  1.00 94.03           C  
ATOM   1697  HB2 GLU A 115       5.458   8.136   0.165  1.00 94.03           H  
ATOM   1698  HB3 GLU A 115       5.401   7.374  -1.430  1.00 94.03           H  
ATOM   1699  O   GLU A 115       4.857   4.408  -0.709  1.00 94.03           O  
ATOM   1700  CG  GLU A 115       3.869   8.854  -1.129  1.00 94.03           C  
ATOM   1701  HG2 GLU A 115       3.138   9.111  -0.362  1.00 94.03           H  
ATOM   1702  HG3 GLU A 115       3.317   8.465  -1.984  1.00 94.03           H  
ATOM   1703  CD  GLU A 115       4.612  10.141  -1.551  1.00 94.03           C  
ATOM   1704  OE1 GLU A 115       3.921  11.134  -1.915  1.00 94.03           O  
ATOM   1705  OE2 GLU A 115       5.862  10.148  -1.507  1.00 94.03           O  
ATOM   1706  N   ARG A 116       5.704   5.228   1.208  1.00 94.07           N  
ATOM   1707  H   ARG A 116       5.719   6.013   1.844  1.00 94.07           H  
ATOM   1708  CA  ARG A 116       6.544   4.060   1.497  1.00 94.07           C  
ATOM   1709  HA  ARG A 116       7.142   3.840   0.612  1.00 94.07           H  
ATOM   1710  C   ARG A 116       5.709   2.811   1.764  1.00 94.07           C  
ATOM   1711  CB  ARG A 116       7.487   4.377   2.661  1.00 94.07           C  
ATOM   1712  HB2 ARG A 116       7.988   5.320   2.441  1.00 94.07           H  
ATOM   1713  HB3 ARG A 116       6.914   4.493   3.581  1.00 94.07           H  
ATOM   1714  O   ARG A 116       5.963   1.792   1.132  1.00 94.07           O  
ATOM   1715  CG  ARG A 116       8.536   3.268   2.843  1.00 94.07           C  
ATOM   1716  HG2 ARG A 116       9.119   3.164   1.927  1.00 94.07           H  
ATOM   1717  HG3 ARG A 116       8.026   2.324   3.036  1.00 94.07           H  
ATOM   1718  CD  ARG A 116       9.484   3.547   4.013  1.00 94.07           C  
ATOM   1719  HD2 ARG A 116      10.249   2.771   4.025  1.00 94.07           H  
ATOM   1720  HD3 ARG A 116       8.908   3.477   4.936  1.00 94.07           H  
ATOM   1721  NE  ARG A 116      10.105   4.885   3.898  1.00 94.07           N  
ATOM   1722  HE  ARG A 116       9.992   5.345   3.006  1.00 94.07           H  
ATOM   1723  NH1 ARG A 116      10.935   5.035   6.023  1.00 94.07           N  
ATOM   1724 HH11 ARG A 116      10.702   4.061   6.149  1.00 94.07           H  
ATOM   1725 HH12 ARG A 116      11.393   5.563   6.753  1.00 94.07           H  
ATOM   1726  NH2 ARG A 116      11.055   6.808   4.664  1.00 94.07           N  
ATOM   1727 HH21 ARG A 116      11.428   7.362   5.421  1.00 94.07           H  
ATOM   1728 HH22 ARG A 116      10.856   7.260   3.783  1.00 94.07           H  
ATOM   1729  CZ  ARG A 116      10.698   5.568   4.858  1.00 94.07           C  
ATOM   1730  N   MET A 117       4.684   2.902   2.616  1.00 91.58           N  
ATOM   1731  H   MET A 117       4.526   3.783   3.084  1.00 91.58           H  
ATOM   1732  CA  MET A 117       3.798   1.767   2.914  1.00 91.58           C  
ATOM   1733  HA  MET A 117       4.387   0.952   3.335  1.00 91.58           H  
ATOM   1734  C   MET A 117       3.115   1.229   1.652  1.00 91.58           C  
ATOM   1735  CB  MET A 117       2.714   2.178   3.921  1.00 91.58           C  
ATOM   1736  HB2 MET A 117       1.952   1.398   3.944  1.00 91.58           H  
ATOM   1737  HB3 MET A 117       2.244   3.102   3.584  1.00 91.58           H  
ATOM   1738  O   MET A 117       3.067   0.019   1.437  1.00 91.58           O  
ATOM   1739  CG  MET A 117       3.242   2.349   5.349  1.00 91.58           C  
ATOM   1740  HG2 MET A 117       3.805   1.454   5.614  1.00 91.58           H  
ATOM   1741  HG3 MET A 117       3.927   3.196   5.387  1.00 91.58           H  
ATOM   1742  SD  MET A 117       1.943   2.582   6.601  1.00 91.58           S  
ATOM   1743  CE  MET A 117       1.236   4.150   6.035  1.00 91.58           C  
ATOM   1744  HE1 MET A 117       1.998   4.928   6.062  1.00 91.58           H  
ATOM   1745  HE2 MET A 117       0.869   4.030   5.016  1.00 91.58           H  
ATOM   1746  HE3 MET A 117       0.399   4.433   6.674  1.00 91.58           H  
ATOM   1747  N   VAL A 118       2.618   2.118   0.786  1.00 92.65           N  
ATOM   1748  H   VAL A 118       2.652   3.099   1.025  1.00 92.65           H  
ATOM   1749  CA  VAL A 118       1.992   1.714  -0.481  1.00 92.65           C  
ATOM   1750  HA  VAL A 118       1.254   0.938  -0.272  1.00 92.65           H  
ATOM   1751  C   VAL A 118       3.018   1.096  -1.435  1.00 92.65           C  
ATOM   1752  CB  VAL A 118       1.257   2.906  -1.124  1.00 92.65           C  
ATOM   1753  HB  VAL A 118       1.939   3.754  -1.190  1.00 92.65           H  
ATOM   1754  O   VAL A 118       2.707   0.120  -2.117  1.00 92.65           O  
ATOM   1755  CG1 VAL A 118       0.742   2.589  -2.535  1.00 92.65           C  
ATOM   1756 HG11 VAL A 118       1.583   2.435  -3.211  1.00 92.65           H  
ATOM   1757 HG12 VAL A 118       0.121   1.694  -2.509  1.00 92.65           H  
ATOM   1758 HG13 VAL A 118       0.151   3.427  -2.904  1.00 92.65           H  
ATOM   1759  CG2 VAL A 118       0.044   3.308  -0.275  1.00 92.65           C  
ATOM   1760 HG21 VAL A 118      -0.670   2.486  -0.221  1.00 92.65           H  
ATOM   1761 HG22 VAL A 118       0.354   3.565   0.737  1.00 92.65           H  
ATOM   1762 HG23 VAL A 118      -0.446   4.179  -0.711  1.00 92.65           H  
ATOM   1763  N   THR A 119       4.243   1.623  -1.484  1.00 94.32           N  
ATOM   1764  H   THR A 119       4.451   2.418  -0.895  1.00 94.32           H  
ATOM   1765  CA  THR A 119       5.320   1.072  -2.324  1.00 94.32           C  
ATOM   1766  HA  THR A 119       4.954   0.979  -3.346  1.00 94.32           H  
ATOM   1767  C   THR A 119       5.723  -0.328  -1.865  1.00 94.32           C  
ATOM   1768  CB  THR A 119       6.534   2.010  -2.354  1.00 94.32           C  
ATOM   1769  HB  THR A 119       6.930   2.142  -1.347  1.00 94.32           H  
ATOM   1770  O   THR A 119       5.727  -1.252  -2.675  1.00 94.32           O  
ATOM   1771  CG2 THR A 119       7.648   1.502  -3.267  1.00 94.32           C  
ATOM   1772 HG21 THR A 119       8.434   2.255  -3.336  1.00 94.32           H  
ATOM   1773 HG22 THR A 119       8.086   0.589  -2.864  1.00 94.32           H  
ATOM   1774 HG23 THR A 119       7.256   1.300  -4.264  1.00 94.32           H  
ATOM   1775  OG1 THR A 119       6.120   3.263  -2.857  1.00 94.32           O  
ATOM   1776  HG1 THR A 119       5.680   3.723  -2.139  1.00 94.32           H  
ATOM   1777  N   GLU A 120       5.959  -0.519  -0.568  1.00 92.38           N  
ATOM   1778  H   GLU A 120       5.927   0.275   0.055  1.00 92.38           H  
ATOM   1779  CA  GLU A 120       6.292  -1.820   0.022  1.00 92.38           C  
ATOM   1780  HA  GLU A 120       7.197  -2.214  -0.441  1.00 92.38           H  
ATOM   1781  C   GLU A 120       5.173  -2.848  -0.210  1.00 92.38           C  
ATOM   1782  CB  GLU A 120       6.544  -1.638   1.529  1.00 92.38           C  
ATOM   1783  HB2 GLU A 120       5.708  -1.083   1.954  1.00 92.38           H  
ATOM   1784  HB3 GLU A 120       6.581  -2.619   2.002  1.00 92.38           H  
ATOM   1785  O   GLU A 120       5.438  -3.978  -0.622  1.00 92.38           O  
ATOM   1786  CG  GLU A 120       7.865  -0.905   1.830  1.00 92.38           C  
ATOM   1787  HG2 GLU A 120       8.691  -1.551   1.532  1.00 92.38           H  
ATOM   1788  HG3 GLU A 120       7.924   0.000   1.226  1.00 92.38           H  
ATOM   1789  CD  GLU A 120       8.036  -0.515   3.312  1.00 92.38           C  
ATOM   1790  OE1 GLU A 120       9.075   0.114   3.629  1.00 92.38           O  
ATOM   1791  OE2 GLU A 120       7.126  -0.792   4.127  1.00 92.38           O  
ATOM   1792  N   ALA A 121       3.909  -2.446  -0.039  1.00 90.25           N  
ATOM   1793  H   ALA A 121       3.739  -1.526   0.340  1.00 90.25           H  
ATOM   1794  CA  ALA A 121       2.766  -3.318  -0.307  1.00 90.25           C  
ATOM   1795  HA  ALA A 121       2.885  -4.230   0.277  1.00 90.25           H  
ATOM   1796  C   ALA A 121       2.666  -3.728  -1.786  1.00 90.25           C  
ATOM   1797  CB  ALA A 121       1.495  -2.606   0.158  1.00 90.25           C  
ATOM   1798  HB1 ALA A 121       1.341  -1.693  -0.418  1.00 90.25           H  
ATOM   1799  HB2 ALA A 121       0.638  -3.267   0.030  1.00 90.25           H  
ATOM   1800  HB3 ALA A 121       1.597  -2.351   1.213  1.00 90.25           H  
ATOM   1801  O   ALA A 121       2.320  -4.872  -2.088  1.00 90.25           O  
ATOM   1802  N   ARG A 122       2.991  -2.822  -2.720  1.00 91.35           N  
ATOM   1803  H   ARG A 122       3.273  -1.906  -2.403  1.00 91.35           H  
ATOM   1804  CA  ARG A 122       3.041  -3.126  -4.161  1.00 91.35           C  
ATOM   1805  HA  ARG A 122       2.129  -3.652  -4.447  1.00 91.35           H  
ATOM   1806  C   ARG A 122       4.188  -4.068  -4.512  1.00 91.35           C  
ATOM   1807  CB  ARG A 122       3.159  -1.834  -4.978  1.00 91.35           C  
ATOM   1808  HB2 ARG A 122       3.447  -2.084  -5.999  1.00 91.35           H  
ATOM   1809  HB3 ARG A 122       3.938  -1.202  -4.552  1.00 91.35           H  
ATOM   1810  O   ARG A 122       3.996  -4.964  -5.330  1.00 91.35           O  
ATOM   1811  CG  ARG A 122       1.837  -1.065  -5.031  1.00 91.35           C  
ATOM   1812  HG2 ARG A 122       1.095  -1.655  -5.568  1.00 91.35           H  
ATOM   1813  HG3 ARG A 122       1.477  -0.877  -4.020  1.00 91.35           H  
ATOM   1814  CD  ARG A 122       2.041   0.277  -5.733  1.00 91.35           C  
ATOM   1815  HD2 ARG A 122       2.786   0.840  -5.172  1.00 91.35           H  
ATOM   1816  HD3 ARG A 122       2.413   0.100  -6.742  1.00 91.35           H  
ATOM   1817  NE  ARG A 122       0.781   1.039  -5.794  1.00 91.35           N  
ATOM   1818  HE  ARG A 122      -0.061   0.544  -5.536  1.00 91.35           H  
ATOM   1819  NH1 ARG A 122       1.696   3.070  -6.343  1.00 91.35           N  
ATOM   1820 HH11 ARG A 122       1.594   4.064  -6.490  1.00 91.35           H  
ATOM   1821 HH12 ARG A 122       2.614   2.651  -6.303  1.00 91.35           H  
ATOM   1822  NH2 ARG A 122      -0.513   2.891  -6.038  1.00 91.35           N  
ATOM   1823 HH21 ARG A 122      -1.323   2.361  -5.748  1.00 91.35           H  
ATOM   1824 HH22 ARG A 122      -0.609   3.884  -6.195  1.00 91.35           H  
ATOM   1825  CZ  ARG A 122       0.661   2.325  -6.062  1.00 91.35           C  
ATOM   1826  N   GLU A 123       5.358  -3.892  -3.906  1.00 92.04           N  
ATOM   1827  H   GLU A 123       5.464  -3.116  -3.269  1.00 92.04           H  
ATOM   1828  CA  GLU A 123       6.498  -4.788  -4.115  1.00 92.04           C  
ATOM   1829  HA  GLU A 123       6.701  -4.873  -5.183  1.00 92.04           H  
ATOM   1830  C   GLU A 123       6.217  -6.197  -3.596  1.00 92.04           C  
ATOM   1831  CB  GLU A 123       7.750  -4.245  -3.424  1.00 92.04           C  
ATOM   1832  HB2 GLU A 123       7.517  -3.979  -2.392  1.00 92.04           H  
ATOM   1833  HB3 GLU A 123       8.495  -5.040  -3.418  1.00 92.04           H  
ATOM   1834  O   GLU A 123       6.496  -7.173  -4.293  1.00 92.04           O  
ATOM   1835  CG  GLU A 123       8.344  -3.033  -4.150  1.00 92.04           C  
ATOM   1836  HG2 GLU A 123       7.623  -2.216  -4.154  1.00 92.04           H  
ATOM   1837  HG3 GLU A 123       8.537  -3.314  -5.186  1.00 92.04           H  
ATOM   1838  CD  GLU A 123       9.659  -2.562  -3.512  1.00 92.04           C  
ATOM   1839  OE1 GLU A 123      10.156  -1.507  -3.961  1.00 92.04           O  
ATOM   1840  OE2 GLU A 123      10.206  -3.296  -2.652  1.00 92.04           O  
ATOM   1841  N   GLU A 124       5.622  -6.317  -2.410  1.00 88.12           N  
ATOM   1842  H   GLU A 124       5.475  -5.490  -1.849  1.00 88.12           H  
ATOM   1843  CA  GLU A 124       5.235  -7.613  -1.852  1.00 88.12           C  
ATOM   1844  HA  GLU A 124       6.111  -8.262  -1.863  1.00 88.12           H  
ATOM   1845  C   GLU A 124       4.159  -8.286  -2.713  1.00 88.12           C  
ATOM   1846  CB  GLU A 124       4.778  -7.424  -0.398  1.00 88.12           C  
ATOM   1847  HB2 GLU A 124       5.547  -6.881   0.151  1.00 88.12           H  
ATOM   1848  HB3 GLU A 124       3.872  -6.819  -0.387  1.00 88.12           H  
ATOM   1849  O   GLU A 124       4.276  -9.466  -3.051  1.00 88.12           O  
ATOM   1850  CG  GLU A 124       4.495  -8.748   0.330  1.00 88.12           C  
ATOM   1851  HG2 GLU A 124       3.686  -9.266  -0.185  1.00 88.12           H  
ATOM   1852  HG3 GLU A 124       4.137  -8.509   1.331  1.00 88.12           H  
ATOM   1853  CD  GLU A 124       5.713  -9.686   0.454  1.00 88.12           C  
ATOM   1854  OE1 GLU A 124       5.483 -10.862   0.810  1.00 88.12           O  
ATOM   1855  OE2 GLU A 124       6.864  -9.259   0.178  1.00 88.12           O  
ATOM   1856  N   ALA A 125       3.163  -7.521  -3.173  1.00 87.25           N  
ATOM   1857  H   ALA A 125       3.099  -6.566  -2.853  1.00 87.25           H  
ATOM   1858  CA  ALA A 125       2.164  -8.010  -4.117  1.00 87.25           C  
ATOM   1859  HA  ALA A 125       1.645  -8.846  -3.650  1.00 87.25           H  
ATOM   1860  C   ALA A 125       2.801  -8.533  -5.417  1.00 87.25           C  
ATOM   1861  CB  ALA A 125       1.157  -6.886  -4.392  1.00 87.25           C  
ATOM   1862  HB1 ALA A 125       1.673  -6.000  -4.762  1.00 87.25           H  
ATOM   1863  HB2 ALA A 125       0.628  -6.633  -3.474  1.00 87.25           H  
ATOM   1864  HB3 ALA A 125       0.439  -7.208  -5.147  1.00 87.25           H  
ATOM   1865  O   ALA A 125       2.461  -9.621  -5.884  1.00 87.25           O  
ATOM   1866  N   ALA A 126       3.772  -7.804  -5.975  1.00 89.25           N  
ATOM   1867  H   ALA A 126       3.998  -6.910  -5.562  1.00 89.25           H  
ATOM   1868  CA  ALA A 126       4.499  -8.223  -7.169  1.00 89.25           C  
ATOM   1869  HA  ALA A 126       3.774  -8.468  -7.945  1.00 89.25           H  
ATOM   1870  C   ALA A 126       5.355  -9.479  -6.926  1.00 89.25           C  
ATOM   1871  CB  ALA A 126       5.348  -7.046  -7.660  1.00 89.25           C  
ATOM   1872  HB1 ALA A 126       6.086  -6.772  -6.906  1.00 89.25           H  
ATOM   1873  HB2 ALA A 126       5.862  -7.322  -8.581  1.00 89.25           H  
ATOM   1874  HB3 ALA A 126       4.707  -6.186  -7.856  1.00 89.25           H  
ATOM   1875  O   ALA A 126       5.418 -10.360  -7.788  1.00 89.25           O  
ATOM   1876  N   ARG A 127       5.988  -9.608  -5.750  1.00 90.48           N  
ATOM   1877  H   ARG A 127       5.913  -8.847  -5.090  1.00 90.48           H  
ATOM   1878  CA  ARG A 127       6.741 -10.814  -5.363  1.00 90.48           C  
ATOM   1879  HA  ARG A 127       7.464 -11.049  -6.144  1.00 90.48           H  
ATOM   1880  C   ARG A 127       5.829 -12.027  -5.242  1.00 90.48           C  
ATOM   1881  CB  ARG A 127       7.479 -10.593  -4.038  1.00 90.48           C  
ATOM   1882  HB2 ARG A 127       7.821 -11.555  -3.655  1.00 90.48           H  
ATOM   1883  HB3 ARG A 127       6.792 -10.168  -3.307  1.00 90.48           H  
ATOM   1884  O   ARG A 127       6.180 -13.081  -5.776  1.00 90.48           O  
ATOM   1885  CG  ARG A 127       8.699  -9.680  -4.193  1.00 90.48           C  
ATOM   1886  HG2 ARG A 127       8.400  -8.731  -4.637  1.00 90.48           H  
ATOM   1887  HG3 ARG A 127       9.438 -10.154  -4.840  1.00 90.48           H  
ATOM   1888  CD  ARG A 127       9.306  -9.431  -2.813  1.00 90.48           C  
ATOM   1889  HD2 ARG A 127       8.507  -9.146  -2.128  1.00 90.48           H  
ATOM   1890  HD3 ARG A 127       9.762 -10.352  -2.449  1.00 90.48           H  
ATOM   1891  NE  ARG A 127      10.301  -8.345  -2.846  1.00 90.48           N  
ATOM   1892  HE  ARG A 127      10.346  -7.781  -3.683  1.00 90.48           H  
ATOM   1893  NH1 ARG A 127      10.853  -8.469  -0.629  1.00 90.48           N  
ATOM   1894 HH11 ARG A 127      10.102  -9.134  -0.508  1.00 90.48           H  
ATOM   1895 HH12 ARG A 127      11.234  -8.022   0.193  1.00 90.48           H  
ATOM   1896  NH2 ARG A 127      11.679  -6.809  -1.885  1.00 90.48           N  
ATOM   1897 HH21 ARG A 127      12.045  -6.387  -1.043  1.00 90.48           H  
ATOM   1898 HH22 ARG A 127      11.552  -6.186  -2.670  1.00 90.48           H  
ATOM   1899  CZ  ARG A 127      10.951  -7.887  -1.793  1.00 90.48           C  
ATOM   1900  N   LEU A 128       4.667 -11.872  -4.608  1.00 85.36           N  
ATOM   1901  H   LEU A 128       4.487 -10.984  -4.161  1.00 85.36           H  
ATOM   1902  CA  LEU A 128       3.652 -12.921  -4.495  1.00 85.36           C  
ATOM   1903  HA  LEU A 128       4.105 -13.806  -4.048  1.00 85.36           H  
ATOM   1904  C   LEU A 128       3.138 -13.344  -5.873  1.00 85.36           C  
ATOM   1905  CB  LEU A 128       2.495 -12.437  -3.603  1.00 85.36           C  
ATOM   1906  HB2 LEU A 128       2.200 -11.440  -3.928  1.00 85.36           H  
ATOM   1907  HB3 LEU A 128       1.639 -13.096  -3.747  1.00 85.36           H  
ATOM   1908  O   LEU A 128       3.123 -14.536  -6.168  1.00 85.36           O  
ATOM   1909  CG  LEU A 128       2.826 -12.397  -2.100  1.00 85.36           C  
ATOM   1910  HG  LEU A 128       3.754 -11.849  -1.937  1.00 85.36           H  
ATOM   1911  CD1 LEU A 128       1.695 -11.685  -1.357  1.00 85.36           C  
ATOM   1912 HD11 LEU A 128       1.934 -11.644  -0.294  1.00 85.36           H  
ATOM   1913 HD12 LEU A 128       0.751 -12.209  -1.505  1.00 85.36           H  
ATOM   1914 HD13 LEU A 128       1.613 -10.662  -1.723  1.00 85.36           H  
ATOM   1915  CD2 LEU A 128       2.970 -13.807  -1.516  1.00 85.36           C  
ATOM   1916 HD21 LEU A 128       3.149 -13.731  -0.444  1.00 85.36           H  
ATOM   1917 HD22 LEU A 128       2.065 -14.388  -1.694  1.00 85.36           H  
ATOM   1918 HD23 LEU A 128       3.827 -14.315  -1.959  1.00 85.36           H  
ATOM   1919  N   ALA A 129       2.808 -12.394  -6.751  1.00 85.16           N  
ATOM   1920  H   ALA A 129       2.792 -11.432  -6.444  1.00 85.16           H  
ATOM   1921  CA  ALA A 129       2.376 -12.694  -8.117  1.00 85.16           C  
ATOM   1922  HA  ALA A 129       1.504 -13.347  -8.072  1.00 85.16           H  
ATOM   1923  C   ALA A 129       3.468 -13.426  -8.923  1.00 85.16           C  
ATOM   1924  CB  ALA A 129       1.955 -11.382  -8.788  1.00 85.16           C  
ATOM   1925  HB1 ALA A 129       1.588 -11.584  -9.794  1.00 85.16           H  
ATOM   1926  HB2 ALA A 129       2.799 -10.694  -8.842  1.00 85.16           H  
ATOM   1927  HB3 ALA A 129       1.152 -10.916  -8.216  1.00 85.16           H  
ATOM   1928  O   ALA A 129       3.199 -14.419  -9.603  1.00 85.16           O  
ATOM   1929  N   ALA A 130       4.728 -12.995  -8.808  1.00 88.82           N  
ATOM   1930  H   ALA A 130       4.900 -12.155  -8.275  1.00 88.82           H  
ATOM   1931  CA  ALA A 130       5.851 -13.648  -9.476  1.00 88.82           C  
ATOM   1932  HA  ALA A 130       5.607 -13.756 -10.533  1.00 88.82           H  
ATOM   1933  C   ALA A 130       6.126 -15.057  -8.921  1.00 88.82           C  
ATOM   1934  CB  ALA A 130       7.082 -12.744  -9.354  1.00 88.82           C  
ATOM   1935  HB1 ALA A 130       6.854 -11.760  -9.762  1.00 88.82           H  
ATOM   1936  HB2 ALA A 130       7.364 -12.634  -8.307  1.00 88.82           H  
ATOM   1937  HB3 ALA A 130       7.910 -13.174  -9.919  1.00 88.82           H  
ATOM   1938  O   ALA A 130       6.456 -15.967  -9.684  1.00 88.82           O  
ATOM   1939  N   ALA A 131       5.987 -15.256  -7.608  1.00 87.41           N  
ATOM   1940  H   ALA A 131       5.728 -14.474  -7.024  1.00 87.41           H  
ATOM   1941  CA  ALA A 131       6.081 -16.571  -6.985  1.00 87.41           C  
ATOM   1942  HA  ALA A 131       7.012 -17.045  -7.296  1.00 87.41           H  
ATOM   1943  C   ALA A 131       4.940 -17.488  -7.448  1.00 87.41           C  
ATOM   1944  CB  ALA A 131       6.113 -16.403  -5.462  1.00 87.41           C  
ATOM   1945  HB1 ALA A 131       6.954 -15.774  -5.169  1.00 87.41           H  
ATOM   1946  HB2 ALA A 131       5.190 -15.940  -5.114  1.00 87.41           H  
ATOM   1947  HB3 ALA A 131       6.213 -17.379  -4.986  1.00 87.41           H  
ATOM   1948  O   ALA A 131       5.218 -18.604  -7.883  1.00 87.41           O  
ATOM   1949  N   ALA A 132       3.701 -16.983  -7.468  1.00 86.06           N  
ATOM   1950  H   ALA A 132       3.552 -16.061  -7.084  1.00 86.06           H  
ATOM   1951  CA  ALA A 132       2.526 -17.701  -7.960  1.00 86.06           C  
ATOM   1952  HA  ALA A 132       2.338 -18.561  -7.318  1.00 86.06           H  
ATOM   1953  C   ALA A 132       2.726 -18.192  -9.396  1.00 86.06           C  
ATOM   1954  CB  ALA A 132       1.300 -16.773  -7.944  1.00 86.06           C  
ATOM   1955  HB1 ALA A 132       0.399 -17.381  -8.021  1.00 86.06           H  
ATOM   1956  HB2 ALA A 132       1.328 -16.077  -8.782  1.00 86.06           H  
ATOM   1957  HB3 ALA A 132       1.242 -16.173  -7.036  1.00 86.06           H  
ATOM   1958  O   ALA A 132       2.411 -19.333  -9.720  1.00 86.06           O  
ATOM   1959  N   LYS A 133       3.260 -17.325 -10.265  1.00 87.13           N  
ATOM   1960  H   LYS A 133       3.415 -16.380  -9.946  1.00 87.13           H  
ATOM   1961  CA  LYS A 133       3.511 -17.651 -11.670  1.00 87.13           C  
ATOM   1962  HA  LYS A 133       2.599 -18.068 -12.099  1.00 87.13           H  
ATOM   1963  C   LYS A 133       4.584 -18.728 -11.827  1.00 87.13           C  
ATOM   1964  CB  LYS A 133       3.859 -16.364 -12.427  1.00 87.13           C  
ATOM   1965  HB2 LYS A 133       3.039 -15.655 -12.316  1.00 87.13           H  
ATOM   1966  HB3 LYS A 133       4.764 -15.923 -12.011  1.00 87.13           H  
ATOM   1967  O   LYS A 133       4.378 -19.676 -12.577  1.00 87.13           O  
ATOM   1968  CG  LYS A 133       4.071 -16.662 -13.915  1.00 87.13           C  
ATOM   1969  HG2 LYS A 133       4.946 -17.302 -14.033  1.00 87.13           H  
ATOM   1970  HG3 LYS A 133       3.199 -17.185 -14.307  1.00 87.13           H  
ATOM   1971  CD  LYS A 133       4.292 -15.384 -14.722  1.00 87.13           C  
ATOM   1972  HD2 LYS A 133       5.135 -14.830 -14.308  1.00 87.13           H  
ATOM   1973  HD3 LYS A 133       3.391 -14.772 -14.692  1.00 87.13           H  
ATOM   1974  CE  LYS A 133       4.602 -15.817 -16.155  1.00 87.13           C  
ATOM   1975  HE2 LYS A 133       5.499 -16.437 -16.139  1.00 87.13           H  
ATOM   1976  HE3 LYS A 133       3.800 -16.462 -16.514  1.00 87.13           H  
ATOM   1977  NZ  LYS A 133       4.797 -14.668 -17.065  1.00 87.13           N  
ATOM   1978  HZ1 LYS A 133       5.574 -14.106 -16.748  1.00 87.13           H  
ATOM   1979  HZ2 LYS A 133       5.013 -15.029 -17.983  1.00 87.13           H  
ATOM   1980  HZ3 LYS A 133       3.956 -14.110 -17.112  1.00 87.13           H  
ATOM   1981  N   ARG A 134       5.699 -18.622 -11.097  1.00 90.32           N  
ATOM   1982  H   ARG A 134       5.791 -17.825 -10.482  1.00 90.32           H  
ATOM   1983  CA  ARG A 134       6.759 -19.645 -11.130  1.00 90.32           C  
ATOM   1984  HA  ARG A 134       7.062 -19.817 -12.162  1.00 90.32           H  
ATOM   1985  C   ARG A 134       6.265 -20.992 -10.615  1.00 90.32           C  
ATOM   1986  CB  ARG A 134       7.966 -19.202 -10.300  1.00 90.32           C  
ATOM   1987  HB2 ARG A 134       7.627 -18.856  -9.324  1.00 90.32           H  
ATOM   1988  HB3 ARG A 134       8.614 -20.066 -10.151  1.00 90.32           H  
ATOM   1989  O   ARG A 134       6.602 -22.024 -11.184  1.00 90.32           O  
ATOM   1990  CG  ARG A 134       8.786 -18.110 -10.997  1.00 90.32           C  
ATOM   1991  HG2 ARG A 134       8.202 -17.194 -11.085  1.00 90.32           H  
ATOM   1992  HG3 ARG A 134       9.046 -18.448 -12.001  1.00 90.32           H  
ATOM   1993  CD  ARG A 134      10.084 -17.833 -10.227  1.00 90.32           C  
ATOM   1994  HD2 ARG A 134      10.662 -18.756 -10.182  1.00 90.32           H  
ATOM   1995  HD3 ARG A 134      10.679 -17.109 -10.784  1.00 90.32           H  
ATOM   1996  NE  ARG A 134       9.835 -17.356  -8.849  1.00 90.32           N  
ATOM   1997  HE  ARG A 134       9.685 -18.071  -8.151  1.00 90.32           H  
ATOM   1998  NH1 ARG A 134       9.890 -15.098  -9.262  1.00 90.32           N  
ATOM   1999 HH11 ARG A 134      10.007 -15.298 -10.245  1.00 90.32           H  
ATOM   2000 HH12 ARG A 134       9.826 -14.147  -8.929  1.00 90.32           H  
ATOM   2001  NH2 ARG A 134       9.517 -15.827  -7.189  1.00 90.32           N  
ATOM   2002 HH21 ARG A 134       9.380 -14.872  -6.891  1.00 90.32           H  
ATOM   2003 HH22 ARG A 134       9.390 -16.573  -6.520  1.00 90.32           H  
ATOM   2004  CZ  ARG A 134       9.747 -16.101  -8.443  1.00 90.32           C  
ATOM   2005  N   GLU A 135       5.475 -20.988  -9.546  1.00 86.15           N  
ATOM   2006  H   GLU A 135       5.266 -20.111  -9.089  1.00 86.15           H  
ATOM   2007  CA  GLU A 135       4.887 -22.207  -8.999  1.00 86.15           C  
ATOM   2008  HA  GLU A 135       5.676 -22.945  -8.853  1.00 86.15           H  
ATOM   2009  C   GLU A 135       3.869 -22.822  -9.962  1.00 86.15           C  
ATOM   2010  CB  GLU A 135       4.271 -21.893  -7.635  1.00 86.15           C  
ATOM   2011  HB2 GLU A 135       3.442 -21.196  -7.753  1.00 86.15           H  
ATOM   2012  HB3 GLU A 135       5.042 -21.428  -7.022  1.00 86.15           H  
ATOM   2013  O   GLU A 135       3.893 -24.036 -10.164  1.00 86.15           O  
ATOM   2014  CG  GLU A 135       3.780 -23.170  -6.941  1.00 86.15           C  
ATOM   2015  HG2 GLU A 135       4.582 -23.907  -6.956  1.00 86.15           H  
ATOM   2016  HG3 GLU A 135       2.935 -23.574  -7.499  1.00 86.15           H  
ATOM   2017  CD  GLU A 135       3.354 -22.930  -5.488  1.00 86.15           C  
ATOM   2018  OE1 GLU A 135       2.889 -23.915  -4.877  1.00 86.15           O  
ATOM   2019  OE2 GLU A 135       3.516 -21.789  -4.992  1.00 86.15           O  
ATOM   2020  N   TYR A 136       3.052 -21.988 -10.616  1.00 86.12           N  
ATOM   2021  H   TYR A 136       3.053 -21.010 -10.363  1.00 86.12           H  
ATOM   2022  CA  TYR A 136       2.150 -22.417 -11.681  1.00 86.12           C  
ATOM   2023  HA  TYR A 136       1.469 -23.151 -11.252  1.00 86.12           H  
ATOM   2024  C   TYR A 136       2.924 -23.131 -12.790  1.00 86.12           C  
ATOM   2025  CB  TYR A 136       1.318 -21.230 -12.208  1.00 86.12           C  
ATOM   2026  HB2 TYR A 136       1.985 -20.429 -12.525  1.00 86.12           H  
ATOM   2027  HB3 TYR A 136       0.713 -20.841 -11.388  1.00 86.12           H  
ATOM   2028  O   TYR A 136       2.677 -24.306 -13.043  1.00 86.12           O  
ATOM   2029  CG  TYR A 136       0.404 -21.570 -13.376  1.00 86.12           C  
ATOM   2030  CD1 TYR A 136       0.912 -21.606 -14.691  1.00 86.12           C  
ATOM   2031  HD1 TYR A 136       1.947 -21.362 -14.879  1.00 86.12           H  
ATOM   2032  CD2 TYR A 136      -0.956 -21.857 -13.156  1.00 86.12           C  
ATOM   2033  HD2 TYR A 136      -1.382 -21.735 -12.172  1.00 86.12           H  
ATOM   2034  CE1 TYR A 136       0.087 -21.998 -15.762  1.00 86.12           C  
ATOM   2035  HE1 TYR A 136       0.493 -22.058 -16.760  1.00 86.12           H  
ATOM   2036  CE2 TYR A 136      -1.779 -22.276 -14.215  1.00 86.12           C  
ATOM   2037  HE2 TYR A 136      -2.814 -22.532 -14.045  1.00 86.12           H  
ATOM   2038  OH  TYR A 136      -2.062 -22.749 -16.538  1.00 86.12           O  
ATOM   2039  HH  TYR A 136      -1.576 -22.868 -17.358  1.00 86.12           H  
ATOM   2040  CZ  TYR A 136      -1.257 -22.353 -15.520  1.00 86.12           C  
ATOM   2041  N   GLU A 137       3.919 -22.462 -13.377  1.00 89.11           N  
ATOM   2042  H   GLU A 137       4.092 -21.511 -13.084  1.00 89.11           H  
ATOM   2043  CA  GLU A 137       4.724 -22.996 -14.480  1.00 89.11           C  
ATOM   2044  HA  GLU A 137       4.069 -23.250 -15.313  1.00 89.11           H  
ATOM   2045  C   GLU A 137       5.464 -24.280 -14.079  1.00 89.11           C  
ATOM   2046  CB  GLU A 137       5.722 -21.920 -14.944  1.00 89.11           C  
ATOM   2047  HB2 GLU A 137       6.249 -21.538 -14.069  1.00 89.11           H  
ATOM   2048  HB3 GLU A 137       6.452 -22.375 -15.614  1.00 89.11           H  
ATOM   2049  O   GLU A 137       5.463 -25.255 -14.831  1.00 89.11           O  
ATOM   2050  CG  GLU A 137       5.034 -20.762 -15.692  1.00 89.11           C  
ATOM   2051  HG2 GLU A 137       4.169 -20.424 -15.121  1.00 89.11           H  
ATOM   2052  HG3 GLU A 137       4.663 -21.143 -16.644  1.00 89.11           H  
ATOM   2053  CD  GLU A 137       5.943 -19.544 -15.950  1.00 89.11           C  
ATOM   2054  OE1 GLU A 137       5.465 -18.597 -16.624  1.00 89.11           O  
ATOM   2055  OE2 GLU A 137       7.087 -19.508 -15.443  1.00 89.11           O  
ATOM   2056  N   ALA A 138       6.038 -24.323 -12.872  1.00 89.78           N  
ATOM   2057  H   ALA A 138       6.017 -23.491 -12.300  1.00 89.78           H  
ATOM   2058  CA  ALA A 138       6.723 -25.505 -12.359  1.00 89.78           C  
ATOM   2059  HA  ALA A 138       7.451 -25.830 -13.102  1.00 89.78           H  
ATOM   2060  C   ALA A 138       5.760 -26.677 -12.114  1.00 89.78           C  
ATOM   2061  CB  ALA A 138       7.470 -25.125 -11.076  1.00 89.78           C  
ATOM   2062  HB1 ALA A 138       6.764 -24.781 -10.321  1.00 89.78           H  
ATOM   2063  HB2 ALA A 138       8.013 -25.992 -10.698  1.00 89.78           H  
ATOM   2064  HB3 ALA A 138       8.181 -24.327 -11.290  1.00 89.78           H  
ATOM   2065  O   ALA A 138       6.088 -27.817 -12.441  1.00 89.78           O  
ATOM   2066  N   SER A 139       4.577 -26.422 -11.549  1.00 88.11           N  
ATOM   2067  H   SER A 139       4.346 -25.467 -11.317  1.00 88.11           H  
ATOM   2068  CA  SER A 139       3.577 -27.461 -11.292  1.00 88.11           C  
ATOM   2069  HA  SER A 139       4.055 -28.287 -10.767  1.00 88.11           H  
ATOM   2070  C   SER A 139       3.010 -28.015 -12.594  1.00 88.11           C  
ATOM   2071  CB  SER A 139       2.455 -26.924 -10.401  1.00 88.11           C  
ATOM   2072  HB2 SER A 139       2.892 -26.452  -9.520  1.00 88.11           H  
ATOM   2073  HB3 SER A 139       1.861 -26.185 -10.939  1.00 88.11           H  
ATOM   2074  O   SER A 139       3.046 -29.227 -12.807  1.00 88.11           O  
ATOM   2075  OG  SER A 139       1.644 -28.002  -9.980  1.00 88.11           O  
ATOM   2076  HG  SER A 139       0.898 -28.099 -10.576  1.00 88.11           H  
ATOM   2077  N   THR A 140       2.570 -27.143 -13.505  1.00 87.57           N  
ATOM   2078  H   THR A 140       2.591 -26.153 -13.302  1.00 87.57           H  
ATOM   2079  CA  THR A 140       2.047 -27.563 -14.811  1.00 87.57           C  
ATOM   2080  HA  THR A 140       1.269 -28.310 -14.651  1.00 87.57           H  
ATOM   2081  C   THR A 140       3.124 -28.222 -15.667  1.00 87.57           C  
ATOM   2082  CB  THR A 140       1.415 -26.394 -15.583  1.00 87.57           C  
ATOM   2083  HB  THR A 140       1.099 -26.762 -16.559  1.00 87.57           H  
ATOM   2084  O   THR A 140       2.842 -29.187 -16.369  1.00 87.57           O  
ATOM   2085  CG2 THR A 140       0.184 -25.843 -14.861  1.00 87.57           C  
ATOM   2086 HG21 THR A 140      -0.286 -25.081 -15.483  1.00 87.57           H  
ATOM   2087 HG22 THR A 140      -0.535 -26.645 -14.689  1.00 87.57           H  
ATOM   2088 HG23 THR A 140       0.462 -25.398 -13.906  1.00 87.57           H  
ATOM   2089  OG1 THR A 140       2.317 -25.322 -15.779  1.00 87.57           O  
ATOM   2090  HG1 THR A 140       3.207 -25.660 -15.905  1.00 87.57           H  
ATOM   2091  N   GLY A 141       4.375 -27.755 -15.584  1.00 91.93           N  
ATOM   2092  H   GLY A 141       4.564 -26.955 -14.998  1.00 91.93           H  
ATOM   2093  CA  GLY A 141       5.505 -28.340 -16.305  1.00 91.93           C  
ATOM   2094  HA2 GLY A 141       6.381 -27.707 -16.161  1.00 91.93           H  
ATOM   2095  HA3 GLY A 141       5.276 -28.385 -17.370  1.00 91.93           H  
ATOM   2096  C   GLY A 141       5.843 -29.749 -15.821  1.00 91.93           C  
ATOM   2097  O   GLY A 141       6.017 -30.648 -16.640  1.00 91.93           O  
ATOM   2098  N   ARG A 142       5.868 -29.970 -14.499  1.00 91.35           N  
ATOM   2099  H   ARG A 142       5.715 -29.189 -13.877  1.00 91.35           H  
ATOM   2100  CA  ARG A 142       6.049 -31.313 -13.922  1.00 91.35           C  
ATOM   2101  HA  ARG A 142       6.944 -31.774 -14.341  1.00 91.35           H  
ATOM   2102  C   ARG A 142       4.905 -32.248 -14.288  1.00 91.35           C  
ATOM   2103  CB  ARG A 142       6.173 -31.241 -12.396  1.00 91.35           C  
ATOM   2104  HB2 ARG A 142       5.385 -30.600 -12.001  1.00 91.35           H  
ATOM   2105  HB3 ARG A 142       6.033 -32.243 -11.991  1.00 91.35           H  
ATOM   2106  O   ARG A 142       5.161 -33.376 -14.686  1.00 91.35           O  
ATOM   2107  CG  ARG A 142       7.550 -30.738 -11.947  1.00 91.35           C  
ATOM   2108  HG2 ARG A 142       8.318 -31.371 -12.391  1.00 91.35           H  
ATOM   2109  HG3 ARG A 142       7.715 -29.716 -12.288  1.00 91.35           H  
ATOM   2110  CD  ARG A 142       7.690 -30.807 -10.422  1.00 91.35           C  
ATOM   2111  HD2 ARG A 142       8.707 -30.516 -10.159  1.00 91.35           H  
ATOM   2112  HD3 ARG A 142       7.554 -31.842 -10.109  1.00 91.35           H  
ATOM   2113  NE  ARG A 142       6.693 -29.962  -9.729  1.00 91.35           N  
ATOM   2114  HE  ARG A 142       5.725 -30.185  -9.915  1.00 91.35           H  
ATOM   2115  NH1 ARG A 142       8.118 -28.524  -8.639  1.00 91.35           N  
ATOM   2116 HH11 ARG A 142       8.902 -28.995  -9.069  1.00 91.35           H  
ATOM   2117 HH12 ARG A 142       8.253 -27.747  -8.008  1.00 91.35           H  
ATOM   2118  NH2 ARG A 142       5.914 -28.313  -8.368  1.00 91.35           N  
ATOM   2119 HH21 ARG A 142       4.965 -28.599  -8.562  1.00 91.35           H  
ATOM   2120 HH22 ARG A 142       6.065 -27.525  -7.754  1.00 91.35           H  
ATOM   2121  CZ  ARG A 142       6.914 -28.941  -8.921  1.00 91.35           C  
ATOM   2122  N   ALA A 143       3.666 -31.774 -14.183  1.00 90.07           N  
ATOM   2123  H   ALA A 143       3.520 -30.843 -13.819  1.00 90.07           H  
ATOM   2124  CA  ALA A 143       2.500 -32.577 -14.524  1.00 90.07           C  
ATOM   2125  HA  ALA A 143       2.515 -33.500 -13.944  1.00 90.07           H  
ATOM   2126  C   ALA A 143       2.478 -32.964 -16.004  1.00 90.07           C  
ATOM   2127  CB  ALA A 143       1.260 -31.786 -14.145  1.00 90.07           C  
ATOM   2128  HB1 ALA A 143       0.382 -32.409 -14.315  1.00 90.07           H  
ATOM   2129  HB2 ALA A 143       1.186 -30.877 -14.741  1.00 90.07           H  
ATOM   2130  HB3 ALA A 143       1.327 -31.531 -13.087  1.00 90.07           H  
ATOM   2131  O   ALA A 143       2.180 -34.107 -16.332  1.00 90.07           O  
ATOM   2132  N   LYS A 144       2.866 -32.042 -16.894  1.00 91.87           N  
ATOM   2133  H   LYS A 144       3.039 -31.101 -16.570  1.00 91.87           H  
ATOM   2134  CA  LYS A 144       3.017 -32.334 -18.319  1.00 91.87           C  
ATOM   2135  HA  LYS A 144       2.094 -32.790 -18.676  1.00 91.87           H  
ATOM   2136  C   LYS A 144       4.116 -33.367 -18.577  1.00 91.87           C  
ATOM   2137  CB  LYS A 144       3.249 -31.028 -19.086  1.00 91.87           C  
ATOM   2138  HB2 LYS A 144       4.182 -30.566 -18.763  1.00 91.87           H  
ATOM   2139  HB3 LYS A 144       2.424 -30.345 -18.883  1.00 91.87           H  
ATOM   2140  O   LYS A 144       3.870 -34.325 -19.292  1.00 91.87           O  
ATOM   2141  CG  LYS A 144       3.306 -31.318 -20.587  1.00 91.87           C  
ATOM   2142  HG2 LYS A 144       4.177 -31.935 -20.805  1.00 91.87           H  
ATOM   2143  HG3 LYS A 144       2.409 -31.862 -20.881  1.00 91.87           H  
ATOM   2144  CD  LYS A 144       3.404 -30.036 -21.408  1.00 91.87           C  
ATOM   2145  HD2 LYS A 144       2.515 -29.429 -21.240  1.00 91.87           H  
ATOM   2146  HD3 LYS A 144       4.300 -29.484 -21.123  1.00 91.87           H  
ATOM   2147  CE  LYS A 144       3.490 -30.477 -22.869  1.00 91.87           C  
ATOM   2148  HE2 LYS A 144       4.387 -31.082 -22.996  1.00 91.87           H  
ATOM   2149  HE3 LYS A 144       2.647 -31.134 -23.081  1.00 91.87           H  
ATOM   2150  NZ  LYS A 144       3.491 -29.319 -23.790  1.00 91.87           N  
ATOM   2151  HZ1 LYS A 144       3.555 -29.665 -24.737  1.00 91.87           H  
ATOM   2152  HZ2 LYS A 144       2.635 -28.794 -23.685  1.00 91.87           H  
ATOM   2153  HZ3 LYS A 144       4.291 -28.733 -23.599  1.00 91.87           H  
ATOM   2154  N   ALA A 145       5.291 -33.210 -17.967  1.00 93.36           N  
ATOM   2155  H   ALA A 145       5.438 -32.395 -17.389  1.00 93.36           H  
ATOM   2156  CA  ALA A 145       6.387 -34.165 -18.131  1.00 93.36           C  
ATOM   2157  HA  ALA A 145       6.613 -34.257 -19.193  1.00 93.36           H  
ATOM   2158  C   ALA A 145       6.022 -35.571 -17.621  1.00 93.36           C  
ATOM   2159  CB  ALA A 145       7.621 -33.615 -17.408  1.00 93.36           C  
ATOM   2160  HB1 ALA A 145       7.417 -33.523 -16.341  1.00 93.36           H  
ATOM   2161  HB2 ALA A 145       8.458 -34.298 -17.554  1.00 93.36           H  
ATOM   2162  HB3 ALA A 145       7.882 -32.638 -17.815  1.00 93.36           H  
ATOM   2163  O   ALA A 145       6.402 -36.566 -18.235  1.00 93.36           O  
ATOM   2164  N   GLU A 146       5.269 -35.661 -16.522  1.00 88.66           N  
ATOM   2165  H   GLU A 146       5.032 -34.820 -16.014  1.00 88.66           H  
ATOM   2166  CA  GLU A 146       4.788 -36.943 -16.006  1.00 88.66           C  
ATOM   2167  HA  GLU A 146       5.625 -37.641 -15.996  1.00 88.66           H  
ATOM   2168  C   GLU A 146       3.713 -37.554 -16.915  1.00 88.66           C  
ATOM   2169  CB  GLU A 146       4.291 -36.764 -14.563  1.00 88.66           C  
ATOM   2170  HB2 GLU A 146       5.050 -36.236 -13.984  1.00 88.66           H  
ATOM   2171  HB3 GLU A 146       3.392 -36.147 -14.570  1.00 88.66           H  
ATOM   2172  O   GLU A 146       3.777 -38.744 -17.214  1.00 88.66           O  
ATOM   2173  CG  GLU A 146       3.974 -38.094 -13.856  1.00 88.66           C  
ATOM   2174  HG2 GLU A 146       3.189 -38.611 -14.409  1.00 88.66           H  
ATOM   2175  HG3 GLU A 146       3.571 -37.857 -12.871  1.00 88.66           H  
ATOM   2176  CD  GLU A 146       5.186 -39.037 -13.675  1.00 88.66           C  
ATOM   2177  OE1 GLU A 146       4.970 -40.207 -13.295  1.00 88.66           O  
ATOM   2178  OE2 GLU A 146       6.353 -38.615 -13.876  1.00 88.66           O  
ATOM   2179  N   ALA A 147       2.777 -36.748 -17.429  1.00 89.81           N  
ATOM   2180  H   ALA A 147       2.754 -35.779 -17.146  1.00 89.81           H  
ATOM   2181  CA  ALA A 147       1.787 -37.205 -18.402  1.00 89.81           C  
ATOM   2182  HA  ALA A 147       1.229 -38.033 -17.965  1.00 89.81           H  
ATOM   2183  C   ALA A 147       2.449 -37.728 -19.692  1.00 89.81           C  
ATOM   2184  CB  ALA A 147       0.805 -36.062 -18.685  1.00 89.81           C  
ATOM   2185  HB1 ALA A 147       0.023 -36.414 -19.357  1.00 89.81           H  
ATOM   2186  HB2 ALA A 147       1.325 -35.225 -19.149  1.00 89.81           H  
ATOM   2187  HB3 ALA A 147       0.347 -35.734 -17.752  1.00 89.81           H  
ATOM   2188  O   ALA A 147       2.102 -38.811 -20.160  1.00 89.81           O  
ATOM   2189  N   ASP A 148       3.447 -37.014 -20.220  1.00 91.61           N  
ATOM   2190  H   ASP A 148       3.641 -36.102 -19.831  1.00 91.61           H  
ATOM   2191  CA  ASP A 148       4.211 -37.433 -21.400  1.00 91.61           C  
ATOM   2192  HA  ASP A 148       3.523 -37.605 -22.227  1.00 91.61           H  
ATOM   2193  C   ASP A 148       4.956 -38.757 -21.134  1.00 91.61           C  
ATOM   2194  CB  ASP A 148       5.198 -36.318 -21.813  1.00 91.61           C  
ATOM   2195  HB2 ASP A 148       5.823 -36.064 -20.956  1.00 91.61           H  
ATOM   2196  HB3 ASP A 148       5.852 -36.714 -22.590  1.00 91.61           H  
ATOM   2197  O   ASP A 148       4.952 -39.662 -21.969  1.00 91.61           O  
ATOM   2198  CG  ASP A 148       4.551 -35.029 -22.363  1.00 91.61           C  
ATOM   2199  OD1 ASP A 148       3.375 -35.064 -22.791  1.00 91.61           O  
ATOM   2200  OD2 ASP A 148       5.250 -33.984 -22.398  1.00 91.61           O  
ATOM   2201  N   ARG A 149       5.536 -38.919 -19.937  1.00 92.09           N  
ATOM   2202  H   ARG A 149       5.505 -38.141 -19.293  1.00 92.09           H  
ATOM   2203  CA  ARG A 149       6.204 -40.161 -19.519  1.00 92.09           C  
ATOM   2204  HA  ARG A 149       6.927 -40.435 -20.287  1.00 92.09           H  
ATOM   2205  C   ARG A 149       5.234 -41.340 -19.400  1.00 92.09           C  
ATOM   2206  CB  ARG A 149       6.930 -39.898 -18.196  1.00 92.09           C  
ATOM   2207  HB2 ARG A 149       6.197 -39.667 -17.422  1.00 92.09           H  
ATOM   2208  HB3 ARG A 149       7.586 -39.035 -18.316  1.00 92.09           H  
ATOM   2209  O   ARG A 149       5.591 -42.457 -19.774  1.00 92.09           O  
ATOM   2210  CG  ARG A 149       7.770 -41.097 -17.752  1.00 92.09           C  
ATOM   2211  HG2 ARG A 149       8.563 -41.278 -18.478  1.00 92.09           H  
ATOM   2212  HG3 ARG A 149       7.144 -41.986 -17.669  1.00 92.09           H  
ATOM   2213  CD  ARG A 149       8.369 -40.802 -16.381  1.00 92.09           C  
ATOM   2214  HD2 ARG A 149       8.985 -39.906 -16.446  1.00 92.09           H  
ATOM   2215  HD3 ARG A 149       7.550 -40.610 -15.688  1.00 92.09           H  
ATOM   2216  NE  ARG A 149       9.181 -41.936 -15.909  1.00 92.09           N  
ATOM   2217  HE  ARG A 149       9.459 -42.614 -16.603  1.00 92.09           H  
ATOM   2218  NH1 ARG A 149       9.242 -41.268 -13.723  1.00 92.09           N  
ATOM   2219 HH11 ARG A 149       9.408 -41.463 -12.746  1.00 92.09           H  
ATOM   2220 HH12 ARG A 149       8.578 -40.542 -13.950  1.00 92.09           H  
ATOM   2221  NH2 ARG A 149      10.255 -43.175 -14.335  1.00 92.09           N  
ATOM   2222 HH21 ARG A 149      10.479 -43.860 -15.042  1.00 92.09           H  
ATOM   2223 HH22 ARG A 149      10.504 -43.325 -13.367  1.00 92.09           H  
ATOM   2224  CZ  ARG A 149       9.558 -42.119 -14.660  1.00 92.09           C  
ATOM   2225  N   LEU A 150       4.030 -41.117 -18.873  1.00 85.39           N  
ATOM   2226  H   LEU A 150       3.824 -40.186 -18.540  1.00 85.39           H  
ATOM   2227  CA  LEU A 150       2.986 -42.144 -18.785  1.00 85.39           C  
ATOM   2228  HA  LEU A 150       3.390 -43.026 -18.288  1.00 85.39           H  
ATOM   2229  C   LEU A 150       2.538 -42.595 -20.178  1.00 85.39           C  
ATOM   2230  CB  LEU A 150       1.794 -41.603 -17.978  1.00 85.39           C  
ATOM   2231  HB2 LEU A 150       1.542 -40.610 -18.350  1.00 85.39           H  
ATOM   2232  HB3 LEU A 150       0.928 -42.242 -18.147  1.00 85.39           H  
ATOM   2233  O   LEU A 150       2.436 -43.797 -20.422  1.00 85.39           O  
ATOM   2234  CG  LEU A 150       2.049 -41.525 -16.463  1.00 85.39           C  
ATOM   2235  HG  LEU A 150       3.021 -41.073 -16.269  1.00 85.39           H  
ATOM   2236  CD1 LEU A 150       0.969 -40.656 -15.821  1.00 85.39           C  
ATOM   2237 HD11 LEU A 150       1.063 -39.631 -16.178  1.00 85.39           H  
ATOM   2238 HD12 LEU A 150      -0.020 -41.040 -16.072  1.00 85.39           H  
ATOM   2239 HD13 LEU A 150       1.087 -40.660 -14.737  1.00 85.39           H  
ATOM   2240  CD2 LEU A 150       2.021 -42.913 -15.816  1.00 85.39           C  
ATOM   2241 HD21 LEU A 150       2.203 -42.811 -14.746  1.00 85.39           H  
ATOM   2242 HD22 LEU A 150       2.794 -43.552 -16.243  1.00 85.39           H  
ATOM   2243 HD23 LEU A 150       1.043 -43.371 -15.963  1.00 85.39           H  
ATOM   2244  N   ILE A 151       2.344 -41.649 -21.100  1.00 84.71           N  
ATOM   2245  H   ILE A 151       2.443 -40.683 -20.824  1.00 84.71           H  
ATOM   2246  CA  ILE A 151       1.999 -41.942 -22.497  1.00 84.71           C  
ATOM   2247  HA  ILE A 151       1.103 -42.562 -22.511  1.00 84.71           H  
ATOM   2248  C   ILE A 151       3.109 -42.766 -23.163  1.00 84.71           C  
ATOM   2249  CB  ILE A 151       1.691 -40.630 -23.254  1.00 84.71           C  
ATOM   2250  HB  ILE A 151       2.498 -39.923 -23.067  1.00 84.71           H  
ATOM   2251  O   ILE A 151       2.818 -43.799 -23.764  1.00 84.71           O  
ATOM   2252  CG1 ILE A 151       0.365 -40.026 -22.733  1.00 84.71           C  
ATOM   2253 HG12 ILE A 151      -0.471 -40.632 -23.082  1.00 84.71           H  
ATOM   2254 HG13 ILE A 151       0.350 -40.050 -21.643  1.00 84.71           H  
ATOM   2255  CG2 ILE A 151       1.601 -40.868 -24.774  1.00 84.71           C  
ATOM   2256 HG21 ILE A 151       0.857 -41.634 -24.991  1.00 84.71           H  
ATOM   2257 HG22 ILE A 151       1.337 -39.945 -25.291  1.00 84.71           H  
ATOM   2258 HG23 ILE A 151       2.568 -41.188 -25.162  1.00 84.71           H  
ATOM   2259  CD1 ILE A 151       0.138 -38.569 -23.157  1.00 84.71           C  
ATOM   2260 HD11 ILE A 151      -0.758 -38.190 -22.665  1.00 84.71           H  
ATOM   2261 HD12 ILE A 151       0.989 -37.958 -22.855  1.00 84.71           H  
ATOM   2262 HD13 ILE A 151      -0.001 -38.496 -24.235  1.00 84.71           H  
ATOM   2263  N   GLU A 152       4.374 -42.372 -23.007  1.00 89.40           N  
ATOM   2264  H   GLU A 152       4.556 -41.490 -22.551  1.00 89.40           H  
ATOM   2265  CA  GLU A 152       5.510 -43.100 -23.586  1.00 89.40           C  
ATOM   2266  HA  GLU A 152       5.356 -43.177 -24.662  1.00 89.40           H  
ATOM   2267  C   GLU A 152       5.622 -44.533 -23.041  1.00 89.40           C  
ATOM   2268  CB  GLU A 152       6.796 -42.299 -23.325  1.00 89.40           C  
ATOM   2269  HB2 GLU A 152       6.957 -42.228 -22.249  1.00 89.40           H  
ATOM   2270  HB3 GLU A 152       6.670 -41.285 -23.705  1.00 89.40           H  
ATOM   2271  O   GLU A 152       5.756 -45.489 -23.803  1.00 89.40           O  
ATOM   2272  CG  GLU A 152       8.053 -42.915 -23.961  1.00 89.40           C  
ATOM   2273  HG2 GLU A 152       8.222 -43.899 -23.525  1.00 89.40           H  
ATOM   2274  HG3 GLU A 152       8.905 -42.293 -23.686  1.00 89.40           H  
ATOM   2275  CD  GLU A 152       7.997 -43.025 -25.495  1.00 89.40           C  
ATOM   2276  OE1 GLU A 152       8.872 -43.736 -26.036  1.00 89.40           O  
ATOM   2277  OE2 GLU A 152       7.115 -42.384 -26.115  1.00 89.40           O  
ATOM   2278  N   ASN A 153       5.479 -44.720 -21.726  1.00 89.55           N  
ATOM   2279  H   ASN A 153       5.373 -43.907 -21.137  1.00 89.55           H  
ATOM   2280  CA  ASN A 153       5.476 -46.057 -21.123  1.00 89.55           C  
ATOM   2281  HA  ASN A 153       6.394 -46.574 -21.401  1.00 89.55           H  
ATOM   2282  C   ASN A 153       4.300 -46.915 -21.614  1.00 89.55           C  
ATOM   2283  CB  ASN A 153       5.406 -45.918 -19.598  1.00 89.55           C  
ATOM   2284  HB2 ASN A 153       5.202 -46.895 -19.160  1.00 89.55           H  
ATOM   2285  HB3 ASN A 153       4.581 -45.254 -19.338  1.00 89.55           H  
ATOM   2286  O   ASN A 153       4.446 -48.132 -21.775  1.00 89.55           O  
ATOM   2287  CG  ASN A 153       6.682 -45.405 -18.965  1.00 89.55           C  
ATOM   2288  ND2 ASN A 153       6.572 -44.851 -17.781  1.00 89.55           N  
ATOM   2289 HD21 ASN A 153       7.416 -44.442 -17.408  1.00 89.55           H  
ATOM   2290 HD22 ASN A 153       5.649 -44.660 -17.418  1.00 89.55           H  
ATOM   2291  OD1 ASN A 153       7.791 -45.537 -19.456  1.00 89.55           O  
ATOM   2292  N   GLY A 154       3.141 -46.292 -21.844  1.00 85.07           N  
ATOM   2293  H   GLY A 154       3.093 -45.296 -21.677  1.00 85.07           H  
ATOM   2294  CA  GLY A 154       1.967 -46.943 -22.419  1.00 85.07           C  
ATOM   2295  HA2 GLY A 154       1.669 -47.792 -21.805  1.00 85.07           H  
ATOM   2296  HA3 GLY A 154       1.147 -46.226 -22.461  1.00 85.07           H  
ATOM   2297  C   GLY A 154       2.247 -47.430 -23.835  1.00 85.07           C  
ATOM   2298  O   GLY A 154       1.994 -48.595 -24.136  1.00 85.07           O  
ATOM   2299  N   ASN A 155       2.863 -46.582 -24.663  1.00 86.49           N  
ATOM   2300  H   ASN A 155       3.028 -45.638 -24.343  1.00 86.49           H  
ATOM   2301  CA  ASN A 155       3.264 -46.920 -26.029  1.00 86.49           C  
ATOM   2302  HA  ASN A 155       2.389 -47.270 -26.576  1.00 86.49           H  
ATOM   2303  C   ASN A 155       4.300 -48.052 -26.064  1.00 86.49           C  
ATOM   2304  CB  ASN A 155       3.802 -45.662 -26.727  1.00 86.49           C  
ATOM   2305  HB2 ASN A 155       4.609 -45.230 -26.137  1.00 86.49           H  
ATOM   2306  HB3 ASN A 155       4.216 -45.942 -27.696  1.00 86.49           H  
ATOM   2307  O   ASN A 155       4.112 -49.021 -26.794  1.00 86.49           O  
ATOM   2308  CG  ASN A 155       2.746 -44.603 -26.977  1.00 86.49           C  
ATOM   2309  ND2 ASN A 155       3.166 -43.371 -27.148  1.00 86.49           N  
ATOM   2310 HD21 ASN A 155       2.457 -42.663 -27.266  1.00 86.49           H  
ATOM   2311 HD22 ASN A 155       4.150 -43.162 -27.059  1.00 86.49           H  
ATOM   2312  OD1 ASN A 155       1.553 -44.854 -27.050  1.00 86.49           O  
ATOM   2313  N   ILE A 156       5.345 -47.998 -25.231  1.00 90.94           N  
ATOM   2314  H   ILE A 156       5.482 -47.149 -24.701  1.00 90.94           H  
ATOM   2315  CA  ILE A 156       6.361 -49.063 -25.143  1.00 90.94           C  
ATOM   2316  HA  ILE A 156       6.807 -49.207 -26.127  1.00 90.94           H  
ATOM   2317  C   ILE A 156       5.723 -50.395 -24.731  1.00 90.94           C  
ATOM   2318  CB  ILE A 156       7.472 -48.652 -24.148  1.00 90.94           C  
ATOM   2319  HB  ILE A 156       6.998 -48.320 -23.224  1.00 90.94           H  
ATOM   2320  O   ILE A 156       6.048 -51.453 -25.274  1.00 90.94           O  
ATOM   2321  CG1 ILE A 156       8.299 -47.481 -24.725  1.00 90.94           C  
ATOM   2322 HG12 ILE A 156       7.633 -46.715 -25.122  1.00 90.94           H  
ATOM   2323 HG13 ILE A 156       8.908 -47.839 -25.556  1.00 90.94           H  
ATOM   2324  CG2 ILE A 156       8.403 -49.837 -23.808  1.00 90.94           C  
ATOM   2325 HG21 ILE A 156       8.836 -50.236 -24.726  1.00 90.94           H  
ATOM   2326 HG22 ILE A 156       9.203 -49.516 -23.142  1.00 90.94           H  
ATOM   2327 HG23 ILE A 156       7.852 -50.625 -23.295  1.00 90.94           H  
ATOM   2328  CD1 ILE A 156       9.208 -46.800 -23.693  1.00 90.94           C  
ATOM   2329 HD11 ILE A 156       9.663 -45.920 -24.150  1.00 90.94           H  
ATOM   2330 HD12 ILE A 156       8.620 -46.483 -22.832  1.00 90.94           H  
ATOM   2331 HD13 ILE A 156      10.005 -47.469 -23.371  1.00 90.94           H  
ATOM   2332  N   SER A 157       4.807 -50.359 -23.763  1.00 85.15           N  
ATOM   2333  H   SER A 157       4.570 -49.464 -23.359  1.00 85.15           H  
ATOM   2334  CA  SER A 157       4.120 -51.562 -23.290  1.00 85.15           C  
ATOM   2335  HA  SER A 157       4.859 -52.331 -23.067  1.00 85.15           H  
ATOM   2336  C   SER A 157       3.169 -52.123 -24.347  1.00 85.15           C  
ATOM   2337  CB  SER A 157       3.353 -51.257 -22.012  1.00 85.15           C  
ATOM   2338  HB2 SER A 157       2.596 -50.501 -22.221  1.00 85.15           H  
ATOM   2339  HB3 SER A 157       2.873 -52.172 -21.664  1.00 85.15           H  
ATOM   2340  O   SER A 157       3.107 -53.340 -24.523  1.00 85.15           O  
ATOM   2341  OG  SER A 157       4.223 -50.778 -21.006  1.00 85.15           O  
ATOM   2342  HG  SER A 157       4.377 -49.849 -21.193  1.00 85.15           H  
ATOM   2343  N   TYR A 158       2.484 -51.246 -25.085  1.00 85.87           N  
ATOM   2344  H   TYR A 158       2.564 -50.263 -24.870  1.00 85.87           H  
ATOM   2345  CA  TYR A 158       1.678 -51.610 -26.244  1.00 85.87           C  
ATOM   2346  HA  TYR A 158       0.921 -52.332 -25.937  1.00 85.87           H  
ATOM   2347  C   TYR A 158       2.538 -52.286 -27.321  1.00 85.87           C  
ATOM   2348  CB  TYR A 158       0.957 -50.363 -26.774  1.00 85.87           C  
ATOM   2349  HB2 TYR A 158       1.672 -49.555 -26.926  1.00 85.87           H  
ATOM   2350  HB3 TYR A 158       0.243 -50.026 -26.023  1.00 85.87           H  
ATOM   2351  O   TYR A 158       2.260 -53.423 -27.694  1.00 85.87           O  
ATOM   2352  CG  TYR A 158       0.224 -50.603 -28.076  1.00 85.87           C  
ATOM   2353  CD1 TYR A 158       0.828 -50.270 -29.304  1.00 85.87           C  
ATOM   2354  HD1 TYR A 158       1.806 -49.813 -29.317  1.00 85.87           H  
ATOM   2355  CD2 TYR A 158      -1.050 -51.194 -28.055  1.00 85.87           C  
ATOM   2356  HD2 TYR A 158      -1.512 -51.430 -27.107  1.00 85.87           H  
ATOM   2357  CE1 TYR A 158       0.156 -50.537 -30.512  1.00 85.87           C  
ATOM   2358  HE1 TYR A 158       0.622 -50.280 -31.451  1.00 85.87           H  
ATOM   2359  CE2 TYR A 158      -1.725 -51.469 -29.257  1.00 85.87           C  
ATOM   2360  HE2 TYR A 158      -2.704 -51.924 -29.250  1.00 85.87           H  
ATOM   2361  OH  TYR A 158      -1.771 -51.406 -31.650  1.00 85.87           O  
ATOM   2362  HH  TYR A 158      -1.250 -51.135 -32.410  1.00 85.87           H  
ATOM   2363  CZ  TYR A 158      -1.122 -51.140 -30.487  1.00 85.87           C  
ATOM   2364  N   GLU A 159       3.634 -51.660 -27.760  1.00 87.34           N  
ATOM   2365  H   GLU A 159       3.833 -50.731 -27.417  1.00 87.34           H  
ATOM   2366  CA  GLU A 159       4.536 -52.232 -28.769  1.00 87.34           C  
ATOM   2367  HA  GLU A 159       3.982 -52.403 -29.692  1.00 87.34           H  
ATOM   2368  C   GLU A 159       5.116 -53.578 -28.332  1.00 87.34           C  
ATOM   2369  CB  GLU A 159       5.699 -51.278 -29.059  1.00 87.34           C  
ATOM   2370  HB2 GLU A 159       6.454 -51.832 -29.617  1.00 87.34           H  
ATOM   2371  HB3 GLU A 159       6.139 -50.943 -28.119  1.00 87.34           H  
ATOM   2372  O   GLU A 159       5.181 -54.517 -29.127  1.00 87.34           O  
ATOM   2373  CG  GLU A 159       5.277 -50.068 -29.901  1.00 87.34           C  
ATOM   2374  HG2 GLU A 159       4.786 -50.434 -30.803  1.00 87.34           H  
ATOM   2375  HG3 GLU A 159       4.552 -49.472 -29.347  1.00 87.34           H  
ATOM   2376  CD  GLU A 159       6.470 -49.188 -30.306  1.00 87.34           C  
ATOM   2377  OE1 GLU A 159       6.228 -48.237 -31.081  1.00 87.34           O  
ATOM   2378  OE2 GLU A 159       7.616 -49.503 -29.903  1.00 87.34           O  
ATOM   2379  N   LYS A 160       5.494 -53.708 -27.057  1.00 87.86           N  
ATOM   2380  H   LYS A 160       5.450 -52.890 -26.465  1.00 87.86           H  
ATOM   2381  CA  LYS A 160       5.972 -54.973 -26.501  1.00 87.86           C  
ATOM   2382  HA  LYS A 160       6.802 -55.322 -27.116  1.00 87.86           H  
ATOM   2383  C   LYS A 160       4.898 -56.060 -26.566  1.00 87.86           C  
ATOM   2384  CB  LYS A 160       6.479 -54.735 -25.076  1.00 87.86           C  
ATOM   2385  HB2 LYS A 160       5.660 -54.377 -24.453  1.00 87.86           H  
ATOM   2386  HB3 LYS A 160       7.260 -53.975 -25.099  1.00 87.86           H  
ATOM   2387  O   LYS A 160       5.207 -57.160 -27.020  1.00 87.86           O  
ATOM   2388  CG  LYS A 160       7.047 -56.028 -24.485  1.00 87.86           C  
ATOM   2389  HG2 LYS A 160       6.257 -56.777 -24.433  1.00 87.86           H  
ATOM   2390  HG3 LYS A 160       7.849 -56.402 -25.121  1.00 87.86           H  
ATOM   2391  CD  LYS A 160       7.583 -55.793 -23.074  1.00 87.86           C  
ATOM   2392  HD2 LYS A 160       8.465 -55.154 -23.113  1.00 87.86           H  
ATOM   2393  HD3 LYS A 160       6.808 -55.324 -22.468  1.00 87.86           H  
ATOM   2394  CE  LYS A 160       7.926 -57.166 -22.505  1.00 87.86           C  
ATOM   2395  HE2 LYS A 160       8.676 -57.647 -23.134  1.00 87.86           H  
ATOM   2396  HE3 LYS A 160       7.031 -57.785 -22.572  1.00 87.86           H  
ATOM   2397  NZ  LYS A 160       8.365 -57.099 -21.099  1.00 87.86           N  
ATOM   2398  HZ1 LYS A 160       7.627 -56.687 -20.546  1.00 87.86           H  
ATOM   2399  HZ2 LYS A 160       8.515 -58.043 -20.775  1.00 87.86           H  
ATOM   2400  HZ3 LYS A 160       9.211 -56.553 -21.015  1.00 87.86           H  
ATOM   2401  N   ALA A 161       3.660 -55.760 -26.172  1.00 84.39           N  
ATOM   2402  H   ALA A 161       3.469 -54.828 -25.831  1.00 84.39           H  
ATOM   2403  CA  ALA A 161       2.551 -56.713 -26.242  1.00 84.39           C  
ATOM   2404  HA  ALA A 161       2.817 -57.602 -25.671  1.00 84.39           H  
ATOM   2405  C   ALA A 161       2.274 -57.159 -27.689  1.00 84.39           C  
ATOM   2406  CB  ALA A 161       1.312 -56.080 -25.597  1.00 84.39           C  
ATOM   2407  HB1 ALA A 161       1.011 -55.189 -26.147  1.00 84.39           H  
ATOM   2408  HB2 ALA A 161       1.530 -55.807 -24.564  1.00 84.39           H  
ATOM   2409  HB3 ALA A 161       0.491 -56.798 -25.607  1.00 84.39           H  
ATOM   2410  O   ALA A 161       2.088 -58.350 -27.943  1.00 84.39           O  
ATOM   2411  N   ILE A 162       2.337 -56.231 -28.652  1.00 84.28           N  
ATOM   2412  H   ILE A 162       2.452 -55.267 -28.373  1.00 84.28           H  
ATOM   2413  CA  ILE A 162       2.221 -56.540 -30.084  1.00 84.28           C  
ATOM   2414  HA  ILE A 162       1.301 -57.102 -30.245  1.00 84.28           H  
ATOM   2415  C   ILE A 162       3.364 -57.446 -30.555  1.00 84.28           C  
ATOM   2416  CB  ILE A 162       2.162 -55.239 -30.919  1.00 84.28           C  
ATOM   2417  HB  ILE A 162       3.037 -54.636 -30.674  1.00 84.28           H  
ATOM   2418  O   ILE A 162       3.117 -58.458 -31.206  1.00 84.28           O  
ATOM   2419  CG1 ILE A 162       0.922 -54.376 -30.604  1.00 84.28           C  
ATOM   2420 HG12 ILE A 162       0.925 -54.086 -29.553  1.00 84.28           H  
ATOM   2421 HG13 ILE A 162       0.973 -53.459 -31.189  1.00 84.28           H  
ATOM   2422  CG2 ILE A 162       2.222 -55.532 -32.430  1.00 84.28           C  
ATOM   2423 HG21 ILE A 162       3.213 -55.894 -32.704  1.00 84.28           H  
ATOM   2424 HG22 ILE A 162       1.482 -56.285 -32.702  1.00 84.28           H  
ATOM   2425 HG23 ILE A 162       2.029 -54.620 -32.994  1.00 84.28           H  
ATOM   2426  CD1 ILE A 162      -0.418 -55.048 -30.873  1.00 84.28           C  
ATOM   2427 HD11 ILE A 162      -0.544 -55.923 -30.234  1.00 84.28           H  
ATOM   2428 HD12 ILE A 162      -0.486 -55.336 -31.922  1.00 84.28           H  
ATOM   2429 HD13 ILE A 162      -1.212 -54.337 -30.645  1.00 84.28           H  
ATOM   2430  N   GLN A 163       4.615 -57.124 -30.220  1.00 89.36           N  
ATOM   2431  H   GLN A 163       4.764 -56.281 -29.684  1.00 89.36           H  
ATOM   2432  CA  GLN A 163       5.778 -57.922 -30.624  1.00 89.36           C  
ATOM   2433  HA  GLN A 163       5.752 -58.063 -31.704  1.00 89.36           H  
ATOM   2434  C   GLN A 163       5.771 -59.323 -30.002  1.00 89.36           C  
ATOM   2435  CB  GLN A 163       7.070 -57.182 -30.241  1.00 89.36           C  
ATOM   2436  HB2 GLN A 163       7.916 -57.865 -30.323  1.00 89.36           H  
ATOM   2437  HB3 GLN A 163       7.005 -56.857 -29.203  1.00 89.36           H  
ATOM   2438  O   GLN A 163       6.140 -60.295 -30.662  1.00 89.36           O  
ATOM   2439  CG  GLN A 163       7.336 -55.961 -31.135  1.00 89.36           C  
ATOM   2440  HG2 GLN A 163       8.197 -55.416 -30.749  1.00 89.36           H  
ATOM   2441  HG3 GLN A 163       6.478 -55.290 -31.105  1.00 89.36           H  
ATOM   2442  CD  GLN A 163       7.611 -56.325 -32.590  1.00 89.36           C  
ATOM   2443  NE2 GLN A 163       7.335 -55.432 -33.513  1.00 89.36           N  
ATOM   2444 HE21 GLN A 163       7.505 -55.702 -34.472  1.00 89.36           H  
ATOM   2445 HE22 GLN A 163       6.944 -54.538 -33.255  1.00 89.36           H  
ATOM   2446  OE1 GLN A 163       8.089 -57.400 -32.921  1.00 89.36           O  
ATOM   2447  N   GLU A 164       5.342 -59.448 -28.746  1.00 85.52           N  
ATOM   2448  H   GLU A 164       5.085 -58.615 -28.235  1.00 85.52           H  
ATOM   2449  CA  GLU A 164       5.137 -60.742 -28.092  1.00 85.52           C  
ATOM   2450  HA  GLU A 164       6.037 -61.347 -28.202  1.00 85.52           H  
ATOM   2451  C   GLU A 164       4.010 -61.530 -28.770  1.00 85.52           C  
ATOM   2452  CB  GLU A 164       4.879 -60.542 -26.588  1.00 85.52           C  
ATOM   2453  HB2 GLU A 164       4.122 -59.771 -26.447  1.00 85.52           H  
ATOM   2454  HB3 GLU A 164       4.508 -61.477 -26.168  1.00 85.52           H  
ATOM   2455  O   GLU A 164       4.191 -62.713 -29.058  1.00 85.52           O  
ATOM   2456  CG  GLU A 164       6.178 -60.158 -25.854  1.00 85.52           C  
ATOM   2457  HG2 GLU A 164       6.605 -59.264 -26.310  1.00 85.52           H  
ATOM   2458  HG3 GLU A 164       6.898 -60.963 -25.998  1.00 85.52           H  
ATOM   2459  CD  GLU A 164       6.013 -59.910 -24.344  1.00 85.52           C  
ATOM   2460  OE1 GLU A 164       7.060 -59.655 -23.694  1.00 85.52           O  
ATOM   2461  OE2 GLU A 164       4.878 -59.958 -23.827  1.00 85.52           O  
ATOM   2462  N   GLY A 165       2.903 -60.871 -29.127  1.00 83.67           N  
ATOM   2463  H   GLY A 165       2.805 -59.905 -28.845  1.00 83.67           H  
ATOM   2464  CA  GLY A 165       1.818 -61.469 -29.906  1.00 83.67           C  
ATOM   2465  HA2 GLY A 165       1.039 -60.720 -30.049  1.00 83.67           H  
ATOM   2466  HA3 GLY A 165       1.398 -62.311 -29.356  1.00 83.67           H  
ATOM   2467  C   GLY A 165       2.261 -61.965 -31.287  1.00 83.67           C  
ATOM   2468  O   GLY A 165       1.920 -63.081 -31.667  1.00 83.67           O  
ATOM   2469  N   ILE A 166       3.067 -61.188 -32.021  1.00 86.85           N  
ATOM   2470  H   ILE A 166       3.269 -60.263 -31.668  1.00 86.85           H  
ATOM   2471  CA  ILE A 166       3.597 -61.572 -33.344  1.00 86.85           C  
ATOM   2472  HA  ILE A 166       2.766 -61.892 -33.973  1.00 86.85           H  
ATOM   2473  C   ILE A 166       4.547 -62.766 -33.231  1.00 86.85           C  
ATOM   2474  CB  ILE A 166       4.291 -60.373 -34.034  1.00 86.85           C  
ATOM   2475  HB  ILE A 166       4.982 -59.920 -33.323  1.00 86.85           H  
ATOM   2476  O   ILE A 166       4.451 -63.701 -34.021  1.00 86.85           O  
ATOM   2477  CG1 ILE A 166       3.240 -59.319 -34.449  1.00 86.85           C  
ATOM   2478 HG12 ILE A 166       2.635 -59.710 -35.267  1.00 86.85           H  
ATOM   2479 HG13 ILE A 166       2.567 -59.123 -33.614  1.00 86.85           H  
ATOM   2480  CG2 ILE A 166       5.098 -60.816 -35.275  1.00 86.85           C  
ATOM   2481 HG21 ILE A 166       5.545 -59.956 -35.773  1.00 86.85           H  
ATOM   2482 HG22 ILE A 166       5.918 -61.475 -34.988  1.00 86.85           H  
ATOM   2483 HG23 ILE A 166       4.447 -61.341 -35.974  1.00 86.85           H  
ATOM   2484  CD1 ILE A 166       3.848 -57.975 -34.873  1.00 86.85           C  
ATOM   2485 HD11 ILE A 166       4.520 -57.610 -34.096  1.00 86.85           H  
ATOM   2486 HD12 ILE A 166       4.391 -58.073 -35.813  1.00 86.85           H  
ATOM   2487 HD13 ILE A 166       3.046 -57.250 -35.016  1.00 86.85           H  
ATOM   2488  N   LYS A 167       5.462 -62.767 -32.255  1.00 89.57           N  
ATOM   2489  H   LYS A 167       5.497 -61.975 -31.629  1.00 89.57           H  
ATOM   2490  CA  LYS A 167       6.383 -63.896 -32.048  1.00 89.57           C  
ATOM   2491  HA  LYS A 167       6.918 -64.104 -32.975  1.00 89.57           H  
ATOM   2492  C   LYS A 167       5.635 -65.171 -31.691  1.00 89.57           C  
ATOM   2493  CB  LYS A 167       7.380 -63.567 -30.938  1.00 89.57           C  
ATOM   2494  HB2 LYS A 167       6.844 -63.150 -30.085  1.00 89.57           H  
ATOM   2495  HB3 LYS A 167       7.875 -64.485 -30.619  1.00 89.57           H  
ATOM   2496  O   LYS A 167       5.967 -66.234 -32.210  1.00 89.57           O  
ATOM   2497  CG  LYS A 167       8.446 -62.587 -31.426  1.00 89.57           C  
ATOM   2498  HG2 LYS A 167       9.053 -63.063 -32.197  1.00 89.57           H  
ATOM   2499  HG3 LYS A 167       7.976 -61.698 -31.848  1.00 89.57           H  
ATOM   2500  CD  LYS A 167       9.328 -62.187 -30.246  1.00 89.57           C  
ATOM   2501  HD2 LYS A 167       9.829 -63.070 -29.849  1.00 89.57           H  
ATOM   2502  HD3 LYS A 167       8.699 -61.746 -29.472  1.00 89.57           H  
ATOM   2503  CE  LYS A 167      10.355 -61.161 -30.717  1.00 89.57           C  
ATOM   2504  HE2 LYS A 167       9.818 -60.334 -31.182  1.00 89.57           H  
ATOM   2505  HE3 LYS A 167      10.987 -61.619 -31.477  1.00 89.57           H  
ATOM   2506  NZ  LYS A 167      11.163 -60.671 -29.577  1.00 89.57           N  
ATOM   2507  HZ1 LYS A 167      10.550 -60.251 -28.893  1.00 89.57           H  
ATOM   2508  HZ2 LYS A 167      11.660 -61.436 -29.143  1.00 89.57           H  
ATOM   2509  HZ3 LYS A 167      11.819 -59.970 -29.891  1.00 89.57           H  
ATOM   2510  N   GLU A 168       4.626 -65.063 -30.832  1.00 81.96           N  
ATOM   2511  H   GLU A 168       4.425 -64.169 -30.409  1.00 81.96           H  
ATOM   2512  CA  GLU A 168       3.799 -66.206 -30.464  1.00 81.96           C  
ATOM   2513  HA  GLU A 168       4.467 -67.018 -30.177  1.00 81.96           H  
ATOM   2514  C   GLU A 168       2.983 -66.714 -31.659  1.00 81.96           C  
ATOM   2515  CB  GLU A 168       2.931 -65.820 -29.257  1.00 81.96           C  
ATOM   2516  HB2 GLU A 168       2.270 -65.002 -29.541  1.00 81.96           H  
ATOM   2517  HB3 GLU A 168       3.579 -65.464 -28.456  1.00 81.96           H  
ATOM   2518  O   GLU A 168       2.931 -67.918 -31.906  1.00 81.96           O  
ATOM   2519  CG  GLU A 168       2.073 -66.968 -28.709  1.00 81.96           C  
ATOM   2520  HG2 GLU A 168       1.515 -66.586 -27.854  1.00 81.96           H  
ATOM   2521  HG3 GLU A 168       1.351 -67.259 -29.472  1.00 81.96           H  
ATOM   2522  CD  GLU A 168       2.861 -68.207 -28.256  1.00 81.96           C  
ATOM   2523  OE1 GLU A 168       2.215 -69.237 -27.973  1.00 81.96           O  
ATOM   2524  OE2 GLU A 168       4.114 -68.208 -28.216  1.00 81.96           O  
ATOM   2525  N   GLN A 169       2.452 -65.808 -32.483  1.00 81.75           N  
ATOM   2526  H   GLN A 169       2.488 -64.834 -32.220  1.00 81.75           H  
ATOM   2527  CA  GLN A 169       1.783 -66.159 -33.734  1.00 81.75           C  
ATOM   2528  HA  GLN A 169       0.993 -66.873 -33.503  1.00 81.75           H  
ATOM   2529  C   GLN A 169       2.733 -66.848 -34.727  1.00 81.75           C  
ATOM   2530  CB  GLN A 169       1.123 -64.897 -34.311  1.00 81.75           C  
ATOM   2531  HB2 GLN A 169       1.874 -64.131 -34.505  1.00 81.75           H  
ATOM   2532  HB3 GLN A 169       0.448 -64.504 -33.551  1.00 81.75           H  
ATOM   2533  O   GLN A 169       2.391 -67.890 -35.274  1.00 81.75           O  
ATOM   2534  CG  GLN A 169       0.285 -65.179 -35.571  1.00 81.75           C  
ATOM   2535  HG2 GLN A 169       0.098 -66.249 -35.655  1.00 81.75           H  
ATOM   2536  HG3 GLN A 169      -0.680 -64.682 -35.465  1.00 81.75           H  
ATOM   2537  CD  GLN A 169       0.893 -64.736 -36.894  1.00 81.75           C  
ATOM   2538  NE2 GLN A 169       0.280 -65.119 -37.992  1.00 81.75           N  
ATOM   2539 HE21 GLN A 169       0.713 -64.847 -38.863  1.00 81.75           H  
ATOM   2540 HE22 GLN A 169      -0.521 -65.730 -37.932  1.00 81.75           H  
ATOM   2541  OE1 GLN A 169       1.895 -64.047 -36.991  1.00 81.75           O  
ATOM   2542  N   GLN A 170       3.957 -66.356 -34.923  1.00 84.71           N  
ATOM   2543  H   GLN A 170       4.190 -65.476 -34.485  1.00 84.71           H  
ATOM   2544  CA  GLN A 170       4.959 -67.014 -35.775  1.00 84.71           C  
ATOM   2545  HA  GLN A 170       4.546 -67.154 -36.774  1.00 84.71           H  
ATOM   2546  C   GLN A 170       5.358 -68.397 -35.241  1.00 84.71           C  
ATOM   2547  CB  GLN A 170       6.207 -66.130 -35.863  1.00 84.71           C  
ATOM   2548  HB2 GLN A 170       6.501 -65.829 -34.858  1.00 84.71           H  
ATOM   2549  HB3 GLN A 170       7.025 -66.705 -36.300  1.00 84.71           H  
ATOM   2550  O   GLN A 170       5.526 -69.350 -36.009  1.00 84.71           O  
ATOM   2551  CG  GLN A 170       5.978 -64.889 -36.733  1.00 84.71           C  
ATOM   2552  HG2 GLN A 170       5.825 -65.204 -37.765  1.00 84.71           H  
ATOM   2553  HG3 GLN A 170       5.081 -64.361 -36.411  1.00 84.71           H  
ATOM   2554  CD  GLN A 170       7.148 -63.911 -36.687  1.00 84.71           C  
ATOM   2555  NE2 GLN A 170       7.122 -62.889 -37.514  1.00 84.71           N  
ATOM   2556 HE21 GLN A 170       6.328 -62.755 -38.123  1.00 84.71           H  
ATOM   2557 HE22 GLN A 170       7.893 -62.240 -37.447  1.00 84.71           H  
ATOM   2558  OE1 GLN A 170       8.099 -64.025 -35.928  1.00 84.71           O  
ATOM   2559  N   ARG A 171       5.484 -68.534 -33.916  1.00 82.33           N  
ATOM   2560  H   ARG A 171       5.360 -67.713 -33.340  1.00 82.33           H  
ATOM   2561  CA  ARG A 171       5.757 -69.817 -33.259  1.00 82.33           C  
ATOM   2562  HA  ARG A 171       6.673 -70.239 -33.674  1.00 82.33           H  
ATOM   2563  C   ARG A 171       4.634 -70.817 -33.534  1.00 82.33           C  
ATOM   2564  CB  ARG A 171       5.945 -69.579 -31.753  1.00 82.33           C  
ATOM   2565  HB2 ARG A 171       6.641 -68.755 -31.600  1.00 82.33           H  
ATOM   2566  HB3 ARG A 171       4.988 -69.301 -31.310  1.00 82.33           H  
ATOM   2567  O   ARG A 171       4.911 -71.955 -33.897  1.00 82.33           O  
ATOM   2568  CG  ARG A 171       6.500 -70.818 -31.040  1.00 82.33           C  
ATOM   2569  HG2 ARG A 171       7.541 -70.952 -31.338  1.00 82.33           H  
ATOM   2570  HG3 ARG A 171       5.946 -71.707 -31.341  1.00 82.33           H  
ATOM   2571  CD  ARG A 171       6.436 -70.669 -29.511  1.00 82.33           C  
ATOM   2572  HD2 ARG A 171       7.036 -71.454 -29.051  1.00 82.33           H  
ATOM   2573  HD3 ARG A 171       6.871 -69.710 -29.230  1.00 82.33           H  
ATOM   2574  NE  ARG A 171       5.058 -70.737 -28.982  1.00 82.33           N  
ATOM   2575  HE  ARG A 171       4.651 -69.874 -28.653  1.00 82.33           H  
ATOM   2576  NH1 ARG A 171       4.671 -72.967 -29.313  1.00 82.33           N  
ATOM   2577 HH11 ARG A 171       5.574 -73.013 -29.764  1.00 82.33           H  
ATOM   2578 HH12 ARG A 171       3.961 -73.616 -29.621  1.00 82.33           H  
ATOM   2579  NH2 ARG A 171       3.064 -71.724 -28.468  1.00 82.33           N  
ATOM   2580 HH21 ARG A 171       2.437 -72.515 -28.457  1.00 82.33           H  
ATOM   2581 HH22 ARG A 171       2.708 -70.814 -28.212  1.00 82.33           H  
ATOM   2582  CZ  ARG A 171       4.275 -71.797 -28.913  1.00 82.33           C  
ATOM   2583  N   LEU A 172       3.381 -70.393 -33.404  1.00 76.80           N  
ATOM   2584  H   LEU A 172       3.228 -69.457 -33.055  1.00 76.80           H  
ATOM   2585  CA  LEU A 172       2.219 -71.237 -33.660  1.00 76.80           C  
ATOM   2586  HA  LEU A 172       2.371 -72.200 -33.173  1.00 76.80           H  
ATOM   2587  C   LEU A 172       2.048 -71.548 -35.164  1.00 76.80           C  
ATOM   2588  CB  LEU A 172       0.996 -70.561 -33.018  1.00 76.80           C  
ATOM   2589  HB2 LEU A 172       1.011 -69.512 -33.313  1.00 76.80           H  
ATOM   2590  HB3 LEU A 172       0.095 -71.055 -33.381  1.00 76.80           H  
ATOM   2591  O   LEU A 172       1.782 -72.699 -35.500  1.00 76.80           O  
ATOM   2592  CG  LEU A 172       0.927 -70.568 -31.485  1.00 76.80           C  
ATOM   2593  HG  LEU A 172       1.878 -70.235 -31.070  1.00 76.80           H  
ATOM   2594  CD1 LEU A 172      -0.180 -69.634 -30.988  1.00 76.80           C  
ATOM   2595 HD11 LEU A 172      -0.125 -69.567 -29.902  1.00 76.80           H  
ATOM   2596 HD12 LEU A 172      -1.163 -70.019 -31.259  1.00 76.80           H  
ATOM   2597 HD13 LEU A 172      -0.032 -68.632 -31.393  1.00 76.80           H  
ATOM   2598  CD2 LEU A 172       0.621 -71.969 -30.959  1.00 76.80           C  
ATOM   2599 HD21 LEU A 172       1.433 -72.653 -31.207  1.00 76.80           H  
ATOM   2600 HD22 LEU A 172       0.506 -71.929 -29.875  1.00 76.80           H  
ATOM   2601 HD23 LEU A 172      -0.308 -72.338 -31.394  1.00 76.80           H  
ATOM   2602  N   VAL A 173       2.292 -70.598 -36.081  1.00 77.19           N  
ATOM   2603  H   VAL A 173       2.468 -69.659 -35.755  1.00 77.19           H  
ATOM   2604  CA  VAL A 173       2.274 -70.842 -37.543  1.00 77.19           C  
ATOM   2605  HA  VAL A 173       1.315 -71.288 -37.808  1.00 77.19           H  
ATOM   2606  C   VAL A 173       3.348 -71.848 -37.952  1.00 77.19           C  
ATOM   2607  CB  VAL A 173       2.425 -69.537 -38.358  1.00 77.19           C  
ATOM   2608  HB  VAL A 173       3.265 -68.965 -37.966  1.00 77.19           H  
ATOM   2609  O   VAL A 173       3.032 -72.824 -38.620  1.00 77.19           O  
ATOM   2610  CG1 VAL A 173       2.666 -69.782 -39.857  1.00 77.19           C  
ATOM   2611 HG11 VAL A 173       3.632 -70.257 -40.024  1.00 77.19           H  
ATOM   2612 HG12 VAL A 173       1.887 -70.422 -40.271  1.00 77.19           H  
ATOM   2613 HG13 VAL A 173       2.674 -68.836 -40.399  1.00 77.19           H  
ATOM   2614  CG2 VAL A 173       1.153 -68.685 -38.260  1.00 77.19           C  
ATOM   2615 HG21 VAL A 173       0.944 -68.436 -37.220  1.00 77.19           H  
ATOM   2616 HG22 VAL A 173       1.290 -67.757 -38.814  1.00 77.19           H  
ATOM   2617 HG23 VAL A 173       0.305 -69.233 -38.671  1.00 77.19           H  
ATOM   2618  N   SER A 174       4.593 -71.675 -37.504  1.00 80.09           N  
ATOM   2619  H   SER A 174       4.803 -70.846 -36.967  1.00 80.09           H  
ATOM   2620  CA  SER A 174       5.683 -72.605 -37.843  1.00 80.09           C  
ATOM   2621  HA  SER A 174       5.739 -72.685 -38.928  1.00 80.09           H  
ATOM   2622  C   SER A 174       5.443 -74.017 -37.303  1.00 80.09           C  
ATOM   2623  CB  SER A 174       7.030 -72.075 -37.347  1.00 80.09           C  
ATOM   2624  HB2 SER A 174       7.262 -71.147 -37.869  1.00 80.09           H  
ATOM   2625  HB3 SER A 174       7.805 -72.805 -37.580  1.00 80.09           H  
ATOM   2626  O   SER A 174       5.661 -74.995 -38.014  1.00 80.09           O  
ATOM   2627  OG  SER A 174       7.016 -71.828 -35.953  1.00 80.09           O  
ATOM   2628  HG  SER A 174       6.482 -71.042 -35.818  1.00 80.09           H  
ATOM   2629  N   GLN A 175       4.921 -74.150 -36.078  1.00 76.52           N  
ATOM   2630  H   GLN A 175       4.802 -73.323 -35.510  1.00 76.52           H  
ATOM   2631  CA  GLN A 175       4.480 -75.448 -35.555  1.00 76.52           C  
ATOM   2632  HA  GLN A 175       5.321 -76.142 -35.562  1.00 76.52           H  
ATOM   2633  C   GLN A 175       3.392 -76.067 -36.436  1.00 76.52           C  
ATOM   2634  CB  GLN A 175       3.965 -75.286 -34.116  1.00 76.52           C  
ATOM   2635  HB2 GLN A 175       3.389 -76.170 -33.843  1.00 76.52           H  
ATOM   2636  HB3 GLN A 175       3.316 -74.413 -34.042  1.00 76.52           H  
ATOM   2637  O   GLN A 175       3.421 -77.261 -36.726  1.00 76.52           O  
ATOM   2638  CG  GLN A 175       5.140 -75.158 -33.143  1.00 76.52           C  
ATOM   2639  HG2 GLN A 175       5.774 -76.037 -33.259  1.00 76.52           H  
ATOM   2640  HG3 GLN A 175       5.742 -74.284 -33.390  1.00 76.52           H  
ATOM   2641  CD  GLN A 175       4.724 -75.065 -31.681  1.00 76.52           C  
ATOM   2642  NE2 GLN A 175       5.636 -75.361 -30.778  1.00 76.52           N  
ATOM   2643 HE21 GLN A 175       6.525 -75.723 -31.091  1.00 76.52           H  
ATOM   2644 HE22 GLN A 175       5.308 -75.482 -29.831  1.00 76.52           H  
ATOM   2645  OE1 GLN A 175       3.621 -74.718 -31.286  1.00 76.52           O  
ATOM   2646  N   THR A 176       2.464 -75.239 -36.901  1.00 73.37           N  
ATOM   2647  H   THR A 176       2.522 -74.266 -36.636  1.00 73.37           H  
ATOM   2648  CA  THR A 176       1.333 -75.652 -37.724  1.00 73.37           C  
ATOM   2649  HA  THR A 176       0.871 -76.520 -37.254  1.00 73.37           H  
ATOM   2650  C   THR A 176       1.759 -76.079 -39.139  1.00 73.37           C  
ATOM   2651  CB  THR A 176       0.303 -74.513 -37.716  1.00 73.37           C  
ATOM   2652  HB  THR A 176       0.717 -73.597 -38.138  1.00 73.37           H  
ATOM   2653  O   THR A 176       1.242 -77.068 -39.661  1.00 73.37           O  
ATOM   2654  CG2 THR A 176      -0.950 -74.880 -38.453  1.00 73.37           C  
ATOM   2655 HG21 THR A 176      -0.842 -74.581 -39.495  1.00 73.37           H  
ATOM   2656 HG22 THR A 176      -1.821 -74.384 -38.025  1.00 73.37           H  
ATOM   2657 HG23 THR A 176      -1.094 -75.951 -38.315  1.00 73.37           H  
ATOM   2658  OG1 THR A 176      -0.131 -74.266 -36.403  1.00 73.37           O  
ATOM   2659  HG1 THR A 176       0.537 -73.718 -35.984  1.00 73.37           H  
ATOM   2660  N   GLU A 177       2.743 -75.405 -39.740  1.00 76.92           N  
ATOM   2661  H   GLU A 177       3.083 -74.567 -39.291  1.00 76.92           H  
ATOM   2662  CA  GLU A 177       3.362 -75.776 -41.022  1.00 76.92           C  
ATOM   2663  HA  GLU A 177       2.589 -75.922 -41.777  1.00 76.92           H  
ATOM   2664  C   GLU A 177       4.167 -77.075 -40.932  1.00 76.92           C  
ATOM   2665  CB  GLU A 177       4.301 -74.657 -41.493  1.00 76.92           C  
ATOM   2666  HB2 GLU A 177       4.926 -75.039 -42.299  1.00 76.92           H  
ATOM   2667  HB3 GLU A 177       4.946 -74.369 -40.663  1.00 76.92           H  
ATOM   2668  O   GLU A 177       4.102 -77.901 -41.844  1.00 76.92           O  
ATOM   2669  CG  GLU A 177       3.547 -73.428 -42.020  1.00 76.92           C  
ATOM   2670  HG2 GLU A 177       2.869 -73.061 -41.250  1.00 76.92           H  
ATOM   2671  HG3 GLU A 177       2.943 -73.736 -42.874  1.00 76.92           H  
ATOM   2672  CD  GLU A 177       4.488 -72.287 -42.443  1.00 76.92           C  
ATOM   2673  OE1 GLU A 177       3.985 -71.353 -43.109  1.00 76.92           O  
ATOM   2674  OE2 GLU A 177       5.689 -72.327 -42.085  1.00 76.92           O  
ATOM   2675  N   ILE A 178       4.889 -77.295 -39.828  1.00 74.95           N  
ATOM   2676  H   ILE A 178       4.949 -76.557 -39.141  1.00 74.95           H  
ATOM   2677  CA  ILE A 178       5.596 -78.559 -39.577  1.00 74.95           C  
ATOM   2678  HA  ILE A 178       6.259 -78.764 -40.418  1.00 74.95           H  
ATOM   2679  C   ILE A 178       4.593 -79.711 -39.512  1.00 74.95           C  
ATOM   2680  CB  ILE A 178       6.450 -78.467 -38.293  1.00 74.95           C  
ATOM   2681  HB  ILE A 178       5.832 -78.056 -37.494  1.00 74.95           H  
ATOM   2682  O   ILE A 178       4.810 -80.733 -40.158  1.00 74.95           O  
ATOM   2683  CG1 ILE A 178       7.653 -77.528 -38.528  1.00 74.95           C  
ATOM   2684 HG12 ILE A 178       8.383 -78.025 -39.168  1.00 74.95           H  
ATOM   2685 HG13 ILE A 178       7.325 -76.631 -39.053  1.00 74.95           H  
ATOM   2686  CG2 ILE A 178       6.952 -79.856 -37.845  1.00 74.95           C  
ATOM   2687 HG21 ILE A 178       6.115 -80.496 -37.568  1.00 74.95           H  
ATOM   2688 HG22 ILE A 178       7.508 -80.331 -38.654  1.00 74.95           H  
ATOM   2689 HG23 ILE A 178       7.595 -79.771 -36.969  1.00 74.95           H  
ATOM   2690  CD1 ILE A 178       8.345 -77.078 -37.235  1.00 74.95           C  
ATOM   2691 HD11 ILE A 178       7.618 -76.622 -36.562  1.00 74.95           H  
ATOM   2692 HD12 ILE A 178       8.826 -77.921 -36.738  1.00 74.95           H  
ATOM   2693 HD13 ILE A 178       9.109 -76.339 -37.478  1.00 74.95           H  
ATOM   2694  N   VAL A 179       3.481 -79.531 -38.791  1.00 72.14           N  
ATOM   2695  H   VAL A 179       3.380 -78.672 -38.269  1.00 72.14           H  
ATOM   2696  CA  VAL A 179       2.406 -80.531 -38.722  1.00 72.14           C  
ATOM   2697  HA  VAL A 179       2.833 -81.482 -38.402  1.00 72.14           H  
ATOM   2698  C   VAL A 179       1.812 -80.781 -40.110  1.00 72.14           C  
ATOM   2699  CB  VAL A 179       1.340 -80.124 -37.687  1.00 72.14           C  
ATOM   2700  HB  VAL A 179       1.036 -79.093 -37.866  1.00 72.14           H  
ATOM   2701  O   VAL A 179       1.739 -81.927 -40.532  1.00 72.14           O  
ATOM   2702  CG1 VAL A 179       0.091 -81.009 -37.741  1.00 72.14           C  
ATOM   2703 HG11 VAL A 179       0.368 -82.060 -37.661  1.00 72.14           H  
ATOM   2704 HG12 VAL A 179      -0.439 -80.858 -38.682  1.00 72.14           H  
ATOM   2705 HG13 VAL A 179      -0.589 -80.755 -36.928  1.00 72.14           H  
ATOM   2706  CG2 VAL A 179       1.909 -80.230 -36.265  1.00 72.14           C  
ATOM   2707 HG21 VAL A 179       2.826 -79.648 -36.173  1.00 72.14           H  
ATOM   2708 HG22 VAL A 179       1.181 -79.849 -35.549  1.00 72.14           H  
ATOM   2709 HG23 VAL A 179       2.130 -81.272 -36.033  1.00 72.14           H  
ATOM   2710  N   ALA A 180       1.479 -79.739 -40.880  1.00 75.16           N  
ATOM   2711  H   ALA A 180       1.579 -78.805 -40.510  1.00 75.16           H  
ATOM   2712  CA  ALA A 180       0.956 -79.917 -42.240  1.00 75.16           C  
ATOM   2713  HA  ALA A 180       0.058 -80.532 -42.191  1.00 75.16           H  
ATOM   2714  C   ALA A 180       1.940 -80.632 -43.176  1.00 75.16           C  
ATOM   2715  CB  ALA A 180       0.584 -78.554 -42.825  1.00 75.16           C  
ATOM   2716  HB1 ALA A 180      -0.278 -78.157 -42.288  1.00 75.16           H  
ATOM   2717  HB2 ALA A 180       0.307 -78.670 -43.872  1.00 75.16           H  
ATOM   2718  HB3 ALA A 180       1.424 -77.864 -42.750  1.00 75.16           H  
ATOM   2719  O   ALA A 180       1.529 -81.482 -43.964  1.00 75.16           O  
ATOM   2720  N   THR A 181       3.230 -80.309 -43.083  1.00 78.80           N  
ATOM   2721  H   THR A 181       3.496 -79.590 -42.425  1.00 78.80           H  
ATOM   2722  CA  THR A 181       4.275 -80.955 -43.885  1.00 78.80           C  
ATOM   2723  HA  THR A 181       3.986 -80.922 -44.935  1.00 78.80           H  
ATOM   2724  C   THR A 181       4.423 -82.421 -43.494  1.00 78.80           C  
ATOM   2725  CB  THR A 181       5.621 -80.234 -43.736  1.00 78.80           C  
ATOM   2726  HB  THR A 181       5.972 -80.318 -42.708  1.00 78.80           H  
ATOM   2727  O   THR A 181       4.462 -83.278 -44.372  1.00 78.80           O  
ATOM   2728  CG2 THR A 181       6.685 -80.802 -44.678  1.00 78.80           C  
ATOM   2729 HG21 THR A 181       6.323 -80.774 -45.705  1.00 78.80           H  
ATOM   2730 HG22 THR A 181       7.593 -80.205 -44.600  1.00 78.80           H  
ATOM   2731 HG23 THR A 181       6.919 -81.832 -44.408  1.00 78.80           H  
ATOM   2732  OG1 THR A 181       5.476 -78.870 -44.057  1.00 78.80           O  
ATOM   2733  HG1 THR A 181       4.980 -78.458 -43.345  1.00 78.80           H  
ATOM   2734  N   ALA A 182       4.434 -82.721 -42.191  1.00 75.61           N  
ATOM   2735  H   ALA A 182       4.376 -81.975 -41.512  1.00 75.61           H  
ATOM   2736  CA  ALA A 182       4.464 -84.089 -41.687  1.00 75.61           C  
ATOM   2737  HA  ALA A 182       5.357 -84.584 -42.070  1.00 75.61           H  
ATOM   2738  C   ALA A 182       3.252 -84.897 -42.176  1.00 75.61           C  
ATOM   2739  CB  ALA A 182       4.545 -84.050 -40.156  1.00 75.61           C  
ATOM   2740  HB1 ALA A 182       4.610 -85.068 -39.772  1.00 75.61           H  
ATOM   2741  HB2 ALA A 182       5.428 -83.492 -39.845  1.00 75.61           H  
ATOM   2742  HB3 ALA A 182       3.654 -83.577 -39.744  1.00 75.61           H  
ATOM   2743  O   ALA A 182       3.409 -86.047 -42.577  1.00 75.61           O  
ATOM   2744  N   ASN A 183       2.070 -84.281 -42.238  1.00 69.92           N  
ATOM   2745  H   ASN A 183       1.973 -83.381 -41.791  1.00 69.92           H  
ATOM   2746  CA  ASN A 183       0.873 -84.947 -42.747  1.00 69.92           C  
ATOM   2747  HA  ASN A 183       0.767 -85.916 -42.261  1.00 69.92           H  
ATOM   2748  C   ASN A 183       0.921 -85.167 -44.243  1.00 69.92           C  
ATOM   2749  CB  ASN A 183      -0.372 -84.120 -42.476  1.00 69.92           C  
ATOM   2750  HB2 ASN A 183      -1.242 -84.707 -42.770  1.00 69.92           H  
ATOM   2751  HB3 ASN A 183      -0.343 -83.195 -43.053  1.00 69.92           H  
ATOM   2752  O   ASN A 183       0.539 -86.230 -44.691  1.00 69.92           O  
ATOM   2753  CG  ASN A 183      -0.534 -83.799 -41.036  1.00 69.92           C  
ATOM   2754  ND2 ASN A 183      -1.277 -82.758 -40.780  1.00 69.92           N  
ATOM   2755 HD21 ASN A 183      -1.408 -82.600 -39.791  1.00 69.92           H  
ATOM   2756 HD22 ASN A 183      -1.770 -82.269 -41.513  1.00 69.92           H  
ATOM   2757  OD1 ASN A 183      -0.004 -84.449 -40.158  1.00 69.92           O  
ATOM   2758  N   ALA A 184       1.364 -84.182 -45.023  1.00 79.32           N  
ATOM   2759  H   ALA A 184       1.638 -83.307 -44.602  1.00 79.32           H  
ATOM   2760  CA  ALA A 184       1.458 -84.336 -46.468  1.00 79.32           C  
ATOM   2761  HA  ALA A 184       0.490 -84.657 -46.852  1.00 79.32           H  
ATOM   2762  C   ALA A 184       2.486 -85.415 -46.838  1.00 79.32           C  
ATOM   2763  CB  ALA A 184       1.809 -82.977 -47.080  1.00 79.32           C  
ATOM   2764  HB1 ALA A 184       2.773 -82.637 -46.703  1.00 79.32           H  
ATOM   2765  HB2 ALA A 184       1.043 -82.247 -46.817  1.00 79.32           H  
ATOM   2766  HB3 ALA A 184       1.859 -83.070 -48.165  1.00 79.32           H  
ATOM   2767  O   ALA A 184       2.243 -86.210 -47.744  1.00 79.32           O  
ATOM   2768  N   GLU A 185       3.606 -85.477 -46.113  1.00 77.99           N  
ATOM   2769  H   GLU A 185       3.763 -84.776 -45.404  1.00 77.99           H  
ATOM   2770  CA  GLU A 185       4.579 -86.569 -46.212  1.00 77.99           C  
ATOM   2771  HA  GLU A 185       4.920 -86.665 -47.243  1.00 77.99           H  
ATOM   2772  C   GLU A 185       3.943 -87.914 -45.832  1.00 77.99           C  
ATOM   2773  CB  GLU A 185       5.796 -86.264 -45.325  1.00 77.99           C  
ATOM   2774  HB2 GLU A 185       6.327 -87.190 -45.106  1.00 77.99           H  
ATOM   2775  HB3 GLU A 185       5.445 -85.869 -44.372  1.00 77.99           H  
ATOM   2776  O   GLU A 185       4.105 -88.878 -46.577  1.00 77.99           O  
ATOM   2777  CG  GLU A 185       6.775 -85.249 -45.949  1.00 77.99           C  
ATOM   2778  HG2 GLU A 185       6.213 -84.437 -46.410  1.00 77.99           H  
ATOM   2779  HG3 GLU A 185       7.367 -84.815 -45.143  1.00 77.99           H  
ATOM   2780  CD  GLU A 185       7.744 -85.876 -46.968  1.00 77.99           C  
ATOM   2781  OE1 GLU A 185       7.902 -85.297 -48.072  1.00 77.99           O  
ATOM   2782  OE2 GLU A 185       8.346 -86.923 -46.645  1.00 77.99           O  
ATOM   2783  N   ALA A 186       3.148 -87.977 -44.754  1.00 72.19           N  
ATOM   2784  H   ALA A 186       3.075 -87.173 -44.147  1.00 72.19           H  
ATOM   2785  CA  ALA A 186       2.382 -89.174 -44.407  1.00 72.19           C  
ATOM   2786  HA  ALA A 186       3.080 -90.007 -44.318  1.00 72.19           H  
ATOM   2787  C   ALA A 186       1.383 -89.547 -45.521  1.00 72.19           C  
ATOM   2788  CB  ALA A 186       1.709 -88.983 -43.041  1.00 72.19           C  
ATOM   2789  HB1 ALA A 186       0.966 -88.186 -43.083  1.00 72.19           H  
ATOM   2790  HB2 ALA A 186       2.457 -88.734 -42.288  1.00 72.19           H  
ATOM   2791  HB3 ALA A 186       1.208 -89.906 -42.747  1.00 72.19           H  
ATOM   2792  O   ALA A 186       1.406 -90.680 -45.991  1.00 72.19           O  
ATOM   2793  N   THR A 187       0.581 -88.595 -46.030  1.00 76.04           N  
ATOM   2794  H   THR A 187       0.615 -87.684 -45.595  1.00 76.04           H  
ATOM   2795  CA  THR A 187      -0.277 -88.730 -47.229  1.00 76.04           C  
ATOM   2796  HA  THR A 187      -1.145 -89.365 -47.050  1.00 76.04           H  
ATOM   2797  C   THR A 187       0.440 -89.409 -48.362  1.00 76.04           C  
ATOM   2798  CB  THR A 187      -0.962 -87.444 -47.687  1.00 76.04           C  
ATOM   2799  HB  THR A 187      -0.237 -86.754 -48.119  1.00 76.04           H  
ATOM   2800  O   THR A 187       0.007 -90.448 -48.848  1.00 76.04           O  
ATOM   2801  CG2 THR A 187      -2.070 -87.744 -48.699  1.00 76.04           C  
ATOM   2802 HG21 THR A 187      -1.642 -88.170 -49.607  1.00 76.04           H  
ATOM   2803 HG22 THR A 187      -2.794 -88.451 -48.293  1.00 76.04           H  
ATOM   2804 HG23 THR A 187      -2.582 -86.821 -48.969  1.00 76.04           H  
ATOM   2805  OG1 THR A 187      -1.623 -86.822 -46.619  1.00 76.04           O  
ATOM   2806  HG1 THR A 187      -2.291 -87.426 -46.287  1.00 76.04           H  
ATOM   2807  N   ARG A 188       1.593 -88.865 -48.719  1.00 79.57           N  
ATOM   2808  H   ARG A 188       1.901 -88.039 -48.226  1.00 79.57           H  
ATOM   2809  CA  ARG A 188       2.383 -89.369 -49.826  1.00 79.57           C  
ATOM   2810  HA  ARG A 188       1.739 -89.429 -50.703  1.00 79.57           H  
ATOM   2811  C   ARG A 188       2.925 -90.770 -49.574  1.00 79.57           C  
ATOM   2812  CB  ARG A 188       3.518 -88.379 -50.045  1.00 79.57           C  
ATOM   2813  HB2 ARG A 188       3.205 -87.381 -49.740  1.00 79.57           H  
ATOM   2814  HB3 ARG A 188       4.386 -88.663 -49.449  1.00 79.57           H  
ATOM   2815  O   ARG A 188       2.964 -91.571 -50.504  1.00 79.57           O  
ATOM   2816  CG  ARG A 188       3.877 -88.305 -51.519  1.00 79.57           C  
ATOM   2817  HG2 ARG A 188       4.123 -89.292 -51.911  1.00 79.57           H  
ATOM   2818  HG3 ARG A 188       3.032 -87.888 -52.066  1.00 79.57           H  
ATOM   2819  CD  ARG A 188       5.087 -87.385 -51.622  1.00 79.57           C  
ATOM   2820  HD2 ARG A 188       5.989 -87.955 -51.396  1.00 79.57           H  
ATOM   2821  HD3 ARG A 188       4.988 -86.593 -50.880  1.00 79.57           H  
ATOM   2822  NE  ARG A 188       5.179 -86.780 -52.955  1.00 79.57           N  
ATOM   2823  HE  ARG A 188       4.613 -87.196 -53.680  1.00 79.57           H  
ATOM   2824  NH1 ARG A 188       6.621 -85.108 -52.333  1.00 79.57           N  
ATOM   2825 HH11 ARG A 188       7.130 -84.256 -52.520  1.00 79.57           H  
ATOM   2826 HH12 ARG A 188       6.676 -85.507 -51.407  1.00 79.57           H  
ATOM   2827  NH2 ARG A 188       5.801 -85.164 -54.418  1.00 79.57           N  
ATOM   2828 HH21 ARG A 188       6.311 -84.314 -54.613  1.00 79.57           H  
ATOM   2829 HH22 ARG A 188       5.199 -85.585 -55.111  1.00 79.57           H  
ATOM   2830  CZ  ARG A 188       5.867 -85.690 -53.228  1.00 79.57           C  
ATOM   2831  N   LEU A 189       3.366 -91.049 -48.346  1.00 71.90           N  
ATOM   2832  H   LEU A 189       3.315 -90.327 -47.641  1.00 71.90           H  
ATOM   2833  CA  LEU A 189       3.914 -92.347 -47.971  1.00 71.90           C  
ATOM   2834  HA  LEU A 189       4.747 -92.580 -48.634  1.00 71.90           H  
ATOM   2835  C   LEU A 189       2.862 -93.443 -48.128  1.00 71.90           C  
ATOM   2836  CB  LEU A 189       4.414 -92.299 -46.517  1.00 71.90           C  
ATOM   2837  HB2 LEU A 189       4.932 -91.358 -46.332  1.00 71.90           H  
ATOM   2838  HB3 LEU A 189       3.552 -92.330 -45.850  1.00 71.90           H  
ATOM   2839  O   LEU A 189       3.161 -94.513 -48.653  1.00 71.90           O  
ATOM   2840  CG  LEU A 189       5.363 -93.473 -46.207  1.00 71.90           C  
ATOM   2841  HG  LEU A 189       5.179 -94.303 -46.889  1.00 71.90           H  
ATOM   2842  CD1 LEU A 189       6.820 -93.031 -46.365  1.00 71.90           C  
ATOM   2843 HD11 LEU A 189       7.481 -93.879 -46.186  1.00 71.90           H  
ATOM   2844 HD12 LEU A 189       7.047 -92.235 -45.656  1.00 71.90           H  
ATOM   2845 HD13 LEU A 189       6.978 -92.663 -47.379  1.00 71.90           H  
ATOM   2846  CD2 LEU A 189       5.158 -93.990 -44.786  1.00 71.90           C  
ATOM   2847 HD21 LEU A 189       5.843 -94.814 -44.587  1.00 71.90           H  
ATOM   2848 HD22 LEU A 189       5.327 -93.187 -44.068  1.00 71.90           H  
ATOM   2849 HD23 LEU A 189       4.136 -94.354 -44.679  1.00 71.90           H  
ATOM   2850  N   ILE A 190       1.633 -93.166 -47.708  1.00 73.48           N  
ATOM   2851  H   ILE A 190       1.441 -92.275 -47.273  1.00 73.48           H  
ATOM   2852  CA  ILE A 190       0.580 -94.167 -47.758  1.00 73.48           C  
ATOM   2853  HA  ILE A 190       1.027 -95.151 -47.619  1.00 73.48           H  
ATOM   2854  C   ILE A 190      -0.099 -94.223 -49.130  1.00 73.48           C  
ATOM   2855  CB  ILE A 190      -0.350 -93.969 -46.572  1.00 73.48           C  
ATOM   2856  HB  ILE A 190      -0.584 -92.905 -46.586  1.00 73.48           H  
ATOM   2857  O   ILE A 190      -0.356 -95.321 -49.603  1.00 73.48           O  
ATOM   2858  CG1 ILE A 190       0.343 -94.311 -45.230  1.00 73.48           C  
ATOM   2859 HG12 ILE A 190      -0.082 -95.221 -44.808  1.00 73.48           H  
ATOM   2860 HG13 ILE A 190       1.385 -94.557 -45.437  1.00 73.48           H  
ATOM   2861  CG2 ILE A 190      -1.565 -94.874 -46.794  1.00 73.48           C  
ATOM   2862 HG21 ILE A 190      -2.110 -95.041 -45.865  1.00 73.48           H  
ATOM   2863 HG22 ILE A 190      -2.238 -94.455 -47.541  1.00 73.48           H  
ATOM   2864 HG23 ILE A 190      -1.226 -95.863 -47.103  1.00 73.48           H  
ATOM   2865  CD1 ILE A 190       0.374 -93.240 -44.132  1.00 73.48           C  
ATOM   2866 HD11 ILE A 190      -0.423 -93.368 -43.400  1.00 73.48           H  
ATOM   2867 HD12 ILE A 190       0.374 -92.237 -44.559  1.00 73.48           H  
ATOM   2868 HD13 ILE A 190       1.307 -93.350 -43.580  1.00 73.48           H  
ATOM   2869  N   ASP A 191      -0.243 -93.122 -49.870  1.00 77.13           N  
ATOM   2870  H   ASP A 191      -0.112 -92.214 -49.447  1.00 77.13           H  
ATOM   2871  CA  ASP A 191      -0.638 -93.199 -51.286  1.00 77.13           C  
ATOM   2872  HA  ASP A 191      -1.625 -93.655 -51.365  1.00 77.13           H  
ATOM   2873  C   ASP A 191       0.350 -94.061 -52.092  1.00 77.13           C  
ATOM   2874  CB  ASP A 191      -0.684 -91.797 -51.912  1.00 77.13           C  
ATOM   2875  HB2 ASP A 191       0.240 -91.271 -51.674  1.00 77.13           H  
ATOM   2876  HB3 ASP A 191      -0.727 -91.908 -52.995  1.00 77.13           H  
ATOM   2877  O   ASP A 191      -0.046 -94.889 -52.916  1.00 77.13           O  
ATOM   2878  CG  ASP A 191      -1.881 -90.937 -51.498  1.00 77.13           C  
ATOM   2879  OD1 ASP A 191      -2.866 -91.482 -50.957  1.00 77.13           O  
ATOM   2880  OD2 ASP A 191      -1.810 -89.720 -51.794  1.00 77.13           O  
ATOM   2881  N   ALA A 192       1.654 -93.912 -51.825  1.00 82.17           N  
ATOM   2882  H   ALA A 192       1.927 -93.214 -51.148  1.00 82.17           H  
ATOM   2883  CA  ALA A 192       2.684 -94.758 -52.418  1.00 82.17           C  
ATOM   2884  HA  ALA A 192       2.553 -94.754 -53.500  1.00 82.17           H  
ATOM   2885  C   ALA A 192       2.565 -96.216 -51.954  1.00 82.17           C  
ATOM   2886  CB  ALA A 192       4.062 -94.175 -52.092  1.00 82.17           C  
ATOM   2887  HB1 ALA A 192       4.836 -94.784 -52.557  1.00 82.17           H  
ATOM   2888  HB2 ALA A 192       4.218 -94.160 -51.013  1.00 82.17           H  
ATOM   2889  HB3 ALA A 192       4.128 -93.156 -52.476  1.00 82.17           H  
ATOM   2890  O   ALA A 192       2.769 -97.127 -52.759  1.00 82.17           O  
ATOM   2891  N   ALA A 193       2.191 -96.447 -50.690  1.00 71.70           N  
ATOM   2892  H   ALA A 193       2.046 -95.665 -50.067  1.00 71.70           H  
ATOM   2893  CA  ALA A 193       1.841 -97.776 -50.224  1.00 71.70           C  
ATOM   2894  HA  ALA A 193       2.697 -98.422 -50.422  1.00 71.70           H  
ATOM   2895  C   ALA A 193       0.661 -98.315 -51.050  1.00 71.70           C  
ATOM   2896  CB  ALA A 193       1.610 -97.784 -48.705  1.00 71.70           C  
ATOM   2897  HB1 ALA A 193       0.672 -97.289 -48.453  1.00 71.70           H  
ATOM   2898  HB2 ALA A 193       1.553 -98.809 -48.340  1.00 71.70           H  
ATOM   2899  HB3 ALA A 193       2.430 -97.276 -48.197  1.00 71.70           H  
ATOM   2900  O   ALA A 193       0.836 -99.338 -51.700  1.00 71.70           O  
ATOM   2901  N   HIS A 194      -0.482 -97.640 -51.148  1.00 72.10           N  
ATOM   2902  H   HIS A 194      -0.594 -96.792 -50.611  1.00 72.10           H  
ATOM   2903  CA  HIS A 194      -1.622 -98.128 -51.940  1.00 72.10           C  
ATOM   2904  HA  HIS A 194      -1.906 -99.103 -51.544  1.00 72.10           H  
ATOM   2905  C   HIS A 194      -1.300 -98.391 -53.401  1.00 72.10           C  
ATOM   2906  CB  HIS A 194      -2.828 -97.188 -51.823  1.00 72.10           C  
ATOM   2907  HB2 HIS A 194      -2.530 -96.160 -52.032  1.00 72.10           H  
ATOM   2908  HB3 HIS A 194      -3.598 -97.487 -52.534  1.00 72.10           H  
ATOM   2909  O   HIS A 194      -1.658 -99.445 -53.913  1.00 72.10           O  
ATOM   2910  CG  HIS A 194      -3.385 -97.305 -50.446  1.00 72.10           C  
ATOM   2911  CD2 HIS A 194      -3.191 -96.371 -49.470  1.00 72.10           C  
ATOM   2912  HD2 HIS A 194      -2.858 -95.355 -49.621  1.00 72.10           H  
ATOM   2913  ND1 HIS A 194      -3.595 -98.517 -49.835  1.00 72.10           N  
ATOM   2914  HD1 HIS A 194      -3.724 -99.406 -50.296  1.00 72.10           H  
ATOM   2915  CE1 HIS A 194      -3.320 -98.350 -48.544  1.00 72.10           C  
ATOM   2916  HE1 HIS A 194      -3.151 -99.148 -47.835  1.00 72.10           H  
ATOM   2917  NE2 HIS A 194      -3.141 -97.062 -48.266  1.00 72.10           N  
ATOM   2918  N   ALA A 195      -0.541 -97.518 -54.057  1.00 80.54           N  
ATOM   2919  H   ALA A 195      -0.290 -96.649 -53.608  1.00 80.54           H  
ATOM   2920  CA  ALA A 195      -0.119 -97.772 -55.429  1.00 80.54           C  
ATOM   2921  HA  ALA A 195      -1.006 -97.902 -56.049  1.00 80.54           H  
ATOM   2922  C   ALA A 195       0.720 -99.059 -55.542  1.00 80.54           C  
ATOM   2923  CB  ALA A 195       0.654 -96.547 -55.919  1.00 80.54           C  
ATOM   2924  HB1 ALA A 195       0.954 -96.696 -56.957  1.00 80.54           H  
ATOM   2925  HB2 ALA A 195       0.021 -95.662 -55.852  1.00 80.54           H  
ATOM   2926  HB3 ALA A 195       1.542 -96.397 -55.305  1.00 80.54           H  
ATOM   2927  O   ALA A 195       0.525 -99.861 -56.455  1.00 80.54           O  
ATOM   2928  N   GLU A 196       1.621 -99.292 -54.587  1.00 76.16           N  
ATOM   2929  H   GLU A 196       1.751 -98.601 -53.862  1.00 76.16           H  
ATOM   2930  CA  GLU A 196       2.394-100.531 -54.520  1.00 76.16           C  
ATOM   2931  HA  GLU A 196       2.810-100.717 -55.511  1.00 76.16           H  
ATOM   2932  C   GLU A 196       1.513-101.744 -54.173  1.00 76.16           C  
ATOM   2933  CB  GLU A 196       3.547-100.321 -53.520  1.00 76.16           C  
ATOM   2934  HB2 GLU A 196       3.127-100.131 -52.532  1.00 76.16           H  
ATOM   2935  HB3 GLU A 196       4.112 -99.437 -53.814  1.00 76.16           H  
ATOM   2936  O   GLU A 196       1.823-102.867 -54.569  1.00 76.16           O  
ATOM   2937  CG  GLU A 196       4.526-101.492 -53.382  1.00 76.16           C  
ATOM   2938  HG2 GLU A 196       5.250-101.228 -52.611  1.00 76.16           H  
ATOM   2939  HG3 GLU A 196       3.988-102.368 -53.020  1.00 76.16           H  
ATOM   2940  CD  GLU A 196       5.289-101.851 -54.664  1.00 76.16           C  
ATOM   2941  OE1 GLU A 196       6.086-102.810 -54.604  1.00 76.16           O  
ATOM   2942  OE2 GLU A 196       5.101-101.225 -55.731  1.00 76.16           O  
ATOM   2943  N   ALA A 197       0.407-101.534 -53.452  1.00 72.77           N  
ATOM   2944  H   ALA A 197       0.188-100.580 -53.204  1.00 72.77           H  
ATOM   2945  CA  ALA A 197      -0.580-102.559 -53.103  1.00 72.77           C  
ATOM   2946  HA  ALA A 197      -0.106-103.422 -52.635  1.00 72.77           H  
ATOM   2947  C   ALA A 197      -1.270-103.069 -54.338  1.00 72.77           C  
ATOM   2948  CB  ALA A 197      -1.645-101.966 -52.170  1.00 72.77           C  
ATOM   2949  HB1 ALA A 197      -1.201-101.306 -51.425  1.00 72.77           H  
ATOM   2950  HB2 ALA A 197      -2.222-102.781 -51.732  1.00 72.77           H  
ATOM   2951  HB3 ALA A 197      -2.384-101.377 -52.714  1.00 72.77           H  
ATOM   2952  O   ALA A 197      -1.251-104.259 -54.629  1.00 72.77           O  
ATOM   2953  N   ASP A 198      -1.824-102.123 -55.077  1.00 73.52           N  
ATOM   2954  H   ASP A 198      -1.823-101.178 -54.720  1.00 73.52           H  
ATOM   2955  CA  ASP A 198      -2.598-102.383 -56.265  1.00 73.52           C  
ATOM   2956  HA  ASP A 198      -3.376-103.112 -56.042  1.00 73.52           H  
ATOM   2957  C   ASP A 198      -1.697-102.967 -57.351  1.00 73.52           C  
ATOM   2958  CB  ASP A 198      -3.261-101.071 -56.696  1.00 73.52           C  
ATOM   2959  HB2 ASP A 198      -3.750-101.232 -57.657  1.00 73.52           H  
ATOM   2960  HB3 ASP A 198      -2.495-100.307 -56.834  1.00 73.52           H  
ATOM   2961  O   ASP A 198      -2.115-103.872 -58.071  1.00 73.52           O  
ATOM   2962  CG  ASP A 198      -4.316-100.568 -55.699  1.00 73.52           C  
ATOM   2963  OD1 ASP A 198      -4.796-101.378 -54.872  1.00 73.52           O  
ATOM   2964  OD2 ASP A 198      -4.678 -99.378 -55.824  1.00 73.52           O  
ATOM   2965  N   ARG A 199      -0.429-102.531 -57.417  1.00 80.76           N  
ATOM   2966  H   ARG A 199      -0.166-101.758 -56.824  1.00 80.76           H  
ATOM   2967  CA  ARG A 199       0.574-103.136 -58.298  1.00 80.76           C  
ATOM   2968  HA  ARG A 199       0.167-103.152 -59.309  1.00 80.76           H  
ATOM   2969  C   ARG A 199       0.846-104.592 -57.926  1.00 80.76           C  
ATOM   2970  CB  ARG A 199       1.865-102.307 -58.293  1.00 80.76           C  
ATOM   2971  HB2 ARG A 199       1.624-101.259 -58.471  1.00 80.76           H  
ATOM   2972  HB3 ARG A 199       2.347-102.390 -57.318  1.00 80.76           H  
ATOM   2973  O   ARG A 199       0.724-105.454 -58.789  1.00 80.76           O  
ATOM   2974  CG  ARG A 199       2.823-102.783 -59.398  1.00 80.76           C  
ATOM   2975  HG2 ARG A 199       2.380-102.553 -60.367  1.00 80.76           H  
ATOM   2976  HG3 ARG A 199       2.967-103.862 -59.341  1.00 80.76           H  
ATOM   2977  CD  ARG A 199       4.195-102.103 -59.307  1.00 80.76           C  
ATOM   2978  HD2 ARG A 199       4.053-101.026 -59.221  1.00 80.76           H  
ATOM   2979  HD3 ARG A 199       4.744-102.303 -60.227  1.00 80.76           H  
ATOM   2980  NE  ARG A 199       4.979-102.585 -58.155  1.00 80.76           N  
ATOM   2981  HE  ARG A 199       4.953-102.037 -57.307  1.00 80.76           H  
ATOM   2982  NH1 ARG A 199       5.856-104.516 -59.061  1.00 80.76           N  
ATOM   2983 HH11 ARG A 199       5.893-105.505 -58.860  1.00 80.76           H  
ATOM   2984 HH12 ARG A 199       5.316-104.418 -59.909  1.00 80.76           H  
ATOM   2985  NH2 ARG A 199       6.219-104.085 -56.968  1.00 80.76           N  
ATOM   2986 HH21 ARG A 199       6.669-104.988 -56.910  1.00 80.76           H  
ATOM   2987 HH22 ARG A 199       6.123-103.512 -56.142  1.00 80.76           H  
ATOM   2988  CZ  ARG A 199       5.667-103.708 -58.072  1.00 80.76           C  
ATOM   2989  N   LEU A 200       1.192-104.876 -56.668  1.00 72.65           N  
ATOM   2990  H   LEU A 200       1.254-104.120 -56.002  1.00 72.65           H  
ATOM   2991  CA  LEU A 200       1.464-106.245 -56.206  1.00 72.65           C  
ATOM   2992  HA  LEU A 200       2.250-106.680 -56.824  1.00 72.65           H  
ATOM   2993  C   LEU A 200       0.242-107.149 -56.359  1.00 72.65           C  
ATOM   2994  CB  LEU A 200       1.910-106.217 -54.735  1.00 72.65           C  
ATOM   2995  HB2 LEU A 200       1.293-105.498 -54.195  1.00 72.65           H  
ATOM   2996  HB3 LEU A 200       1.734-107.194 -54.285  1.00 72.65           H  
ATOM   2997  O   LEU A 200       0.379-108.319 -56.715  1.00 72.65           O  
ATOM   2998  CG  LEU A 200       3.396-105.868 -54.568  1.00 72.65           C  
ATOM   2999  HG  LEU A 200       3.654-105.019 -55.201  1.00 72.65           H  
ATOM   3000  CD1 LEU A 200       3.678-105.493 -53.115  1.00 72.65           C  
ATOM   3001 HD11 LEU A 200       3.421-106.321 -52.454  1.00 72.65           H  
ATOM   3002 HD12 LEU A 200       4.732-105.236 -53.003  1.00 72.65           H  
ATOM   3003 HD13 LEU A 200       3.083-104.616 -52.861  1.00 72.65           H  
ATOM   3004  CD2 LEU A 200       4.295-107.057 -54.926  1.00 72.65           C  
ATOM   3005 HD21 LEU A 200       4.176-107.312 -55.979  1.00 72.65           H  
ATOM   3006 HD22 LEU A 200       4.034-107.922 -54.316  1.00 72.65           H  
ATOM   3007 HD23 LEU A 200       5.337-106.790 -54.753  1.00 72.65           H  
ATOM   3008  N   ARG A 201      -0.951-106.596 -56.147  1.00 70.73           N  
ATOM   3009  H   ARG A 201      -0.983-105.654 -55.785  1.00 70.73           H  
ATOM   3010  CA  ARG A 201      -2.205-107.308 -56.336  1.00 70.73           C  
ATOM   3011  HA  ARG A 201      -2.127-108.265 -55.818  1.00 70.73           H  
ATOM   3012  C   ARG A 201      -2.465-107.619 -57.802  1.00 70.73           C  
ATOM   3013  CB  ARG A 201      -3.344-106.497 -55.726  1.00 70.73           C  
ATOM   3014  HB2 ARG A 201      -3.637-105.682 -56.388  1.00 70.73           H  
ATOM   3015  HB3 ARG A 201      -3.044-106.092 -54.759  1.00 70.73           H  
ATOM   3016  O   ARG A 201      -2.720-108.770 -58.127  1.00 70.73           O  
ATOM   3017  CG  ARG A 201      -4.494-107.463 -55.502  1.00 70.73           C  
ATOM   3018  HG2 ARG A 201      -4.736-108.008 -56.414  1.00 70.73           H  
ATOM   3019  HG3 ARG A 201      -4.189-108.167 -54.728  1.00 70.73           H  
ATOM   3020  CD  ARG A 201      -5.726-106.721 -55.044  1.00 70.73           C  
ATOM   3021  HD2 ARG A 201      -5.443-105.983 -54.293  1.00 70.73           H  
ATOM   3022  HD3 ARG A 201      -6.169-106.214 -55.902  1.00 70.73           H  
ATOM   3023  NE  ARG A 201      -6.654-107.704 -54.479  1.00 70.73           N  
ATOM   3024  HE  ARG A 201      -6.297-108.642 -54.363  1.00 70.73           H  
ATOM   3025  NH1 ARG A 201      -8.376-106.286 -54.220  1.00 70.73           N  
ATOM   3026 HH11 ARG A 201      -7.788-105.591 -54.657  1.00 70.73           H  
ATOM   3027 HH12 ARG A 201      -9.125-105.975 -53.618  1.00 70.73           H  
ATOM   3028  NH2 ARG A 201      -8.538-108.366 -53.418  1.00 70.73           N  
ATOM   3029 HH21 ARG A 201      -9.471-108.164 -53.087  1.00 70.73           H  
ATOM   3030 HH22 ARG A 201      -8.025-109.173 -53.094  1.00 70.73           H  
ATOM   3031  CZ  ARG A 201      -7.860-107.458 -54.050  1.00 70.73           C  
ATOM   3032  N   GLY A 202      -2.320-106.633 -58.685  1.00 70.86           N  
ATOM   3033  H   GLY A 202      -2.117-105.705 -58.342  1.00 70.86           H  
ATOM   3034  CA  GLY A 202      -2.441-106.835 -60.128  1.00 70.86           C  
ATOM   3035  HA2 GLY A 202      -3.436-107.214 -60.358  1.00 70.86           H  
ATOM   3036  HA3 GLY A 202      -2.296-105.879 -60.631  1.00 70.86           H  
ATOM   3037  C   GLY A 202      -1.403-107.824 -60.662  1.00 70.86           C  
ATOM   3038  O   GLY A 202      -1.709-108.639 -61.528  1.00 70.86           O  
ATOM   3039  N   GLU A 203      -0.189-107.812 -60.111  1.00 77.71           N  
ATOM   3040  H   GLU A 203       0.029-107.087 -59.442  1.00 77.71           H  
ATOM   3041  CA  GLU A 203       0.850-108.794 -60.432  1.00 77.71           C  
ATOM   3042  HA  GLU A 203       0.943-108.868 -61.515  1.00 77.71           H  
ATOM   3043  C   GLU A 203       0.498-110.195 -59.942  1.00 77.71           C  
ATOM   3044  CB  GLU A 203       2.200-108.349 -59.854  1.00 77.71           C  
ATOM   3045  HB2 GLU A 203       2.076-107.996 -58.830  1.00 77.71           H  
ATOM   3046  HB3 GLU A 203       2.893-109.191 -59.859  1.00 77.71           H  
ATOM   3047  O   GLU A 203       0.676-111.157 -60.694  1.00 77.71           O  
ATOM   3048  CG  GLU A 203       2.773-107.242 -60.737  1.00 77.71           C  
ATOM   3049  HG2 GLU A 203       2.926-107.649 -61.736  1.00 77.71           H  
ATOM   3050  HG3 GLU A 203       2.047-106.434 -60.829  1.00 77.71           H  
ATOM   3051  CD  GLU A 203       4.096-106.650 -60.255  1.00 77.71           C  
ATOM   3052  OE1 GLU A 203       4.532-105.693 -60.937  1.00 77.71           O  
ATOM   3053  OE2 GLU A 203       4.702-107.086 -59.245  1.00 77.71           O  
ATOM   3054  N   CYS A 204      -0.042-110.322 -58.728  1.00 72.33           N  
ATOM   3055  H   CYS A 204      -0.147-109.504 -58.145  1.00 72.33           H  
ATOM   3056  CA  CYS A 204      -0.558-111.595 -58.247  1.00 72.33           C  
ATOM   3057  HA  CYS A 204       0.232-112.343 -58.320  1.00 72.33           H  
ATOM   3058  C   CYS A 204      -1.703-112.083 -59.129  1.00 72.33           C  
ATOM   3059  CB  CYS A 204      -0.993-111.508 -56.784  1.00 72.33           C  
ATOM   3060  HB2 CYS A 204      -1.615-110.628 -56.620  1.00 72.33           H  
ATOM   3061  HB3 CYS A 204      -1.569-112.403 -56.549  1.00 72.33           H  
ATOM   3062  O   CYS A 204      -1.652-113.226 -59.558  1.00 72.33           O  
ATOM   3063  SG  CYS A 204       0.463-111.476 -55.709  1.00 72.33           S  
ATOM   3064  HG  CYS A 204       0.792-110.214 -55.998  1.00 72.33           H  
ATOM   3065  N   ASP A 205      -2.668-111.234 -59.481  1.00 71.44           N  
ATOM   3066  H   ASP A 205      -2.672-110.315 -59.064  1.00 71.44           H  
ATOM   3067  CA  ASP A 205      -3.805-111.599 -60.329  1.00 71.44           C  
ATOM   3068  HA  ASP A 205      -4.352-112.416 -59.857  1.00 71.44           H  
ATOM   3069  C   ASP A 205      -3.354-112.094 -61.713  1.00 71.44           C  
ATOM   3070  CB  ASP A 205      -4.762-110.402 -60.463  1.00 71.44           C  
ATOM   3071  HB2 ASP A 205      -4.200-109.528 -60.793  1.00 71.44           H  
ATOM   3072  HB3 ASP A 205      -5.493-110.634 -61.237  1.00 71.44           H  
ATOM   3073  O   ASP A 205      -3.828-113.126 -62.186  1.00 71.44           O  
ATOM   3074  CG  ASP A 205      -5.537-110.061 -59.180  1.00 71.44           C  
ATOM   3075  OD1 ASP A 205      -5.688-110.949 -58.310  1.00 71.44           O  
ATOM   3076  OD2 ASP A 205      -6.044-108.918 -59.105  1.00 71.44           O  
ATOM   3077  N   ILE A 206      -2.380-111.426 -62.343  1.00 84.45           N  
ATOM   3078  H   ILE A 206      -2.045-110.573 -61.918  1.00 84.45           H  
ATOM   3079  CA  ILE A 206      -1.794-111.873 -63.618  1.00 84.45           C  
ATOM   3080  HA  ILE A 206      -2.600-112.050 -64.331  1.00 84.45           H  
ATOM   3081  C   ILE A 206      -1.052-113.203 -63.448  1.00 84.45           C  
ATOM   3082  CB  ILE A 206      -0.859-110.782 -64.188  1.00 84.45           C  
ATOM   3083  HB  ILE A 206      -0.176-110.471 -63.397  1.00 84.45           H  
ATOM   3084  O   ILE A 206      -1.128-114.078 -64.313  1.00 84.45           O  
ATOM   3085  CG1 ILE A 206      -1.685-109.559 -64.646  1.00 84.45           C  
ATOM   3086 HG12 ILE A 206      -2.428-109.309 -63.889  1.00 84.45           H  
ATOM   3087 HG13 ILE A 206      -2.227-109.807 -65.558  1.00 84.45           H  
ATOM   3088  CG2 ILE A 206      -0.018-111.307 -65.372  1.00 84.45           C  
ATOM   3089 HG21 ILE A 206       0.593-110.509 -65.794  1.00 84.45           H  
ATOM   3090 HG22 ILE A 206      -0.677-111.708 -66.143  1.00 84.45           H  
ATOM   3091 HG23 ILE A 206       0.662-112.090 -65.038  1.00 84.45           H  
ATOM   3092  CD1 ILE A 206      -0.837-108.303 -64.889  1.00 84.45           C  
ATOM   3093 HD11 ILE A 206      -0.239-108.082 -64.005  1.00 84.45           H  
ATOM   3094 HD12 ILE A 206      -1.498-107.459 -65.084  1.00 84.45           H  
ATOM   3095 HD13 ILE A 206      -0.182-108.435 -65.751  1.00 84.45           H  
ATOM   3096  N   TYR A 207      -0.313-113.368 -62.349  1.00 78.13           N  
ATOM   3097  H   TYR A 207      -0.278-112.623 -61.669  1.00 78.13           H  
ATOM   3098  CA  TYR A 207       0.400-114.610 -62.066  1.00 78.13           C  
ATOM   3099  HA  TYR A 207       1.014-114.863 -62.930  1.00 78.13           H  
ATOM   3100  C   TYR A 207      -0.569-115.774 -61.843  1.00 78.13           C  
ATOM   3101  CB  TYR A 207       1.325-114.419 -60.860  1.00 78.13           C  
ATOM   3102  HB2 TYR A 207       2.060-113.649 -61.095  1.00 78.13           H  
ATOM   3103  HB3 TYR A 207       0.746-114.068 -60.006  1.00 78.13           H  
ATOM   3104  O   TYR A 207      -0.361-116.845 -62.416  1.00 78.13           O  
ATOM   3105  CG  TYR A 207       2.050-115.692 -60.475  1.00 78.13           C  
ATOM   3106  CD1 TYR A 207       1.578-116.475 -59.404  1.00 78.13           C  
ATOM   3107  HD1 TYR A 207       0.713-116.151 -58.844  1.00 78.13           H  
ATOM   3108  CD2 TYR A 207       3.167-116.113 -61.220  1.00 78.13           C  
ATOM   3109  HD2 TYR A 207       3.518-115.504 -62.039  1.00 78.13           H  
ATOM   3110  CE1 TYR A 207       2.225-117.679 -59.072  1.00 78.13           C  
ATOM   3111  HE1 TYR A 207       1.851-118.275 -58.252  1.00 78.13           H  
ATOM   3112  CE2 TYR A 207       3.820-117.315 -60.891  1.00 78.13           C  
ATOM   3113  HE2 TYR A 207       4.690-117.635 -61.445  1.00 78.13           H  
ATOM   3114  OH  TYR A 207       3.963-119.273 -59.517  1.00 78.13           O  
ATOM   3115  HH  TYR A 207       3.567-119.655 -58.731  1.00 78.13           H  
ATOM   3116  CZ  TYR A 207       3.347-118.099 -59.818  1.00 78.13           C  
ATOM   3117  N   VAL A 208      -1.634-115.550 -61.066  1.00 72.44           N  
ATOM   3118  H   VAL A 208      -1.720-114.632 -60.653  1.00 72.44           H  
ATOM   3119  CA  VAL A 208      -2.751-116.476 -60.868  1.00 72.44           C  
ATOM   3120  HA  VAL A 208      -2.394-117.376 -60.367  1.00 72.44           H  
ATOM   3121  C   VAL A 208      -3.282-116.865 -62.237  1.00 72.44           C  
ATOM   3122  CB  VAL A 208      -3.884-115.843 -60.025  1.00 72.44           C  
ATOM   3123  HB  VAL A 208      -4.272-114.979 -60.564  1.00 72.44           H  
ATOM   3124  O   VAL A 208      -3.145-118.022 -62.613  1.00 72.44           O  
ATOM   3125  CG1 VAL A 208      -5.076-116.786 -59.819  1.00 72.44           C  
ATOM   3126 HG11 VAL A 208      -4.760-117.704 -59.324  1.00 72.44           H  
ATOM   3127 HG12 VAL A 208      -5.532-117.011 -60.783  1.00 72.44           H  
ATOM   3128 HG13 VAL A 208      -5.831-116.290 -59.210  1.00 72.44           H  
ATOM   3129  CG2 VAL A 208      -3.443-115.330 -58.655  1.00 72.44           C  
ATOM   3130 HG21 VAL A 208      -4.019-115.808 -57.863  1.00 72.44           H  
ATOM   3131 HG22 VAL A 208      -3.692-114.271 -58.583  1.00 72.44           H  
ATOM   3132 HG23 VAL A 208      -2.370-115.442 -58.500  1.00 72.44           H  
ATOM   3133  N   ASP A 209      -3.787-115.903 -63.011  1.00 76.29           N  
ATOM   3134  H   ASP A 209      -3.799-114.958 -62.654  1.00 76.29           H  
ATOM   3135  CA  ASP A 209      -4.435-116.123 -64.307  1.00 76.29           C  
ATOM   3136  HA  ASP A 209      -5.354-116.692 -64.161  1.00 76.29           H  
ATOM   3137  C   ASP A 209      -3.546-116.909 -65.281  1.00 76.29           C  
ATOM   3138  CB  ASP A 209      -4.841-114.764 -64.885  1.00 76.29           C  
ATOM   3139  HB2 ASP A 209      -5.401-114.209 -64.132  1.00 76.29           H  
ATOM   3140  HB3 ASP A 209      -3.952-114.189 -65.143  1.00 76.29           H  
ATOM   3141  O   ASP A 209      -3.962-117.923 -65.841  1.00 76.29           O  
ATOM   3142  CG  ASP A 209      -5.737-114.934 -66.111  1.00 76.29           C  
ATOM   3143  OD1 ASP A 209      -6.857-115.463 -65.932  1.00 76.29           O  
ATOM   3144  OD2 ASP A 209      -5.298-114.532 -67.213  1.00 76.29           O  
ATOM   3145  N   SER A 210      -2.271-116.527 -65.385  1.00 82.20           N  
ATOM   3146  H   SER A 210      -1.996-115.691 -64.890  1.00 82.20           H  
ATOM   3147  CA  SER A 210      -1.277-117.232 -66.200  1.00 82.20           C  
ATOM   3148  HA  SER A 210      -1.621-117.251 -67.234  1.00 82.20           H  
ATOM   3149  C   SER A 210      -1.077-118.680 -65.741  1.00 82.20           C  
ATOM   3150  CB  SER A 210       0.039-116.458 -66.135  1.00 82.20           C  
ATOM   3151  HB2 SER A 210      -0.135-115.438 -66.476  1.00 82.20           H  
ATOM   3152  HB3 SER A 210       0.394-116.427 -65.105  1.00 82.20           H  
ATOM   3153  O   SER A 210      -1.084-119.611 -66.552  1.00 82.20           O  
ATOM   3154  OG  SER A 210       1.020-117.059 -66.955  1.00 82.20           O  
ATOM   3155  HG  SER A 210       1.796-116.495 -66.958  1.00 82.20           H  
ATOM   3156  N   LYS A 211      -0.970-118.906 -64.425  1.00 76.72           N  
ATOM   3157  H   LYS A 211      -1.050-118.121 -63.795  1.00 76.72           H  
ATOM   3158  CA  LYS A 211      -0.868-120.257 -63.858  1.00 76.72           C  
ATOM   3159  HA  LYS A 211      -0.122-120.804 -64.434  1.00 76.72           H  
ATOM   3160  C   LYS A 211      -2.155-121.058 -64.044  1.00 76.72           C  
ATOM   3161  CB  LYS A 211      -0.444-120.176 -62.378  1.00 76.72           C  
ATOM   3162  HB2 LYS A 211      -0.567-121.152 -61.910  1.00 76.72           H  
ATOM   3163  HB3 LYS A 211      -1.094-119.475 -61.854  1.00 76.72           H  
ATOM   3164  O   LYS A 211      -2.069-122.271 -64.250  1.00 76.72           O  
ATOM   3165  CG  LYS A 211       1.017-119.725 -62.210  1.00 76.72           C  
ATOM   3166  HG2 LYS A 211       1.187-119.452 -61.168  1.00 76.72           H  
ATOM   3167  HG3 LYS A 211       1.204-118.848 -62.829  1.00 76.72           H  
ATOM   3168  CD  LYS A 211       1.998-120.841 -62.596  1.00 76.72           C  
ATOM   3169  HD2 LYS A 211       2.054-121.561 -61.780  1.00 76.72           H  
ATOM   3170  HD3 LYS A 211       1.631-121.373 -63.474  1.00 76.72           H  
ATOM   3171  CE  LYS A 211       3.397-120.291 -62.887  1.00 76.72           C  
ATOM   3172  HE2 LYS A 211       3.362-119.202 -62.855  1.00 76.72           H  
ATOM   3173  HE3 LYS A 211       4.072-120.629 -62.101  1.00 76.72           H  
ATOM   3174  NZ  LYS A 211       3.863-120.744 -64.226  1.00 76.72           N  
ATOM   3175  HZ1 LYS A 211       3.598-121.692 -64.450  1.00 76.72           H  
ATOM   3176  HZ2 LYS A 211       3.377-120.280 -64.981  1.00 76.72           H  
ATOM   3177  HZ3 LYS A 211       4.849-120.604 -64.395  1.00 76.72           H  
ATOM   3178  N   LEU A 212      -3.324-120.414 -64.040  1.00 73.92           N  
ATOM   3179  H   LEU A 212      -3.319-119.424 -63.843  1.00 73.92           H  
ATOM   3180  CA  LEU A 212      -4.603-121.068 -64.331  1.00 73.92           C  
ATOM   3181  HA  LEU A 212      -4.666-121.973 -63.727  1.00 73.92           H  
ATOM   3182  C   LEU A 212      -4.662-121.505 -65.789  1.00 73.92           C  
ATOM   3183  CB  LEU A 212      -5.834-120.184 -64.029  1.00 73.92           C  
ATOM   3184  HB2 LEU A 212      -5.939-119.464 -64.841  1.00 73.92           H  
ATOM   3185  HB3 LEU A 212      -6.719-120.817 -64.088  1.00 73.92           H  
ATOM   3186  O   LEU A 212      -5.042-122.640 -66.056  1.00 73.92           O  
ATOM   3187  CG  LEU A 212      -5.905-119.364 -62.733  1.00 73.92           C  
ATOM   3188  HG  LEU A 212      -5.405-118.423 -62.961  1.00 73.92           H  
ATOM   3189  CD1 LEU A 212      -7.330-118.937 -62.392  1.00 73.92           C  
ATOM   3190 HD11 LEU A 212      -7.720-118.334 -63.212  1.00 73.92           H  
ATOM   3191 HD12 LEU A 212      -7.332-118.323 -61.491  1.00 73.92           H  
ATOM   3192 HD13 LEU A 212      -7.979-119.800 -62.248  1.00 73.92           H  
ATOM   3193  CD2 LEU A 212      -5.247-119.923 -61.488  1.00 73.92           C  
ATOM   3194 HD21 LEU A 212      -4.521-120.706 -61.709  1.00 73.92           H  
ATOM   3195 HD22 LEU A 212      -4.657-119.132 -61.024  1.00 73.92           H  
ATOM   3196 HD23 LEU A 212      -6.008-120.173 -60.749  1.00 73.92           H  
ATOM   3197  N   ALA A 213      -4.241-120.640 -66.711  1.00 80.91           N  
ATOM   3198  H   ALA A 213      -3.999-119.707 -66.409  1.00 80.91           H  
ATOM   3199  CA  ALA A 213      -4.241-120.905 -68.143  1.00 80.91           C  
ATOM   3200  HA  ALA A 213      -5.242-121.218 -68.440  1.00 80.91           H  
ATOM   3201  C   ALA A 213      -3.262-122.028 -68.521  1.00 80.91           C  
ATOM   3202  CB  ALA A 213      -3.912-119.595 -68.866  1.00 80.91           C  
ATOM   3203  HB1 ALA A 213      -3.940-119.753 -69.944  1.00 80.91           H  
ATOM   3204  HB2 ALA A 213      -4.645-118.834 -68.598  1.00 80.91           H  
ATOM   3205  HB3 ALA A 213      -2.921-119.243 -68.579  1.00 80.91           H  
ATOM   3206  O   ALA A 213      -3.630-122.943 -69.260  1.00 80.91           O  
ATOM   3207  N   GLU A 214      -2.043-122.024 -67.963  1.00 80.46           N  
ATOM   3208  H   GLU A 214      -1.777-121.221 -67.411  1.00 80.46           H  
ATOM   3209  CA  GLU A 214      -1.085-123.131 -68.112  1.00 80.46           C  
ATOM   3210  HA  GLU A 214      -0.816-123.252 -69.161  1.00 80.46           H  
ATOM   3211  C   GLU A 214      -1.695-124.451 -67.622  1.00 80.46           C  
ATOM   3212  CB  GLU A 214       0.184-122.867 -67.279  1.00 80.46           C  
ATOM   3213  HB2 GLU A 214       0.711-123.814 -67.166  1.00 80.46           H  
ATOM   3214  HB3 GLU A 214      -0.111-122.533 -66.285  1.00 80.46           H  
ATOM   3215  O   GLU A 214      -1.580-125.497 -68.273  1.00 80.46           O  
ATOM   3216  CG  GLU A 214       1.184-121.859 -67.870  1.00 80.46           C  
ATOM   3217  HG2 GLU A 214       0.674-120.916 -68.069  1.00 80.46           H  
ATOM   3218  HG3 GLU A 214       1.556-122.249 -68.818  1.00 80.46           H  
ATOM   3219  CD  GLU A 214       2.379-121.611 -66.919  1.00 80.46           C  
ATOM   3220  OE1 GLU A 214       3.077-120.576 -67.019  1.00 80.46           O  
ATOM   3221  OE2 GLU A 214       2.660-122.436 -66.012  1.00 80.46           O  
ATOM   3222  N   PHE A 215      -2.371-124.410 -66.470  1.00 77.33           N  
ATOM   3223  H   PHE A 215      -2.439-123.536 -65.969  1.00 77.33           H  
ATOM   3224  CA  PHE A 215      -3.007-125.595 -65.921  1.00 77.33           C  
ATOM   3225  HA  PHE A 215      -2.272-126.399 -65.943  1.00 77.33           H  
ATOM   3226  C   PHE A 215      -4.197-126.047 -66.766  1.00 77.33           C  
ATOM   3227  CB  PHE A 215      -3.407-125.361 -64.469  1.00 77.33           C  
ATOM   3228  HB2 PHE A 215      -2.619-124.805 -63.960  1.00 77.33           H  
ATOM   3229  HB3 PHE A 215      -4.324-124.774 -64.419  1.00 77.33           H  
ATOM   3230  O   PHE A 215      -4.355-127.239 -67.019  1.00 77.33           O  
ATOM   3231  CG  PHE A 215      -3.579-126.682 -63.763  1.00 77.33           C  
ATOM   3232  CD1 PHE A 215      -4.844-127.282 -63.653  1.00 77.33           C  
ATOM   3233  HD1 PHE A 215      -5.714-126.779 -64.048  1.00 77.33           H  
ATOM   3234  CD2 PHE A 215      -2.445-127.336 -63.253  1.00 77.33           C  
ATOM   3235  HD2 PHE A 215      -1.472-126.877 -63.353  1.00 77.33           H  
ATOM   3236  CE1 PHE A 215      -4.977-128.498 -62.959  1.00 77.33           C  
ATOM   3237  HE1 PHE A 215      -5.955-128.925 -62.795  1.00 77.33           H  
ATOM   3238  CE2 PHE A 215      -2.576-128.566 -62.592  1.00 77.33           C  
ATOM   3239  HE2 PHE A 215      -1.702-129.049 -62.183  1.00 77.33           H  
ATOM   3240  CZ  PHE A 215      -3.846-129.143 -62.441  1.00 77.33           C  
ATOM   3241  HZ  PHE A 215      -3.952-130.082 -61.918  1.00 77.33           H  
ATOM   3242  N   GLU A 216      -5.004-125.119 -67.266  1.00 76.46           N  
ATOM   3243  H   GLU A 216      -4.839-124.154 -67.014  1.00 76.46           H  
ATOM   3244  CA  GLU A 216      -6.116-125.398 -68.164  1.00 76.46           C  
ATOM   3245  HA  GLU A 216      -6.790-126.101 -67.674  1.00 76.46           H  
ATOM   3246  C   GLU A 216      -5.623-126.040 -69.468  1.00 76.46           C  
ATOM   3247  CB  GLU A 216      -6.891-124.103 -68.447  1.00 76.46           C  
ATOM   3248  HB2 GLU A 216      -7.097-123.586 -67.509  1.00 76.46           H  
ATOM   3249  HB3 GLU A 216      -6.301-123.456 -69.095  1.00 76.46           H  
ATOM   3250  O   GLU A 216      -6.178-127.045 -69.924  1.00 76.46           O  
ATOM   3251  CG  GLU A 216      -8.224-124.445 -69.119  1.00 76.46           C  
ATOM   3252  HG2 GLU A 216      -8.860-124.958 -68.398  1.00 76.46           H  
ATOM   3253  HG3 GLU A 216      -8.038-125.140 -69.938  1.00 76.46           H  
ATOM   3254  CD  GLU A 216      -8.971-123.239 -69.693  1.00 76.46           C  
ATOM   3255  OE1 GLU A 216      -9.790-123.505 -70.606  1.00 76.46           O  
ATOM   3256  OE2 GLU A 216      -8.729-122.104 -69.240  1.00 76.46           O  
ATOM   3257  N   GLU A 217      -4.534-125.534 -70.048  1.00 82.64           N  
ATOM   3258  H   GLU A 217      -4.131-124.693 -69.662  1.00 82.64           H  
ATOM   3259  CA  GLU A 217      -3.910-126.132 -71.225  1.00 82.64           C  
ATOM   3260  HA  GLU A 217      -4.672-126.212 -72.001  1.00 82.64           H  
ATOM   3261  C   GLU A 217      -3.398-127.546 -70.924  1.00 82.64           C  
ATOM   3262  CB  GLU A 217      -2.790-125.228 -71.762  1.00 82.64           C  
ATOM   3263  HB2 GLU A 217      -3.192-124.230 -71.938  1.00 82.64           H  
ATOM   3264  HB3 GLU A 217      -1.977-125.171 -71.040  1.00 82.64           H  
ATOM   3265  O   GLU A 217      -3.648-128.477 -71.702  1.00 82.64           O  
ATOM   3266  CG  GLU A 217      -2.278-125.805 -73.091  1.00 82.64           C  
ATOM   3267  HG2 GLU A 217      -1.824-126.779 -72.908  1.00 82.64           H  
ATOM   3268  HG3 GLU A 217      -3.132-125.964 -73.750  1.00 82.64           H  
ATOM   3269  CD  GLU A 217      -1.248-124.936 -73.818  1.00 82.64           C  
ATOM   3270  OE1 GLU A 217      -1.068-125.225 -75.027  1.00 82.64           O  
ATOM   3271  OE2 GLU A 217      -0.626-124.063 -73.182  1.00 82.64           O  
ATOM   3272  N   PHE A 218      -2.755-127.740 -69.769  1.00 78.90           N  
ATOM   3273  H   PHE A 218      -2.561-126.932 -69.195  1.00 78.90           H  
ATOM   3274  CA  PHE A 218      -2.299-129.050 -69.312  1.00 78.90           C  
ATOM   3275  HA  PHE A 218      -1.636-129.462 -70.072  1.00 78.90           H  
ATOM   3276  C   PHE A 218      -3.468-130.035 -69.132  1.00 78.90           C  
ATOM   3277  CB  PHE A 218      -1.492-128.881 -68.018  1.00 78.90           C  
ATOM   3278  HB2 PHE A 218      -2.122-128.436 -67.247  1.00 78.90           H  
ATOM   3279  HB3 PHE A 218      -0.669-128.190 -68.202  1.00 78.90           H  
ATOM   3280  O   PHE A 218      -3.390-131.194 -69.567  1.00 78.90           O  
ATOM   3281  CG  PHE A 218      -0.925-130.184 -67.499  1.00 78.90           C  
ATOM   3282  CD1 PHE A 218      -1.568-130.874 -66.455  1.00 78.90           C  
ATOM   3283  HD1 PHE A 218      -2.450-130.451 -65.996  1.00 78.90           H  
ATOM   3284  CD2 PHE A 218       0.237-130.720 -68.083  1.00 78.90           C  
ATOM   3285  HD2 PHE A 218       0.737-130.178 -68.872  1.00 78.90           H  
ATOM   3286  CE1 PHE A 218      -1.053-132.101 -66.001  1.00 78.90           C  
ATOM   3287  HE1 PHE A 218      -1.544-132.619 -65.190  1.00 78.90           H  
ATOM   3288  CE2 PHE A 218       0.754-131.945 -67.628  1.00 78.90           C  
ATOM   3289  HE2 PHE A 218       1.658-132.341 -68.068  1.00 78.90           H  
ATOM   3290  CZ  PHE A 218       0.108-132.637 -66.588  1.00 78.90           C  
ATOM   3291  HZ  PHE A 218       0.513-133.571 -66.227  1.00 78.90           H  
ATOM   3292  N   LEU A 219      -4.590-129.583 -68.567  1.00 75.52           N  
ATOM   3293  H   LEU A 219      -4.589-128.634 -68.223  1.00 75.52           H  
ATOM   3294  CA  LEU A 219      -5.808-130.379 -68.411  1.00 75.52           C  
ATOM   3295  HA  LEU A 219      -5.549-131.336 -67.957  1.00 75.52           H  
ATOM   3296  C   LEU A 219      -6.455-130.715 -69.749  1.00 75.52           C  
ATOM   3297  CB  LEU A 219      -6.812-129.636 -67.517  1.00 75.52           C  
ATOM   3298  HB2 LEU A 219      -6.957-128.626 -67.902  1.00 75.52           H  
ATOM   3299  HB3 LEU A 219      -7.767-130.155 -67.594  1.00 75.52           H  
ATOM   3300  O   LEU A 219      -6.811-131.872 -69.982  1.00 75.52           O  
ATOM   3301  CG  LEU A 219      -6.440-129.547 -66.030  1.00 75.52           C  
ATOM   3302  HG  LEU A 219      -5.572-128.904 -65.881  1.00 75.52           H  
ATOM   3303  CD1 LEU A 219      -7.634-128.921 -65.306  1.00 75.52           C  
ATOM   3304 HD11 LEU A 219      -7.760-127.894 -65.651  1.00 75.52           H  
ATOM   3305 HD12 LEU A 219      -8.548-129.477 -65.512  1.00 75.52           H  
ATOM   3306 HD13 LEU A 219      -7.478-128.894 -64.227  1.00 75.52           H  
ATOM   3307  CD2 LEU A 219      -6.070-130.918 -65.467  1.00 75.52           C  
ATOM   3308 HD21 LEU A 219      -5.941-130.828 -64.389  1.00 75.52           H  
ATOM   3309 HD22 LEU A 219      -5.105-131.226 -65.869  1.00 75.52           H  
ATOM   3310 HD23 LEU A 219      -6.836-131.647 -65.730  1.00 75.52           H  
ATOM   3311  N   ASN A 220      -6.538-129.754 -70.664  1.00 76.91           N  
ATOM   3312  H   ASN A 220      -6.268-128.820 -70.388  1.00 76.91           H  
ATOM   3313  CA  ASN A 220      -7.058-129.960 -72.011  1.00 76.91           C  
ATOM   3314  HA  ASN A 220      -8.040-130.430 -71.941  1.00 76.91           H  
ATOM   3315  C   ASN A 220      -6.168-130.910 -72.824  1.00 76.91           C  
ATOM   3316  CB  ASN A 220      -7.211-128.583 -72.680  1.00 76.91           C  
ATOM   3317  HB2 ASN A 220      -6.345-127.958 -72.459  1.00 76.91           H  
ATOM   3318  HB3 ASN A 220      -7.280-128.704 -73.761  1.00 76.91           H  
ATOM   3319  O   ASN A 220      -6.660-131.790 -73.538  1.00 76.91           O  
ATOM   3320  CG  ASN A 220      -8.483-127.874 -72.239  1.00 76.91           C  
ATOM   3321  ND2 ASN A 220      -8.460-126.570 -72.116  1.00 76.91           N  
ATOM   3322 HD21 ASN A 220      -7.585-126.074 -72.023  1.00 76.91           H  
ATOM   3323 HD22 ASN A 220      -9.282-126.104 -71.759  1.00 76.91           H  
ATOM   3324  OD1 ASN A 220      -9.516-128.507 -72.090  1.00 76.91           O  
ATOM   3325  N   GLY A 221      -4.845-130.794 -72.693  1.00 77.42           N  
ATOM   3326  H   GLY A 221      -4.497-130.038 -72.121  1.00 77.42           H  
ATOM   3327  CA  GLY A 221      -3.879-131.739 -73.249  1.00 77.42           C  
ATOM   3328  HA2 GLY A 221      -2.878-131.415 -72.965  1.00 77.42           H  
ATOM   3329  HA3 GLY A 221      -3.954-131.756 -74.337  1.00 77.42           H  
ATOM   3330  C   GLY A 221      -4.091-133.156 -72.715  1.00 77.42           C  
ATOM   3331  O   GLY A 221      -4.170-134.114 -73.492  1.00 77.42           O  
ATOM   3332  N   THR A 222      -4.273-133.283 -71.402  1.00 75.37           N  
ATOM   3333  H   THR A 222      -4.178-132.455 -70.831  1.00 75.37           H  
ATOM   3334  CA  THR A 222      -4.534-134.559 -70.727  1.00 75.37           C  
ATOM   3335  HA  THR A 222      -3.742-135.259 -70.992  1.00 75.37           H  
ATOM   3336  C   THR A 222      -5.865-135.172 -71.167  1.00 75.37           C  
ATOM   3337  CB  THR A 222      -4.490-134.364 -69.208  1.00 75.37           C  
ATOM   3338  HB  THR A 222      -5.271-133.676 -68.885  1.00 75.37           H  
ATOM   3339  O   THR A 222      -5.914-136.355 -71.511  1.00 75.37           O  
ATOM   3340  CG2 THR A 222      -4.643-135.693 -68.480  1.00 75.37           C  
ATOM   3341 HG21 THR A 222      -5.625-136.127 -68.666  1.00 75.37           H  
ATOM   3342 HG22 THR A 222      -3.859-136.385 -68.788  1.00 75.37           H  
ATOM   3343 HG23 THR A 222      -4.547-135.485 -67.415  1.00 75.37           H  
ATOM   3344  OG1 THR A 222      -3.230-133.864 -68.828  1.00 75.37           O  
ATOM   3345  HG1 THR A 222      -3.217-132.914 -68.960  1.00 75.37           H  
ATOM   3346  N   LEU A 223      -6.924-134.367 -71.267  1.00 74.01           N  
ATOM   3347  H   LEU A 223      -6.824-133.416 -70.942  1.00 74.01           H  
ATOM   3348  CA  LEU A 223      -8.237-134.769 -71.777  1.00 74.01           C  
ATOM   3349  HA  LEU A 223      -8.610-135.600 -71.178  1.00 74.01           H  
ATOM   3350  C   LEU A 223      -8.165-135.263 -73.225  1.00 74.01           C  
ATOM   3351  CB  LEU A 223      -9.201-133.573 -71.648  1.00 74.01           C  
ATOM   3352  HB2 LEU A 223      -9.935-133.598 -72.454  1.00 74.01           H  
ATOM   3353  HB3 LEU A 223      -8.641-132.645 -71.764  1.00 74.01           H  
ATOM   3354  O   LEU A 223      -8.716-136.318 -73.545  1.00 74.01           O  
ATOM   3355  CG  LEU A 223      -9.949-133.564 -70.304  1.00 74.01           C  
ATOM   3356  HG  LEU A 223      -9.286-133.915 -69.513  1.00 74.01           H  
ATOM   3357  CD1 LEU A 223     -10.420-132.159 -69.947  1.00 74.01           C  
ATOM   3358 HD11 LEU A 223      -9.561-131.495 -69.843  1.00 74.01           H  
ATOM   3359 HD12 LEU A 223     -10.955-132.171 -68.997  1.00 74.01           H  
ATOM   3360 HD13 LEU A 223     -11.073-131.762 -70.723  1.00 74.01           H  
ATOM   3361  CD2 LEU A 223     -11.174-134.482 -70.383  1.00 74.01           C  
ATOM   3362 HD21 LEU A 223     -10.868-135.497 -70.633  1.00 74.01           H  
ATOM   3363 HD22 LEU A 223     -11.869-134.110 -71.136  1.00 74.01           H  
ATOM   3364 HD23 LEU A 223     -11.676-134.491 -69.416  1.00 74.01           H  
ATOM   3365  N   ARG A 224      -7.429-134.563 -74.098  1.00 77.89           N  
ATOM   3366  H   ARG A 224      -7.036-133.688 -73.781  1.00 77.89           H  
ATOM   3367  CA  ARG A 224      -7.203-134.999 -75.488  1.00 77.89           C  
ATOM   3368  HA  ARG A 224      -8.169-135.206 -75.948  1.00 77.89           H  
ATOM   3369  C   ARG A 224      -6.419-136.310 -75.561  1.00 77.89           C  
ATOM   3370  CB  ARG A 224      -6.496-133.890 -76.284  1.00 77.89           C  
ATOM   3371  HB2 ARG A 224      -6.111-134.316 -77.211  1.00 77.89           H  
ATOM   3372  HB3 ARG A 224      -5.654-133.505 -75.709  1.00 77.89           H  
ATOM   3373  O   ARG A 224      -6.762-137.174 -76.367  1.00 77.89           O  
ATOM   3374  CG  ARG A 224      -7.454-132.744 -76.647  1.00 77.89           C  
ATOM   3375  HG2 ARG A 224      -7.863-132.288 -75.746  1.00 77.89           H  
ATOM   3376  HG3 ARG A 224      -8.285-133.157 -77.220  1.00 77.89           H  
ATOM   3377  CD  ARG A 224      -6.775-131.665 -77.503  1.00 77.89           C  
ATOM   3378  HD2 ARG A 224      -6.281-132.139 -78.352  1.00 77.89           H  
ATOM   3379  HD3 ARG A 224      -7.556-131.016 -77.901  1.00 77.89           H  
ATOM   3380  NE  ARG A 224      -5.784-130.870 -76.742  1.00 77.89           N  
ATOM   3381  HE  ARG A 224      -5.060-131.376 -76.252  1.00 77.89           H  
ATOM   3382  NH1 ARG A 224      -6.725-128.775 -76.988  1.00 77.89           N  
ATOM   3383 HH11 ARG A 224      -6.682-127.785 -76.791  1.00 77.89           H  
ATOM   3384 HH12 ARG A 224      -7.554-129.161 -77.416  1.00 77.89           H  
ATOM   3385  NH2 ARG A 224      -4.796-128.978 -75.915  1.00 77.89           N  
ATOM   3386 HH21 ARG A 224      -4.785-127.977 -75.783  1.00 77.89           H  
ATOM   3387 HH22 ARG A 224      -4.034-129.491 -75.494  1.00 77.89           H  
ATOM   3388  CZ  ARG A 224      -5.774-129.555 -76.556  1.00 77.89           C  
ATOM   3389  N   SER A 225      -5.395-136.482 -74.725  1.00 75.35           N  
ATOM   3390  H   SER A 225      -5.161-135.721 -74.105  1.00 75.35           H  
ATOM   3391  CA  SER A 225      -4.589-137.710 -74.675  1.00 75.35           C  
ATOM   3392  HA  SER A 225      -4.219-137.930 -75.677  1.00 75.35           H  
ATOM   3393  C   SER A 225      -5.413-138.917 -74.210  1.00 75.35           C  
ATOM   3394  CB  SER A 225      -3.379-137.488 -73.766  1.00 75.35           C  
ATOM   3395  HB2 SER A 225      -3.703-137.395 -72.729  1.00 75.35           H  
ATOM   3396  HB3 SER A 225      -2.869-136.571 -74.060  1.00 75.35           H  
ATOM   3397  O   SER A 225      -5.411-139.965 -74.860  1.00 75.35           O  
ATOM   3398  OG  SER A 225      -2.486-138.573 -73.897  1.00 75.35           O  
ATOM   3399  HG  SER A 225      -1.712-138.398 -73.357  1.00 75.35           H  
ATOM   3400  N   VAL A 226      -6.221-138.742 -73.160  1.00 72.68           N  
ATOM   3401  H   VAL A 226      -6.177-137.863 -72.664  1.00 72.68           H  
ATOM   3402  CA  VAL A 226      -7.172-139.758 -72.681  1.00 72.68           C  
ATOM   3403  HA  VAL A 226      -6.632-140.686 -72.496  1.00 72.68           H  
ATOM   3404  C   VAL A 226      -8.231-140.062 -73.744  1.00 72.68           C  
ATOM   3405  CB  VAL A 226      -7.810-139.299 -71.354  1.00 72.68           C  
ATOM   3406  HB  VAL A 226      -8.197-138.287 -71.472  1.00 72.68           H  
ATOM   3407  O   VAL A 226      -8.546-141.228 -73.983  1.00 72.68           O  
ATOM   3408  CG1 VAL A 226      -8.963-140.207 -70.906  1.00 72.68           C  
ATOM   3409 HG11 VAL A 226      -9.317-139.891 -69.925  1.00 72.68           H  
ATOM   3410 HG12 VAL A 226      -8.625-141.242 -70.849  1.00 72.68           H  
ATOM   3411 HG13 VAL A 226      -9.797-140.133 -71.603  1.00 72.68           H  
ATOM   3412  CG2 VAL A 226      -6.764-139.305 -70.231  1.00 72.68           C  
ATOM   3413 HG21 VAL A 226      -7.204-138.906 -69.317  1.00 72.68           H  
ATOM   3414 HG22 VAL A 226      -6.413-140.321 -70.047  1.00 72.68           H  
ATOM   3415 HG23 VAL A 226      -5.910-138.681 -70.494  1.00 72.68           H  
ATOM   3416  N   GLY A 227      -8.729-139.038 -74.443  1.00 70.78           N  
ATOM   3417  H   GLY A 227      -8.480-138.101 -74.162  1.00 70.78           H  
ATOM   3418  CA  GLY A 227      -9.656-139.195 -75.564  1.00 70.78           C  
ATOM   3419  HA2 GLY A 227      -9.885-138.209 -75.967  1.00 70.78           H  
ATOM   3420  HA3 GLY A 227     -10.579-139.653 -75.210  1.00 70.78           H  
ATOM   3421  C   GLY A 227      -9.082-140.056 -76.694  1.00 70.78           C  
ATOM   3422  O   GLY A 227      -9.745-140.989 -77.151  1.00 70.78           O  
ATOM   3423  N   ARG A 228      -7.826-139.811 -77.097  1.00 75.20           N  
ATOM   3424  H   ARG A 228      -7.340-139.033 -76.675  1.00 75.20           H  
ATOM   3425  CA  ARG A 228      -7.130-140.621 -78.115  1.00 75.20           C  
ATOM   3426  HA  ARG A 228      -7.767-140.709 -78.995  1.00 75.20           H  
ATOM   3427  C   ARG A 228      -6.883-142.053 -77.647  1.00 75.20           C  
ATOM   3428  CB  ARG A 228      -5.805-139.968 -78.530  1.00 75.20           C  
ATOM   3429  HB2 ARG A 228      -5.230-140.693 -79.107  1.00 75.20           H  
ATOM   3430  HB3 ARG A 228      -5.232-139.712 -77.639  1.00 75.20           H  
ATOM   3431  O   ARG A 228      -7.220-142.982 -78.376  1.00 75.20           O  
ATOM   3432  CG  ARG A 228      -6.003-138.719 -79.398  1.00 75.20           C  
ATOM   3433  HG2 ARG A 228      -6.534-137.959 -78.826  1.00 75.20           H  
ATOM   3434  HG3 ARG A 228      -6.585-138.969 -80.285  1.00 75.20           H  
ATOM   3435  CD  ARG A 228      -4.631-138.182 -79.821  1.00 75.20           C  
ATOM   3436  HD2 ARG A 228      -4.204-138.850 -80.570  1.00 75.20           H  
ATOM   3437  HD3 ARG A 228      -3.983-138.195 -78.945  1.00 75.20           H  
ATOM   3438  NE  ARG A 228      -4.722-136.814 -80.368  1.00 75.20           N  
ATOM   3439  HE  ARG A 228      -5.480-136.633 -81.011  1.00 75.20           H  
ATOM   3440  NH1 ARG A 228      -2.877-135.926 -79.312  1.00 75.20           N  
ATOM   3441 HH11 ARG A 228      -2.669-136.829 -78.911  1.00 75.20           H  
ATOM   3442 HH12 ARG A 228      -2.247-135.152 -79.158  1.00 75.20           H  
ATOM   3443  NH2 ARG A 228      -4.106-134.636 -80.644  1.00 75.20           N  
ATOM   3444 HH21 ARG A 228      -3.455-133.882 -80.476  1.00 75.20           H  
ATOM   3445 HH22 ARG A 228      -4.849-134.502 -81.315  1.00 75.20           H  
ATOM   3446  CZ  ARG A 228      -3.906-135.805 -80.105  1.00 75.20           C  
ATOM   3447  N   GLY A 229      -6.378-142.245 -76.426  1.00 68.77           N  
ATOM   3448  H   GLY A 229      -6.112-141.437 -75.882  1.00 68.77           H  
ATOM   3449  CA  GLY A 229      -6.143-143.582 -75.867  1.00 68.77           C  
ATOM   3450  HA2 GLY A 229      -5.736-143.480 -74.862  1.00 68.77           H  
ATOM   3451  HA3 GLY A 229      -5.421-144.115 -76.487  1.00 68.77           H  
ATOM   3452  C   GLY A 229      -7.425-144.415 -75.788  1.00 68.77           C  
ATOM   3453  O   GLY A 229      -7.443-145.594 -76.141  1.00 68.77           O  
ATOM   3454  N   ARG A 230      -8.542-143.778 -75.425  1.00 69.72           N  
ATOM   3455  H   ARG A 230      -8.463-142.818 -75.121  1.00 69.72           H  
ATOM   3456  CA  ARG A 230      -9.857-144.421 -75.383  1.00 69.72           C  
ATOM   3457  HA  ARG A 230      -9.754-145.372 -74.860  1.00 69.72           H  
ATOM   3458  C   ARG A 230     -10.396-144.755 -76.778  1.00 69.72           C  
ATOM   3459  CB  ARG A 230     -10.790-143.508 -74.581  1.00 69.72           C  
ATOM   3460  HB2 ARG A 230     -10.299-143.231 -73.649  1.00 69.72           H  
ATOM   3461  HB3 ARG A 230     -10.989-142.601 -75.152  1.00 69.72           H  
ATOM   3462  O   ARG A 230     -11.052-145.783 -76.943  1.00 69.72           O  
ATOM   3463  CG  ARG A 230     -12.102-144.207 -74.235  1.00 69.72           C  
ATOM   3464  HG2 ARG A 230     -11.906-145.114 -73.663  1.00 69.72           H  
ATOM   3465  HG3 ARG A 230     -12.608-144.475 -75.162  1.00 69.72           H  
ATOM   3466  CD  ARG A 230     -13.009-143.277 -73.429  1.00 69.72           C  
ATOM   3467  HD2 ARG A 230     -12.939-142.271 -73.842  1.00 69.72           H  
ATOM   3468  HD3 ARG A 230     -12.674-143.258 -72.391  1.00 69.72           H  
ATOM   3469  NE  ARG A 230     -14.404-143.737 -73.517  1.00 69.72           N  
ATOM   3470  HE  ARG A 230     -14.553-144.645 -73.935  1.00 69.72           H  
ATOM   3471  NH1 ARG A 230     -15.400-141.937 -72.498  1.00 69.72           N  
ATOM   3472 HH11 ARG A 230     -16.230-141.440 -72.209  1.00 69.72           H  
ATOM   3473 HH12 ARG A 230     -14.490-141.570 -72.259  1.00 69.72           H  
ATOM   3474  NH2 ARG A 230     -16.666-143.551 -73.374  1.00 69.72           N  
ATOM   3475 HH21 ARG A 230     -17.479-143.055 -73.040  1.00 69.72           H  
ATOM   3476 HH22 ARG A 230     -16.778-144.475 -73.767  1.00 69.72           H  
ATOM   3477  CZ  ARG A 230     -15.478-143.074 -73.131  1.00 69.72           C  
ATOM   3478  N   HIS A 231     -10.116-143.927 -77.786  1.00 71.12           N  
ATOM   3479  H   HIS A 231      -9.600-143.080 -77.598  1.00 71.12           H  
ATOM   3480  CA  HIS A 231     -10.501-144.238 -79.161  1.00 71.12           C  
ATOM   3481  HA  HIS A 231     -11.556-144.510 -79.147  1.00 71.12           H  
ATOM   3482  C   HIS A 231      -9.725-145.443 -79.711  1.00 71.12           C  
ATOM   3483  CB  HIS A 231     -10.340-143.003 -80.059  1.00 71.12           C  
ATOM   3484  HB2 HIS A 231      -9.281-142.794 -80.206  1.00 71.12           H  
ATOM   3485  HB3 HIS A 231     -10.790-142.143 -79.564  1.00 71.12           H  
ATOM   3486  O   HIS A 231     -10.335-146.314 -80.331  1.00 71.12           O  
ATOM   3487  CG  HIS A 231     -11.007-143.164 -81.405  1.00 71.12           C  
ATOM   3488  CD2 HIS A 231     -10.728-142.461 -82.545  1.00 71.12           C  
ATOM   3489  HD2 HIS A 231      -9.981-141.688 -82.652  1.00 71.12           H  
ATOM   3490  ND1 HIS A 231     -12.002-144.066 -81.720  1.00 71.12           N  
ATOM   3491  HD1 HIS A 231     -12.190-144.904 -81.189  1.00 71.12           H  
ATOM   3492  CE1 HIS A 231     -12.319-143.898 -83.015  1.00 71.12           C  
ATOM   3493  HE1 HIS A 231     -12.988-144.524 -83.587  1.00 71.12           H  
ATOM   3494  NE2 HIS A 231     -11.580-142.922 -83.551  1.00 71.12           N  
ATOM   3495  N   GLN A 232      -8.427-145.529 -79.414  1.00 70.65           N  
ATOM   3496  H   GLN A 232      -8.001-144.760 -78.916  1.00 70.65           H  
ATOM   3497  CA  GLN A 232      -7.539-146.578 -79.912  1.00 70.65           C  
ATOM   3498  HA  GLN A 232      -7.732-146.684 -80.979  1.00 70.65           H  
ATOM   3499  C   GLN A 232      -7.809-147.947 -79.265  1.00 70.65           C  
ATOM   3500  CB  GLN A 232      -6.097-146.083 -79.727  1.00 70.65           C  
ATOM   3501  HB2 GLN A 232      -6.099-145.011 -79.923  1.00 70.65           H  
ATOM   3502  HB3 GLN A 232      -5.767-146.234 -78.699  1.00 70.65           H  
ATOM   3503  O   GLN A 232      -7.835-148.959 -79.959  1.00 70.65           O  
ATOM   3504  CG  GLN A 232      -5.105-146.732 -80.705  1.00 70.65           C  
ATOM   3505  HG2 GLN A 232      -5.632-147.025 -81.613  1.00 70.65           H  
ATOM   3506  HG3 GLN A 232      -4.678-147.629 -80.259  1.00 70.65           H  
ATOM   3507  CD  GLN A 232      -3.982-145.774 -81.109  1.00 70.65           C  
ATOM   3508  NE2 GLN A 232      -3.374-145.977 -82.256  1.00 70.65           N  
ATOM   3509 HE21 GLN A 232      -3.615-146.764 -82.840  1.00 70.65           H  
ATOM   3510 HE22 GLN A 232      -2.626-145.336 -82.482  1.00 70.65           H  
ATOM   3511  OE1 GLN A 232      -3.642-144.820 -80.427  1.00 70.65           O  
ATOM   3512  N   LEU A 233      -8.134-147.987 -77.966  1.00 68.13           N  
ATOM   3513  H   LEU A 233      -8.041-147.143 -77.419  1.00 68.13           H  
ATOM   3514  CA  LEU A 233      -8.602-149.214 -77.300  1.00 68.13           C  
ATOM   3515  HA  LEU A 233      -7.862-150.001 -77.447  1.00 68.13           H  
ATOM   3516  C   LEU A 233      -9.915-149.742 -77.895  1.00 68.13           C  
ATOM   3517  CB  LEU A 233      -8.765-148.935 -75.794  1.00 68.13           C  
ATOM   3518  HB2 LEU A 233      -9.175-147.934 -75.662  1.00 68.13           H  
ATOM   3519  HB3 LEU A 233      -9.479-149.640 -75.369  1.00 68.13           H  
ATOM   3520  O   LEU A 233     -10.117-150.951 -77.982  1.00 68.13           O  
ATOM   3521  CG  LEU A 233      -7.441-149.065 -75.020  1.00 68.13           C  
ATOM   3522  HG  LEU A 233      -6.636-148.601 -75.589  1.00 68.13           H  
ATOM   3523  CD1 LEU A 233      -7.547-148.354 -73.672  1.00 68.13           C  
ATOM   3524 HD11 LEU A 233      -7.746-147.294 -73.832  1.00 68.13           H  
ATOM   3525 HD12 LEU A 233      -8.348-148.793 -73.077  1.00 68.13           H  
ATOM   3526 HD13 LEU A 233      -6.605-148.455 -73.134  1.00 68.13           H  
ATOM   3527  CD2 LEU A 233      -7.097-150.534 -74.758  1.00 68.13           C  
ATOM   3528 HD21 LEU A 233      -7.881-151.009 -74.168  1.00 68.13           H  
ATOM   3529 HD22 LEU A 233      -6.155-150.601 -74.214  1.00 68.13           H  
ATOM   3530 HD23 LEU A 233      -6.986-151.074 -75.699  1.00 68.13           H  
ATOM   3531  N   ARG A 234     -10.799-148.846 -78.350  1.00 67.46           N  
ATOM   3532  H   ARG A 234     -10.571-147.866 -78.264  1.00 67.46           H  
ATOM   3533  CA  ARG A 234     -12.068-149.242 -78.972  1.00 67.46           C  
ATOM   3534  HA  ARG A 234     -12.488-150.057 -78.383  1.00 67.46           H  
ATOM   3535  C   ARG A 234     -11.880-149.816 -80.377  1.00 67.46           C  
ATOM   3536  CB  ARG A 234     -13.043-148.059 -78.938  1.00 67.46           C  
ATOM   3537  HB2 ARG A 234     -13.050-147.644 -77.930  1.00 67.46           H  
ATOM   3538  HB3 ARG A 234     -12.707-147.286 -79.630  1.00 67.46           H  
ATOM   3539  O   ARG A 234     -12.621-150.717 -80.749  1.00 67.46           O  
ATOM   3540  CG  ARG A 234     -14.470-148.499 -79.297  1.00 67.46           C  
ATOM   3541  HG2 ARG A 234     -14.751-149.338 -78.660  1.00 67.46           H  
ATOM   3542  HG3 ARG A 234     -14.514-148.829 -80.335  1.00 67.46           H  
ATOM   3543  CD  ARG A 234     -15.485-147.372 -79.081  1.00 67.46           C  
ATOM   3544  HD2 ARG A 234     -16.484-147.789 -79.205  1.00 67.46           H  
ATOM   3545  HD3 ARG A 234     -15.385-147.009 -78.058  1.00 67.46           H  
ATOM   3546  NE  ARG A 234     -15.301-146.265 -80.042  1.00 67.46           N  
ATOM   3547  HE  ARG A 234     -14.787-146.489 -80.883  1.00 67.46           H  
ATOM   3548  NH1 ARG A 234     -16.576-144.701 -78.949  1.00 67.46           N  
ATOM   3549 HH11 ARG A 234     -17.024-143.796 -78.944  1.00 67.46           H  
ATOM   3550 HH12 ARG A 234     -16.842-145.414 -78.285  1.00 67.46           H  
ATOM   3551  NH2 ARG A 234     -15.593-144.159 -80.875  1.00 67.46           N  
ATOM   3552 HH21 ARG A 234     -16.004-143.239 -80.813  1.00 67.46           H  
ATOM   3553 HH22 ARG A 234     -15.065-144.397 -81.703  1.00 67.46           H  
ATOM   3554  CZ  ARG A 234     -15.817-145.051 -79.951  1.00 67.46           C  
ATOM   3555  N   THR A 235     -10.917-149.325 -81.155  1.00 64.20           N  
ATOM   3556  H   THR A 235     -10.331-148.573 -80.820  1.00 64.20           H  
ATOM   3557  CA  THR A 235     -10.652-149.869 -82.497  1.00 64.20           C  
ATOM   3558  HA  THR A 235     -11.607-150.071 -82.983  1.00 64.20           H  
ATOM   3559  C   THR A 235      -9.934-151.217 -82.454  1.00 64.20           C  
ATOM   3560  CB  THR A 235      -9.905-148.867 -83.387  1.00 64.20           C  
ATOM   3561  HB  THR A 235      -9.548-149.372 -84.285  1.00 64.20           H  
ATOM   3562  O   THR A 235     -10.253-152.076 -83.266  1.00 64.20           O  
ATOM   3563  CG2 THR A 235     -10.839-147.730 -83.811  1.00 64.20           C  
ATOM   3564 HG21 THR A 235     -10.298-147.035 -84.454  1.00 64.20           H  
ATOM   3565 HG22 THR A 235     -11.206-147.195 -82.935  1.00 64.20           H  
ATOM   3566 HG23 THR A 235     -11.681-148.138 -84.370  1.00 64.20           H  
ATOM   3567  OG1 THR A 235      -8.816-148.290 -82.702  1.00 64.20           O  
ATOM   3568  HG1 THR A 235      -8.158-148.971 -82.546  1.00 64.20           H  
ATOM   3569  N   THR A 236      -9.036-151.455 -81.492  1.00 60.37           N  
ATOM   3570  H   THR A 236      -8.733-150.701 -80.892  1.00 60.37           H  
ATOM   3571  CA  THR A 236      -8.313-152.740 -81.388  1.00 60.37           C  
ATOM   3572  HA  THR A 236      -8.007-153.044 -82.389  1.00 60.37           H  
ATOM   3573  C   THR A 236      -9.177-153.878 -80.830  1.00 60.37           C  
ATOM   3574  CB  THR A 236      -7.041-152.580 -80.542  1.00 60.37           C  
ATOM   3575  HB  THR A 236      -7.313-152.506 -79.489  1.00 60.37           H  
ATOM   3576  O   THR A 236      -9.002-155.027 -81.219  1.00 60.37           O  
ATOM   3577  CG2 THR A 236      -6.049-153.726 -80.732  1.00 60.37           C  
ATOM   3578 HG21 THR A 236      -5.146-153.541 -80.151  1.00 60.37           H  
ATOM   3579 HG22 THR A 236      -5.789-153.826 -81.786  1.00 60.37           H  
ATOM   3580 HG23 THR A 236      -6.490-154.662 -80.388  1.00 60.37           H  
ATOM   3581  OG1 THR A 236      -6.357-151.405 -80.911  1.00 60.37           O  
ATOM   3582  HG1 THR A 236      -5.548-151.376 -80.395  1.00 60.37           H  
ATOM   3583  N   ALA A 237     -10.146-153.590 -79.955  1.00 56.89           N  
ATOM   3584  H   ALA A 237     -10.238-152.646 -79.607  1.00 56.89           H  
ATOM   3585  CA  ALA A 237     -11.049-154.620 -79.431  1.00 56.89           C  
ATOM   3586  HA  ALA A 237     -10.455-155.476 -79.110  1.00 56.89           H  
ATOM   3587  C   ALA A 237     -12.056-155.143 -80.479  1.00 56.89           C  
ATOM   3588  CB  ALA A 237     -11.761-154.048 -78.201  1.00 56.89           C  
ATOM   3589  HB1 ALA A 237     -12.405-154.813 -77.768  1.00 56.89           H  
ATOM   3590  HB2 ALA A 237     -11.026-153.742 -77.456  1.00 56.89           H  
ATOM   3591  HB3 ALA A 237     -12.368-153.188 -78.486  1.00 56.89           H  
ATOM   3592  O   ALA A 237     -12.508-156.279 -80.383  1.00 56.89           O  
ATOM   3593  N   GLY A 238     -12.414-154.335 -81.484  1.00 49.12           N  
ATOM   3594  H   GLY A 238     -11.992-153.419 -81.538  1.00 49.12           H  
ATOM   3595  CA  GLY A 238     -13.428-154.698 -82.482  1.00 49.12           C  
ATOM   3596  HA2 GLY A 238     -13.816-153.782 -82.929  1.00 49.12           H  
ATOM   3597  HA3 GLY A 238     -14.254-155.208 -81.986  1.00 49.12           H  
ATOM   3598  C   GLY A 238     -12.945-155.600 -83.623  1.00 49.12           C  
ATOM   3599  O   GLY A 238     -13.773-156.168 -84.327  1.00 49.12           O  
ATOM   3600  N   THR A 239     -11.637-155.750 -83.847  1.00 48.26           N  
ATOM   3601  H   THR A 239     -10.966-155.252 -83.280  1.00 48.26           H  
ATOM   3602  CA  THR A 239     -11.120-156.561 -84.968  1.00 48.26           C  
ATOM   3603  HA  THR A 239     -11.840-156.518 -85.786  1.00 48.26           H  
ATOM   3604  C   THR A 239     -10.973-158.049 -84.658  1.00 48.26           C  
ATOM   3605  CB  THR A 239      -9.797-156.004 -85.520  1.00 48.26           C  
ATOM   3606  HB  THR A 239      -9.300-156.756 -86.133  1.00 48.26           H  
ATOM   3607  O   THR A 239     -10.720-158.817 -85.581  1.00 48.26           O  
ATOM   3608  CG2 THR A 239     -10.045-154.777 -86.396  1.00 48.26           C  
ATOM   3609 HG21 THR A 239      -9.093-154.403 -86.772  1.00 48.26           H  
ATOM   3610 HG22 THR A 239     -10.532-153.995 -85.813  1.00 48.26           H  
ATOM   3611 HG23 THR A 239     -10.677-155.050 -87.241  1.00 48.26           H  
ATOM   3612  OG1 THR A 239      -8.933-155.606 -84.479  1.00 48.26           O  
ATOM   3613  HG1 THR A 239      -8.439-156.374 -84.184  1.00 48.26           H  
ATOM   3614  N   HIS A 240     -11.126-158.489 -83.406  1.00 44.58           N  
ATOM   3615  H   HIS A 240     -11.355-157.834 -82.672  1.00 44.58           H  
ATOM   3616  CA  HIS A 240     -10.906-159.899 -83.057  1.00 44.58           C  
ATOM   3617  HA  HIS A 240     -10.136-160.282 -83.727  1.00 44.58           H  
ATOM   3618  C   HIS A 240     -12.112-160.826 -83.280  1.00 44.58           C  
ATOM   3619  CB  HIS A 240     -10.351-160.017 -81.628  1.00 44.58           C  
ATOM   3620  HB2 HIS A 240     -11.031-160.603 -81.011  1.00 44.58           H  
ATOM   3621  HB3 HIS A 240     -10.265-159.031 -81.171  1.00 44.58           H  
ATOM   3622  O   HIS A 240     -11.928-162.039 -83.260  1.00 44.58           O  
ATOM   3623  CG  HIS A 240      -8.997-160.677 -81.613  1.00 44.58           C  
ATOM   3624  CD2 HIS A 240      -7.806-160.092 -81.278  1.00 44.58           C  
ATOM   3625  HD2 HIS A 240      -7.670-159.074 -80.945  1.00 44.58           H  
ATOM   3626  ND1 HIS A 240      -8.721-161.964 -82.011  1.00 44.58           N  
ATOM   3627  HD1 HIS A 240      -9.404-162.638 -82.327  1.00 44.58           H  
ATOM   3628  CE1 HIS A 240      -7.394-162.153 -81.913  1.00 44.58           C  
ATOM   3629  HE1 HIS A 240      -6.878-163.071 -82.154  1.00 44.58           H  
ATOM   3630  NE2 HIS A 240      -6.793-161.035 -81.474  1.00 44.58           N  
ATOM   3631  N   ASP A 241     -13.324-160.303 -83.486  1.00 36.95           N  
ATOM   3632  H   ASP A 241     -13.445-159.300 -83.466  1.00 36.95           H  
ATOM   3633  CA  ASP A 241     -14.527-161.153 -83.472  1.00 36.95           C  
ATOM   3634  HA  ASP A 241     -14.404-161.892 -82.681  1.00 36.95           H  
ATOM   3635  C   ASP A 241     -14.748-161.938 -84.782  1.00 36.95           C  
ATOM   3636  CB  ASP A 241     -15.740-160.275 -83.116  1.00 36.95           C  
ATOM   3637  HB2 ASP A 241     -16.073-159.743 -84.007  1.00 36.95           H  
ATOM   3638  HB3 ASP A 241     -15.433-159.531 -82.381  1.00 36.95           H  
ATOM   3639  O   ASP A 241     -15.215-163.076 -84.784  1.00 36.95           O  
ATOM   3640  CG  ASP A 241     -16.911-161.058 -82.505  1.00 36.95           C  
ATOM   3641  OD1 ASP A 241     -16.668-162.154 -81.956  1.00 36.95           O  
ATOM   3642  OD2 ASP A 241     -18.031-160.501 -82.529  1.00 36.95           O  
ATOM   3643  N   TYR A 242     -14.374-161.366 -85.932  1.00 35.58           N  
ATOM   3644  H   TYR A 242     -13.942-160.454 -85.888  1.00 35.58           H  
ATOM   3645  CA  TYR A 242     -14.874-161.855 -87.224  1.00 35.58           C  
ATOM   3646  HA  TYR A 242     -15.953-161.974 -87.122  1.00 35.58           H  
ATOM   3647  C   TYR A 242     -14.382-163.235 -87.682  1.00 35.58           C  
ATOM   3648  CB  TYR A 242     -14.631-160.809 -88.323  1.00 35.58           C  
ATOM   3649  HB2 TYR A 242     -14.478-161.308 -89.280  1.00 35.58           H  
ATOM   3650  HB3 TYR A 242     -13.717-160.255 -88.111  1.00 35.58           H  
ATOM   3651  O   TYR A 242     -14.954-163.758 -88.633  1.00 35.58           O  
ATOM   3652  CG  TYR A 242     -15.793-159.856 -88.497  1.00 35.58           C  
ATOM   3653  CD1 TYR A 242     -16.930-160.268 -89.221  1.00 35.58           C  
ATOM   3654  HD1 TYR A 242     -16.964-161.262 -89.641  1.00 35.58           H  
ATOM   3655  CD2 TYR A 242     -15.746-158.573 -87.925  1.00 35.58           C  
ATOM   3656  HD2 TYR A 242     -14.883-158.268 -87.351  1.00 35.58           H  
ATOM   3657  CE1 TYR A 242     -18.018-159.389 -89.384  1.00 35.58           C  
ATOM   3658  HE1 TYR A 242     -18.896-159.695 -89.933  1.00 35.58           H  
ATOM   3659  CE2 TYR A 242     -16.832-157.692 -88.081  1.00 35.58           C  
ATOM   3660  HE2 TYR A 242     -16.797-156.713 -87.628  1.00 35.58           H  
ATOM   3661  OH  TYR A 242     -19.017-157.250 -88.967  1.00 35.58           O  
ATOM   3662  HH  TYR A 242     -18.875-156.436 -88.477  1.00 35.58           H  
ATOM   3663  CZ  TYR A 242     -17.969-158.100 -88.814  1.00 35.58           C  
ATOM   3664  N   VAL A 243     -13.363-163.850 -87.074  1.00 35.69           N  
ATOM   3665  H   VAL A 243     -12.963-163.435 -86.244  1.00 35.69           H  
ATOM   3666  CA  VAL A 243     -12.864-165.148 -87.582  1.00 35.69           C  
ATOM   3667  HA  VAL A 243     -12.915-165.116 -88.670  1.00 35.69           H  
ATOM   3668  C   VAL A 243     -13.759-166.325 -87.173  1.00 35.69           C  
ATOM   3669  CB  VAL A 243     -11.385-165.410 -87.224  1.00 35.69           C  
ATOM   3670  HB  VAL A 243     -11.308-165.658 -86.166  1.00 35.69           H  
ATOM   3671  O   VAL A 243     -13.604-167.416 -87.706  1.00 35.69           O  
ATOM   3672  CG1 VAL A 243     -10.773-166.553 -88.054  1.00 35.69           C  
ATOM   3673 HG11 VAL A 243      -9.695-166.601 -87.899  1.00 35.69           H  
ATOM   3674 HG12 VAL A 243     -11.184-167.514 -87.744  1.00 35.69           H  
ATOM   3675 HG13 VAL A 243     -10.979-166.402 -89.114  1.00 35.69           H  
ATOM   3676  CG2 VAL A 243     -10.508-164.176 -87.490  1.00 35.69           C  
ATOM   3677 HG21 VAL A 243     -10.808-163.352 -86.842  1.00 35.69           H  
ATOM   3678 HG22 VAL A 243     -10.604-163.871 -88.532  1.00 35.69           H  
ATOM   3679 HG23 VAL A 243      -9.465-164.405 -87.274  1.00 35.69           H  
ATOM   3680  N   THR A 244     -14.709-166.159 -86.246  1.00 29.12           N  
ATOM   3681  H   THR A 244     -14.875-165.244 -85.853  1.00 29.12           H  
ATOM   3682  CA  THR A 244     -15.582-167.290 -85.863  1.00 29.12           C  
ATOM   3683  HA  THR A 244     -14.985-168.200 -85.926  1.00 29.12           H  
ATOM   3684  C   THR A 244     -16.739-167.557 -86.827  1.00 29.12           C  
ATOM   3685  CB  THR A 244     -16.063-167.232 -84.411  1.00 29.12           C  
ATOM   3686  HB  THR A 244     -16.764-168.049 -84.237  1.00 29.12           H  
ATOM   3687  O   THR A 244     -17.564-168.428 -86.542  1.00 29.12           O  
ATOM   3688  CG2 THR A 244     -14.908-167.422 -83.430  1.00 29.12           C  
ATOM   3689 HG21 THR A 244     -14.177-166.621 -83.549  1.00 29.12           H  
ATOM   3690 HG22 THR A 244     -15.297-167.403 -82.412  1.00 29.12           H  
ATOM   3691 HG23 THR A 244     -14.427-168.383 -83.610  1.00 29.12           H  
ATOM   3692  OG1 THR A 244     -16.724-166.022 -84.127  1.00 29.12           O  
ATOM   3693  HG1 THR A 244     -16.097-165.304 -84.016  1.00 29.12           H  
ATOM   3694  N   ARG A 245     -16.794-166.884 -87.983  1.00 25.52           N  
ATOM   3695  H   ARG A 245     -16.024-166.276 -88.222  1.00 25.52           H  
ATOM   3696  CA  ARG A 245     -17.627-167.344 -89.097  1.00 25.52           C  
ATOM   3697  HA  ARG A 245     -18.200-168.209 -88.763  1.00 25.52           H  
ATOM   3698  C   ARG A 245     -16.802-167.904 -90.244  1.00 25.52           C  
ATOM   3699  CB  ARG A 245     -18.600-166.253 -89.547  1.00 25.52           C  
ATOM   3700  HB2 ARG A 245     -18.727-165.515 -88.756  1.00 25.52           H  
ATOM   3701  HB3 ARG A 245     -18.217-165.757 -90.439  1.00 25.52           H  
ATOM   3702  O   ARG A 245     -15.783-167.268 -90.585  1.00 25.52           O  
ATOM   3703  CG  ARG A 245     -19.951-166.914 -89.828  1.00 25.52           C  
ATOM   3704  HG2 ARG A 245     -19.827-167.723 -90.548  1.00 25.52           H  
ATOM   3705  HG3 ARG A 245     -20.341-167.322 -88.896  1.00 25.52           H  
ATOM   3706  CD  ARG A 245     -20.938-165.898 -90.388  1.00 25.52           C  
ATOM   3707  HD2 ARG A 245     -20.627-165.631 -91.398  1.00 25.52           H  
ATOM   3708  HD3 ARG A 245     -20.919-165.007 -89.761  1.00 25.52           H  
ATOM   3709  NE  ARG A 245     -22.303-166.449 -90.399  1.00 25.52           N  
ATOM   3710  HE  ARG A 245     -22.421-167.329 -89.917  1.00 25.52           H  
ATOM   3711  NH1 ARG A 245     -23.273-164.765 -91.600  1.00 25.52           N  
ATOM   3712 HH11 ARG A 245     -24.088-164.327 -92.006  1.00 25.52           H  
ATOM   3713 HH12 ARG A 245     -22.358-164.347 -91.689  1.00 25.52           H  
ATOM   3714  NH2 ARG A 245     -24.534-166.432 -90.812  1.00 25.52           N  
ATOM   3715 HH21 ARG A 245     -25.348-165.992 -91.218  1.00 25.52           H  
ATOM   3716 HH22 ARG A 245     -24.620-167.294 -90.293  1.00 25.52           H  
ATOM   3717  CZ  ARG A 245     -23.360-165.882 -90.936  1.00 25.52           C  
ATOM   3718  OXT ARG A 245     -17.286-168.918 -90.792  1.00 25.52           O  
TER    3719      ARG A 245                                                       
ATOM   3719  N   MET B   1       1.229 103.655  36.234  1.00 66.20           N  
ATOM   3720  H   MET B   1       0.958 104.543  36.631  1.00 66.20           H  
ATOM   3721  H2  MET B   1       1.080 102.916  36.905  1.00 66.20           H  
ATOM   3722  H3  MET B   1       0.613 103.416  35.470  1.00 66.20           H  
ATOM   3723  CA  MET B   1       2.621 103.640  35.782  1.00 66.20           C  
ATOM   3724  HA  MET B   1       3.224 103.912  36.648  1.00 66.20           H  
ATOM   3725  C   MET B   1       2.864 104.749  34.811  1.00 66.20           C  
ATOM   3726  CB  MET B   1       3.191 102.312  35.283  1.00 66.20           C  
ATOM   3727  HB2 MET B   1       4.078 102.528  34.688  1.00 66.20           H  
ATOM   3728  HB3 MET B   1       2.496 101.758  34.652  1.00 66.20           H  
ATOM   3729  O   MET B   1       3.351 105.750  35.300  1.00 66.20           O  
ATOM   3730  CG  MET B   1       3.661 101.502  36.485  1.00 66.20           C  
ATOM   3731  HG2 MET B   1       4.161 102.164  37.192  1.00 66.20           H  
ATOM   3732  HG3 MET B   1       2.803 101.059  36.991  1.00 66.20           H  
ATOM   3733  SD  MET B   1       4.835 100.214  36.021  1.00 66.20           S  
ATOM   3734  CE  MET B   1       3.620  98.966  35.546  1.00 66.20           C  
ATOM   3735  HE1 MET B   1       3.103  99.284  34.641  1.00 66.20           H  
ATOM   3736  HE2 MET B   1       2.882  98.848  36.340  1.00 66.20           H  
ATOM   3737  HE3 MET B   1       4.119  98.015  35.358  1.00 66.20           H  
ATOM   3738  N   TYR B   2       2.551 104.661  33.510  1.00 65.76           N  
ATOM   3739  H   TYR B   2       2.114 103.827  33.143  1.00 65.76           H  
ATOM   3740  CA  TYR B   2       3.075 105.681  32.583  1.00 65.76           C  
ATOM   3741  HA  TYR B   2       4.162 105.667  32.661  1.00 65.76           H  
ATOM   3742  C   TYR B   2       2.638 107.099  32.977  1.00 65.76           C  
ATOM   3743  CB  TYR B   2       2.724 105.372  31.125  1.00 65.76           C  
ATOM   3744  HB2 TYR B   2       2.864 104.306  30.945  1.00 65.76           H  
ATOM   3745  HB3 TYR B   2       1.676 105.606  30.936  1.00 65.76           H  
ATOM   3746  O   TYR B   2       3.483 107.963  33.167  1.00 65.76           O  
ATOM   3747  CG  TYR B   2       3.606 106.143  30.158  1.00 65.76           C  
ATOM   3748  CD1 TYR B   2       3.278 107.461  29.778  1.00 65.76           C  
ATOM   3749  HD1 TYR B   2       2.397 107.948  30.170  1.00 65.76           H  
ATOM   3750  CD2 TYR B   2       4.809 105.565  29.705  1.00 65.76           C  
ATOM   3751  HD2 TYR B   2       5.087 104.573  30.028  1.00 65.76           H  
ATOM   3752  CE1 TYR B   2       4.143 108.196  28.946  1.00 65.76           C  
ATOM   3753  HE1 TYR B   2       3.902 109.222  28.712  1.00 65.76           H  
ATOM   3754  CE2 TYR B   2       5.669 106.290  28.857  1.00 65.76           C  
ATOM   3755  HE2 TYR B   2       6.603 105.863  28.523  1.00 65.76           H  
ATOM   3756  OH  TYR B   2       6.179 108.320  27.683  1.00 65.76           O  
ATOM   3757  HH  TYR B   2       5.910 109.242  27.682  1.00 65.76           H  
ATOM   3758  CZ  TYR B   2       5.339 107.609  28.480  1.00 65.76           C  
ATOM   3759  N   ARG B   3       1.337 107.295  33.235  1.00 68.03           N  
ATOM   3760  H   ARG B   3       0.694 106.533  33.074  1.00 68.03           H  
ATOM   3761  CA  ARG B   3       0.813 108.576  33.734  1.00 68.03           C  
ATOM   3762  HA  ARG B   3       1.145 109.379  33.076  1.00 68.03           H  
ATOM   3763  C   ARG B   3       1.345 108.975  35.109  1.00 68.03           C  
ATOM   3764  CB  ARG B   3      -0.721 108.536  33.796  1.00 68.03           C  
ATOM   3765  HB2 ARG B   3      -1.033 109.064  34.697  1.00 68.03           H  
ATOM   3766  HB3 ARG B   3      -1.081 107.513  33.899  1.00 68.03           H  
ATOM   3767  O   ARG B   3       1.558 110.150  35.353  1.00 68.03           O  
ATOM   3768  CG  ARG B   3      -1.377 109.202  32.578  1.00 68.03           C  
ATOM   3769  HG2 ARG B   3      -1.723 108.437  31.883  1.00 68.03           H  
ATOM   3770  HG3 ARG B   3      -0.677 109.863  32.067  1.00 68.03           H  
ATOM   3771  CD  ARG B   3      -2.552 110.040  33.084  1.00 68.03           C  
ATOM   3772  HD2 ARG B   3      -3.230 109.403  33.651  1.00 68.03           H  
ATOM   3773  HD3 ARG B   3      -2.157 110.806  33.751  1.00 68.03           H  
ATOM   3774  NE  ARG B   3      -3.288 110.688  31.992  1.00 68.03           N  
ATOM   3775  HE  ARG B   3      -2.972 110.502  31.051  1.00 68.03           H  
ATOM   3776  NH1 ARG B   3      -4.566 112.022  33.366  1.00 68.03           N  
ATOM   3777 HH11 ARG B   3      -5.093 112.868  33.531  1.00 68.03           H  
ATOM   3778 HH12 ARG B   3      -4.048 111.708  34.175  1.00 68.03           H  
ATOM   3779  NH2 ARG B   3      -4.790 112.167  31.149  1.00 68.03           N  
ATOM   3780 HH21 ARG B   3      -4.416 111.999  30.226  1.00 68.03           H  
ATOM   3781 HH22 ARG B   3      -5.400 112.948  31.346  1.00 68.03           H  
ATOM   3782  CZ  ARG B   3      -4.212 111.614  32.178  1.00 68.03           C  
ATOM   3783  N   VAL B   4       1.541 108.005  36.000  1.00 73.95           N  
ATOM   3784  H   VAL B   4       1.423 107.052  35.686  1.00 73.95           H  
ATOM   3785  CA  VAL B   4       2.025 108.251  37.367  1.00 73.95           C  
ATOM   3786  HA  VAL B   4       1.410 109.022  37.833  1.00 73.95           H  
ATOM   3787  C   VAL B   4       3.456 108.778  37.338  1.00 73.95           C  
ATOM   3788  CB  VAL B   4       1.934 106.972  38.214  1.00 73.95           C  
ATOM   3789  HB  VAL B   4       2.454 106.160  37.704  1.00 73.95           H  
ATOM   3790  O   VAL B   4       3.751 109.789  37.963  1.00 73.95           O  
ATOM   3791  CG1 VAL B   4       2.579 107.150  39.584  1.00 73.95           C  
ATOM   3792 HG11 VAL B   4       3.664 107.212  39.491  1.00 73.95           H  
ATOM   3793 HG12 VAL B   4       2.342 106.291  40.211  1.00 73.95           H  
ATOM   3794 HG13 VAL B   4       2.208 108.058  40.059  1.00 73.95           H  
ATOM   3795  CG2 VAL B   4       0.477 106.540  38.405  1.00 73.95           C  
ATOM   3796 HG21 VAL B   4       0.428 105.620  38.988  1.00 73.95           H  
ATOM   3797 HG22 VAL B   4      -0.058 107.320  38.948  1.00 73.95           H  
ATOM   3798 HG23 VAL B   4      -0.017 106.378  37.447  1.00 73.95           H  
ATOM   3799  N   PHE B   5       4.335 108.124  36.577  1.00 75.17           N  
ATOM   3800  H   PHE B   5       4.030 107.313  36.059  1.00 75.17           H  
ATOM   3801  CA  PHE B   5       5.715 108.568  36.408  1.00 75.17           C  
ATOM   3802  HA  PHE B   5       6.141 108.771  37.391  1.00 75.17           H  
ATOM   3803  C   PHE B   5       5.794 109.881  35.628  1.00 75.17           C  
ATOM   3804  CB  PHE B   5       6.546 107.460  35.751  1.00 75.17           C  
ATOM   3805  HB2 PHE B   5       7.492 107.890  35.421  1.00 75.17           H  
ATOM   3806  HB3 PHE B   5       6.028 107.093  34.864  1.00 75.17           H  
ATOM   3807  O   PHE B   5       6.556 110.752  36.025  1.00 75.17           O  
ATOM   3808  CG  PHE B   5       6.868 106.309  36.688  1.00 75.17           C  
ATOM   3809  CD1 PHE B   5       7.775 106.510  37.747  1.00 75.17           C  
ATOM   3810  HD1 PHE B   5       8.239 107.475  37.886  1.00 75.17           H  
ATOM   3811  CD2 PHE B   5       6.288 105.040  36.503  1.00 75.17           C  
ATOM   3812  HD2 PHE B   5       5.637 104.864  35.659  1.00 75.17           H  
ATOM   3813  CE1 PHE B   5       8.079 105.457  38.629  1.00 75.17           C  
ATOM   3814  HE1 PHE B   5       8.770 105.609  39.444  1.00 75.17           H  
ATOM   3815  CE2 PHE B   5       6.588 103.988  37.388  1.00 75.17           C  
ATOM   3816  HE2 PHE B   5       6.168 103.004  37.241  1.00 75.17           H  
ATOM   3817  CZ  PHE B   5       7.477 104.200  38.454  1.00 75.17           C  
ATOM   3818  HZ  PHE B   5       7.709 103.395  39.136  1.00 75.17           H  
ATOM   3819  N   GLU B   6       4.967 110.065  34.592  1.00 76.91           N  
ATOM   3820  H   GLU B   6       4.381 109.302  34.285  1.00 76.91           H  
ATOM   3821  CA  GLU B   6       4.878 111.333  33.855  1.00 76.91           C  
ATOM   3822  HA  GLU B   6       5.860 111.568  33.445  1.00 76.91           H  
ATOM   3823  C   GLU B   6       4.496 112.499  34.783  1.00 76.91           C  
ATOM   3824  CB  GLU B   6       3.889 111.157  32.686  1.00 76.91           C  
ATOM   3825  HB2 GLU B   6       4.220 110.305  32.093  1.00 76.91           H  
ATOM   3826  HB3 GLU B   6       2.901 110.933  33.088  1.00 76.91           H  
ATOM   3827  O   GLU B   6       5.181 113.520  34.794  1.00 76.91           O  
ATOM   3828  CG  GLU B   6       3.783 112.367  31.744  1.00 76.91           C  
ATOM   3829  HG2 GLU B   6       3.360 113.209  32.291  1.00 76.91           H  
ATOM   3830  HG3 GLU B   6       4.788 112.639  31.420  1.00 76.91           H  
ATOM   3831  CD  GLU B   6       2.910 112.083  30.501  1.00 76.91           C  
ATOM   3832  OE1 GLU B   6       3.131 112.746  29.458  1.00 76.91           O  
ATOM   3833  OE2 GLU B   6       2.050 111.165  30.542  1.00 76.91           O  
ATOM   3834  N   ALA B   7       3.479 112.323  35.632  1.00 76.78           N  
ATOM   3835  H   ALA B   7       2.929 111.477  35.576  1.00 76.78           H  
ATOM   3836  CA  ALA B   7       3.063 113.347  36.586  1.00 76.78           C  
ATOM   3837  HA  ALA B   7       2.966 114.292  36.052  1.00 76.78           H  
ATOM   3838  C   ALA B   7       4.096 113.570  37.709  1.00 76.78           C  
ATOM   3839  CB  ALA B   7       1.680 112.968  37.119  1.00 76.78           C  
ATOM   3840  HB1 ALA B   7       1.724 112.003  37.626  1.00 76.78           H  
ATOM   3841  HB2 ALA B   7       1.335 113.740  37.806  1.00 76.78           H  
ATOM   3842  HB3 ALA B   7       0.972 112.904  36.293  1.00 76.78           H  
ATOM   3843  O   ALA B   7       4.344 114.711  38.095  1.00 76.78           O  
ATOM   3844  N   LEU B   8       4.761 112.517  38.205  1.00 80.37           N  
ATOM   3845  H   LEU B   8       4.500 111.595  37.885  1.00 80.37           H  
ATOM   3846  CA  LEU B   8       5.863 112.646  39.172  1.00 80.37           C  
ATOM   3847  HA  LEU B   8       5.526 113.251  40.014  1.00 80.37           H  
ATOM   3848  C   LEU B   8       7.089 113.360  38.577  1.00 80.37           C  
ATOM   3849  CB  LEU B   8       6.275 111.251  39.677  1.00 80.37           C  
ATOM   3850  HB2 LEU B   8       6.349 110.582  38.820  1.00 80.37           H  
ATOM   3851  HB3 LEU B   8       7.264 111.324  40.130  1.00 80.37           H  
ATOM   3852  O   LEU B   8       7.786 114.088  39.286  1.00 80.37           O  
ATOM   3853  CG  LEU B   8       5.345 110.650  40.739  1.00 80.37           C  
ATOM   3854  HG  LEU B   8       4.307 110.826  40.458  1.00 80.37           H  
ATOM   3855  CD1 LEU B   8       5.568 109.141  40.839  1.00 80.37           C  
ATOM   3856 HD11 LEU B   8       6.543 108.923  41.275  1.00 80.37           H  
ATOM   3857 HD12 LEU B   8       5.506 108.691  39.848  1.00 80.37           H  
ATOM   3858 HD13 LEU B   8       4.783 108.709  41.459  1.00 80.37           H  
ATOM   3859  CD2 LEU B   8       5.619 111.266  42.116  1.00 80.37           C  
ATOM   3860 HD21 LEU B   8       5.528 112.352  42.073  1.00 80.37           H  
ATOM   3861 HD22 LEU B   8       4.890 110.889  42.833  1.00 80.37           H  
ATOM   3862 HD23 LEU B   8       6.619 111.003  42.462  1.00 80.37           H  
ATOM   3863  N   ASP B   9       7.377 113.155  37.293  1.00 80.97           N  
ATOM   3864  H   ASP B   9       6.812 112.502  36.768  1.00 80.97           H  
ATOM   3865  CA  ASP B   9       8.442 113.858  36.576  1.00 80.97           C  
ATOM   3866  HA  ASP B   9       9.354 113.839  37.173  1.00 80.97           H  
ATOM   3867  C   ASP B   9       8.094 115.337  36.373  1.00 80.97           C  
ATOM   3868  CB  ASP B   9       8.733 113.171  35.228  1.00 80.97           C  
ATOM   3869  HB2 ASP B   9       9.315 113.858  34.614  1.00 80.97           H  
ATOM   3870  HB3 ASP B   9       7.796 112.978  34.705  1.00 80.97           H  
ATOM   3871  O   ASP B   9       8.933 116.204  36.628  1.00 80.97           O  
ATOM   3872  CG  ASP B   9       9.539 111.868  35.338  1.00 80.97           C  
ATOM   3873  OD1 ASP B   9      10.196 111.653  36.388  1.00 80.97           O  
ATOM   3874  OD2 ASP B   9       9.597 111.130  34.330  1.00 80.97           O  
ATOM   3875  N   GLU B  10       6.855 115.645  35.982  1.00 82.12           N  
ATOM   3876  H   GLU B  10       6.218 114.896  35.752  1.00 82.12           H  
ATOM   3877  CA  GLU B  10       6.385 117.025  35.827  1.00 82.12           C  
ATOM   3878  HA  GLU B  10       7.074 117.545  35.161  1.00 82.12           H  
ATOM   3879  C   GLU B  10       6.393 117.780  37.166  1.00 82.12           C  
ATOM   3880  CB  GLU B  10       4.998 117.011  35.162  1.00 82.12           C  
ATOM   3881  HB2 GLU B  10       5.052 116.372  34.281  1.00 82.12           H  
ATOM   3882  HB3 GLU B  10       4.260 116.600  35.851  1.00 82.12           H  
ATOM   3883  O   GLU B  10       6.888 118.908  37.254  1.00 82.12           O  
ATOM   3884  CG  GLU B  10       4.573 118.419  34.714  1.00 82.12           C  
ATOM   3885  HG2 GLU B  10       4.382 119.031  35.595  1.00 82.12           H  
ATOM   3886  HG3 GLU B  10       5.407 118.871  34.178  1.00 82.12           H  
ATOM   3887  CD  GLU B  10       3.338 118.440  33.794  1.00 82.12           C  
ATOM   3888  OE1 GLU B  10       3.104 119.517  33.192  1.00 82.12           O  
ATOM   3889  OE2 GLU B  10       2.664 117.398  33.645  1.00 82.12           O  
ATOM   3890  N   LEU B  11       5.950 117.124  38.240  1.00 82.60           N  
ATOM   3891  H   LEU B  11       5.530 116.217  38.093  1.00 82.60           H  
ATOM   3892  CA  LEU B  11       5.988 117.650  39.602  1.00 82.60           C  
ATOM   3893  HA  LEU B  11       5.422 118.581  39.638  1.00 82.60           H  
ATOM   3894  C   LEU B  11       7.430 117.946  40.055  1.00 82.60           C  
ATOM   3895  CB  LEU B  11       5.308 116.605  40.495  1.00 82.60           C  
ATOM   3896  HB2 LEU B  11       4.341 116.335  40.070  1.00 82.60           H  
ATOM   3897  HB3 LEU B  11       5.930 115.710  40.473  1.00 82.60           H  
ATOM   3898  O   LEU B  11       7.710 119.028  40.578  1.00 82.60           O  
ATOM   3899  CG  LEU B  11       5.091 117.062  41.942  1.00 82.60           C  
ATOM   3900  HG  LEU B  11       5.916 117.698  42.263  1.00 82.60           H  
ATOM   3901  CD1 LEU B  11       3.773 117.816  42.102  1.00 82.60           C  
ATOM   3902 HD11 LEU B  11       3.605 118.024  43.159  1.00 82.60           H  
ATOM   3903 HD12 LEU B  11       2.947 117.199  41.748  1.00 82.60           H  
ATOM   3904 HD13 LEU B  11       3.799 118.743  41.529  1.00 82.60           H  
ATOM   3905  CD2 LEU B  11       5.038 115.853  42.865  1.00 82.60           C  
ATOM   3906 HD21 LEU B  11       5.374 116.154  43.857  1.00 82.60           H  
ATOM   3907 HD22 LEU B  11       5.696 115.067  42.496  1.00 82.60           H  
ATOM   3908 HD23 LEU B  11       4.030 115.440  42.910  1.00 82.60           H  
ATOM   3909  N   GLY B  12       8.361 117.019  39.805  1.00 79.95           N  
ATOM   3910  H   GLY B  12       8.067 116.153  39.378  1.00 79.95           H  
ATOM   3911  CA  GLY B  12       9.786 117.214  40.084  1.00 79.95           C  
ATOM   3912  HA2 GLY B  12       9.932 117.379  41.151  1.00 79.95           H  
ATOM   3913  HA3 GLY B  12      10.328 116.315  39.789  1.00 79.95           H  
ATOM   3914  C   GLY B  12      10.370 118.403  39.316  1.00 79.95           C  
ATOM   3915  O   GLY B  12      11.029 119.259  39.911  1.00 79.95           O  
ATOM   3916  N   ALA B  13      10.055 118.524  38.022  1.00 81.69           N  
ATOM   3917  H   ALA B  13       9.497 117.799  37.593  1.00 81.69           H  
ATOM   3918  CA  ALA B  13      10.512 119.629  37.180  1.00 81.69           C  
ATOM   3919  HA  ALA B  13      11.602 119.646  37.200  1.00 81.69           H  
ATOM   3920  C   ALA B  13      10.020 120.998  37.688  1.00 81.69           C  
ATOM   3921  CB  ALA B  13      10.063 119.362  35.739  1.00 81.69           C  
ATOM   3922  HB1 ALA B  13      10.460 118.404  35.402  1.00 81.69           H  
ATOM   3923  HB2 ALA B  13      10.435 120.152  35.087  1.00 81.69           H  
ATOM   3924  HB3 ALA B  13       8.975 119.333  35.681  1.00 81.69           H  
ATOM   3925  O   ALA B  13      10.809 121.944  37.783  1.00 81.69           O  
ATOM   3926  N   ILE B  14       8.748 121.108  38.096  1.00 83.52           N  
ATOM   3927  H   ILE B  14       8.142 120.308  37.976  1.00 83.52           H  
ATOM   3928  CA  ILE B  14       8.195 122.342  38.682  1.00 83.52           C  
ATOM   3929  HA  ILE B  14       8.306 123.147  37.956  1.00 83.52           H  
ATOM   3930  C   ILE B  14       8.979 122.758  39.935  1.00 83.52           C  
ATOM   3931  CB  ILE B  14       6.688 122.162  38.989  1.00 83.52           C  
ATOM   3932  HB  ILE B  14       6.548 121.217  39.515  1.00 83.52           H  
ATOM   3933  O   ILE B  14       9.274 123.944  40.131  1.00 83.52           O  
ATOM   3934  CG1 ILE B  14       5.888 122.120  37.668  1.00 83.52           C  
ATOM   3935 HG12 ILE B  14       5.944 123.088  37.170  1.00 83.52           H  
ATOM   3936 HG13 ILE B  14       6.329 121.380  37.000  1.00 83.52           H  
ATOM   3937  CG2 ILE B  14       6.152 123.295  39.889  1.00 83.52           C  
ATOM   3938 HG21 ILE B  14       6.357 124.259  39.423  1.00 83.52           H  
ATOM   3939 HG22 ILE B  14       5.078 123.183  40.036  1.00 83.52           H  
ATOM   3940 HG23 ILE B  14       6.615 123.248  40.875  1.00 83.52           H  
ATOM   3941  CD1 ILE B  14       4.416 121.744  37.864  1.00 83.52           C  
ATOM   3942 HD11 ILE B  14       3.978 121.486  36.900  1.00 83.52           H  
ATOM   3943 HD12 ILE B  14       3.854 122.577  38.286  1.00 83.52           H  
ATOM   3944 HD13 ILE B  14       4.359 120.885  38.532  1.00 83.52           H  
ATOM   3945  N   VAL B  15       9.337 121.797  40.788  1.00 81.71           N  
ATOM   3946  H   VAL B  15       9.078 120.847  40.564  1.00 81.71           H  
ATOM   3947  CA  VAL B  15      10.039 122.054  42.052  1.00 81.71           C  
ATOM   3948  HA  VAL B  15       9.578 122.917  42.533  1.00 81.71           H  
ATOM   3949  C   VAL B  15      11.512 122.406  41.818  1.00 81.71           C  
ATOM   3950  CB  VAL B  15       9.870 120.851  42.997  1.00 81.71           C  
ATOM   3951  HB  VAL B  15      10.220 119.949  42.497  1.00 81.71           H  
ATOM   3952  O   VAL B  15      12.027 123.328  42.467  1.00 81.71           O  
ATOM   3953  CG1 VAL B  15      10.658 121.034  44.301  1.00 81.71           C  
ATOM   3954 HG11 VAL B  15      10.422 120.215  44.980  1.00 81.71           H  
ATOM   3955 HG12 VAL B  15      11.726 120.992  44.085  1.00 81.71           H  
ATOM   3956 HG13 VAL B  15      10.401 121.981  44.774  1.00 81.71           H  
ATOM   3957  CG2 VAL B  15       8.394 120.668  43.376  1.00 81.71           C  
ATOM   3958 HG21 VAL B  15       8.263 119.674  43.804  1.00 81.71           H  
ATOM   3959 HG22 VAL B  15       8.076 121.429  44.089  1.00 81.71           H  
ATOM   3960 HG23 VAL B  15       7.750 120.717  42.498  1.00 81.71           H  
ATOM   3961  N   GLU B  16      12.190 121.750  40.874  1.00 81.32           N  
ATOM   3962  H   GLU B  16      11.733 120.984  40.400  1.00 81.32           H  
ATOM   3963  CA  GLU B  16      13.576 122.056  40.495  1.00 81.32           C  
ATOM   3964  HA  GLU B  16      14.193 122.055  41.393  1.00 81.32           H  
ATOM   3965  C   GLU B  16      13.720 123.448  39.853  1.00 81.32           C  
ATOM   3966  CB  GLU B  16      14.136 120.986  39.544  1.00 81.32           C  
ATOM   3967  HB2 GLU B  16      15.052 121.387  39.111  1.00 81.32           H  
ATOM   3968  HB3 GLU B  16      13.428 120.801  38.736  1.00 81.32           H  
ATOM   3969  O   GLU B  16      14.606 124.222  40.245  1.00 81.32           O  
ATOM   3970  CG  GLU B  16      14.490 119.667  40.251  1.00 81.32           C  
ATOM   3971  HG2 GLU B  16      15.028 119.907  41.168  1.00 81.32           H  
ATOM   3972  HG3 GLU B  16      13.575 119.143  40.528  1.00 81.32           H  
ATOM   3973  CD  GLU B  16      15.373 118.755  39.380  1.00 81.32           C  
ATOM   3974  OE1 GLU B  16      16.112 117.943  39.978  1.00 81.32           O  
ATOM   3975  OE2 GLU B  16      15.410 118.953  38.143  1.00 81.32           O  
ATOM   3976  N   GLU B  17      12.823 123.821  38.933  1.00 80.60           N  
ATOM   3977  H   GLU B  17      12.148 123.134  38.627  1.00 80.60           H  
ATOM   3978  CA  GLU B  17      12.868 125.102  38.206  1.00 80.60           C  
ATOM   3979  HA  GLU B  17      13.910 125.331  37.985  1.00 80.60           H  
ATOM   3980  C   GLU B  17      12.319 126.297  39.004  1.00 80.60           C  
ATOM   3981  CB  GLU B  17      12.128 124.991  36.865  1.00 80.60           C  
ATOM   3982  HB2 GLU B  17      12.096 125.990  36.430  1.00 80.60           H  
ATOM   3983  HB3 GLU B  17      11.104 124.657  37.034  1.00 80.60           H  
ATOM   3984  O   GLU B  17      12.561 127.460  38.651  1.00 80.60           O  
ATOM   3985  CG  GLU B  17      12.832 124.055  35.869  1.00 80.60           C  
ATOM   3986  HG2 GLU B  17      12.746 123.024  36.213  1.00 80.60           H  
ATOM   3987  HG3 GLU B  17      13.891 124.314  35.851  1.00 80.60           H  
ATOM   3988  CD  GLU B  17      12.280 124.173  34.436  1.00 80.60           C  
ATOM   3989  OE1 GLU B  17      12.883 123.542  33.538  1.00 80.60           O  
ATOM   3990  OE2 GLU B  17      11.365 124.999  34.203  1.00 80.60           O  
ATOM   3991  N   ALA B  18      11.613 126.045  40.110  1.00 82.29           N  
ATOM   3992  H   ALA B  18      11.336 125.087  40.268  1.00 82.29           H  
ATOM   3993  CA  ALA B  18      11.033 127.088  40.951  1.00 82.29           C  
ATOM   3994  HA  ALA B  18      10.275 127.597  40.355  1.00 82.29           H  
ATOM   3995  C   ALA B  18      12.055 128.155  41.406  1.00 82.29           C  
ATOM   3996  CB  ALA B  18      10.315 126.426  42.131  1.00 82.29           C  
ATOM   3997  HB1 ALA B  18      10.953 125.682  42.608  1.00 82.29           H  
ATOM   3998  HB2 ALA B  18      10.027 127.170  42.874  1.00 82.29           H  
ATOM   3999  HB3 ALA B  18       9.418 125.930  41.760  1.00 82.29           H  
ATOM   4000  O   ALA B  18      13.256 127.921  41.584  1.00 82.29           O  
ATOM   4001  N   ARG B  19      11.592 129.386  41.652  1.00 83.55           N  
ATOM   4002  H   ARG B  19      10.595 129.532  41.582  1.00 83.55           H  
ATOM   4003  CA  ARG B  19      12.481 130.444  42.162  1.00 83.55           C  
ATOM   4004  HA  ARG B  19      13.452 130.327  41.681  1.00 83.55           H  
ATOM   4005  C   ARG B  19      12.710 130.276  43.658  1.00 83.55           C  
ATOM   4006  CB  ARG B  19      11.949 131.841  41.832  1.00 83.55           C  
ATOM   4007  HB2 ARG B  19      12.392 132.557  42.524  1.00 83.55           H  
ATOM   4008  HB3 ARG B  19      10.866 131.865  41.958  1.00 83.55           H  
ATOM   4009  O   ARG B  19      11.761 130.311  44.434  1.00 83.55           O  
ATOM   4010  CG  ARG B  19      12.331 132.247  40.405  1.00 83.55           C  
ATOM   4011  HG2 ARG B  19      13.414 132.207  40.291  1.00 83.55           H  
ATOM   4012  HG3 ARG B  19      11.870 131.560  39.696  1.00 83.55           H  
ATOM   4013  CD  ARG B  19      11.845 133.672  40.136  1.00 83.55           C  
ATOM   4014  HD2 ARG B  19      10.759 133.682  40.227  1.00 83.55           H  
ATOM   4015  HD3 ARG B  19      12.271 134.337  40.887  1.00 83.55           H  
ATOM   4016  NE  ARG B  19      12.246 134.125  38.794  1.00 83.55           N  
ATOM   4017  HE  ARG B  19      12.850 133.502  38.277  1.00 83.55           H  
ATOM   4018  NH1 ARG B  19      10.975 136.032  38.744  1.00 83.55           N  
ATOM   4019 HH11 ARG B  19      10.599 135.767  39.644  1.00 83.55           H  
ATOM   4020 HH12 ARG B  19      10.585 136.811  38.233  1.00 83.55           H  
ATOM   4021  NH2 ARG B  19      12.213 135.477  36.966  1.00 83.55           N  
ATOM   4022 HH21 ARG B  19      12.758 134.787  36.469  1.00 83.55           H  
ATOM   4023 HH22 ARG B  19      11.842 136.273  36.468  1.00 83.55           H  
ATOM   4024  CZ  ARG B  19      11.815 135.209  38.178  1.00 83.55           C  
ATOM   4025  N   GLY B  20      13.971 130.170  44.069  1.00 80.16           N  
ATOM   4026  H   GLY B  20      14.692 130.058  43.372  1.00 80.16           H  
ATOM   4027  CA  GLY B  20      14.349 130.174  45.483  1.00 80.16           C  
ATOM   4028  HA2 GLY B  20      13.864 129.337  45.985  1.00 80.16           H  
ATOM   4029  HA3 GLY B  20      15.426 130.039  45.578  1.00 80.16           H  
ATOM   4030  C   GLY B  20      13.962 131.479  46.186  1.00 80.16           C  
ATOM   4031  O   GLY B  20      14.127 132.572  45.635  1.00 80.16           O  
ATOM   4032  N   VAL B  21      13.471 131.373  47.420  1.00 78.91           N  
ATOM   4033  H   VAL B  21      13.373 130.449  47.817  1.00 78.91           H  
ATOM   4034  CA  VAL B  21      13.198 132.522  48.285  1.00 78.91           C  
ATOM   4035  HA  VAL B  21      12.872 133.344  47.647  1.00 78.91           H  
ATOM   4036  C   VAL B  21      14.493 132.905  49.015  1.00 78.91           C  
ATOM   4037  CB  VAL B  21      12.044 132.227  49.255  1.00 78.91           C  
ATOM   4038  HB  VAL B  21      12.249 131.303  49.796  1.00 78.91           H  
ATOM   4039  O   VAL B  21      15.059 132.075  49.730  1.00 78.91           O  
ATOM   4040  CG1 VAL B  21      11.818 133.372  50.255  1.00 78.91           C  
ATOM   4041 HG11 VAL B  21      11.591 134.298  49.726  1.00 78.91           H  
ATOM   4042 HG12 VAL B  21      10.984 133.118  50.910  1.00 78.91           H  
ATOM   4043 HG13 VAL B  21      12.700 133.509  50.880  1.00 78.91           H  
ATOM   4044  CG2 VAL B  21      10.744 132.012  48.484  1.00 78.91           C  
ATOM   4045 HG21 VAL B  21      10.531 132.873  47.849  1.00 78.91           H  
ATOM   4046 HG22 VAL B  21       9.923 131.874  49.187  1.00 78.91           H  
ATOM   4047 HG23 VAL B  21      10.822 131.115  47.870  1.00 78.91           H  
ATOM   4048  N   PRO B  22      14.993 134.147  48.864  1.00 80.55           N  
ATOM   4049  CA  PRO B  22      16.278 134.556  49.426  1.00 80.55           C  
ATOM   4050  HA  PRO B  22      17.063 133.955  48.967  1.00 80.55           H  
ATOM   4051  C   PRO B  22      16.344 134.358  50.947  1.00 80.55           C  
ATOM   4052  CB  PRO B  22      16.470 136.021  49.015  1.00 80.55           C  
ATOM   4053  HB2 PRO B  22      17.091 136.063  48.121  1.00 80.55           H  
ATOM   4054  HB3 PRO B  22      16.915 136.619  49.810  1.00 80.55           H  
ATOM   4055  O   PRO B  22      15.378 134.618  51.659  1.00 80.55           O  
ATOM   4056  CG  PRO B  22      15.062 136.506  48.671  1.00 80.55           C  
ATOM   4057  HG2 PRO B  22      15.075 137.298  47.922  1.00 80.55           H  
ATOM   4058  HG3 PRO B  22      14.562 136.844  49.579  1.00 80.55           H  
ATOM   4059  CD  PRO B  22      14.371 135.251  48.154  1.00 80.55           C  
ATOM   4060  HD2 PRO B  22      13.302 135.314  48.358  1.00 80.55           H  
ATOM   4061  HD3 PRO B  22      14.547 135.138  47.084  1.00 80.55           H  
ATOM   4062  N   MET B  23      17.514 133.932  51.439  1.00 81.27           N  
ATOM   4063  H   MET B  23      18.238 133.712  50.770  1.00 81.27           H  
ATOM   4064  CA  MET B  23      17.780 133.584  52.848  1.00 81.27           C  
ATOM   4065  HA  MET B  23      18.798 133.196  52.881  1.00 81.27           H  
ATOM   4066  C   MET B  23      16.922 132.443  53.421  1.00 81.27           C  
ATOM   4067  CB  MET B  23      17.755 134.821  53.765  1.00 81.27           C  
ATOM   4068  HB2 MET B  23      18.020 134.511  54.776  1.00 81.27           H  
ATOM   4069  HB3 MET B  23      16.752 135.247  53.799  1.00 81.27           H  
ATOM   4070  O   MET B  23      16.861 132.276  54.638  1.00 81.27           O  
ATOM   4071  CG  MET B  23      18.751 135.901  53.349  1.00 81.27           C  
ATOM   4072  HG2 MET B  23      19.718 135.431  53.166  1.00 81.27           H  
ATOM   4073  HG3 MET B  23      18.409 136.370  52.426  1.00 81.27           H  
ATOM   4074  SD  MET B  23      18.969 137.174  54.621  1.00 81.27           S  
ATOM   4075  CE  MET B  23      20.291 138.143  53.856  1.00 81.27           C  
ATOM   4076  HE1 MET B  23      20.550 138.978  54.506  1.00 81.27           H  
ATOM   4077  HE2 MET B  23      19.953 138.525  52.893  1.00 81.27           H  
ATOM   4078  HE3 MET B  23      21.168 137.512  53.711  1.00 81.27           H  
ATOM   4079  N   THR B  24      16.290 131.633  52.573  1.00 72.43           N  
ATOM   4080  H   THR B  24      16.354 131.794  51.578  1.00 72.43           H  
ATOM   4081  CA  THR B  24      15.563 130.432  53.000  1.00 72.43           C  
ATOM   4082  HA  THR B  24      15.872 130.160  54.009  1.00 72.43           H  
ATOM   4083  C   THR B  24      15.908 129.254  52.091  1.00 72.43           C  
ATOM   4084  CB  THR B  24      14.045 130.666  53.034  1.00 72.43           C  
ATOM   4085  HB  THR B  24      13.589 129.844  53.586  1.00 72.43           H  
ATOM   4086  O   THR B  24      16.390 129.452  50.978  1.00 72.43           O  
ATOM   4087  CG2 THR B  24      13.606 131.975  53.693  1.00 72.43           C  
ATOM   4088 HG21 THR B  24      12.518 131.994  53.760  1.00 72.43           H  
ATOM   4089 HG22 THR B  24      14.027 132.039  54.697  1.00 72.43           H  
ATOM   4090 HG23 THR B  24      13.937 132.831  53.104  1.00 72.43           H  
ATOM   4091  OG1 THR B  24      13.524 130.647  51.735  1.00 72.43           O  
ATOM   4092  HG1 THR B  24      14.132 131.095  51.143  1.00 72.43           H  
ATOM   4093  N   ALA B  25      15.641 128.032  52.551  1.00 77.05           N  
ATOM   4094  H   ALA B  25      15.273 127.921  53.485  1.00 77.05           H  
ATOM   4095  CA  ALA B  25      15.716 126.823  51.727  1.00 77.05           C  
ATOM   4096  HA  ALA B  25      16.539 126.925  51.019  1.00 77.05           H  
ATOM   4097  C   ALA B  25      14.438 126.584  50.889  1.00 77.05           C  
ATOM   4098  CB  ALA B  25      16.036 125.643  52.653  1.00 77.05           C  
ATOM   4099  HB1 ALA B  25      16.165 124.738  52.060  1.00 77.05           H  
ATOM   4100  HB2 ALA B  25      16.959 125.833  53.202  1.00 77.05           H  
ATOM   4101  HB3 ALA B  25      15.218 125.481  53.355  1.00 77.05           H  
ATOM   4102  O   ALA B  25      14.299 125.549  50.242  1.00 77.05           O  
ATOM   4103  N   GLY B  26      13.484 127.521  50.924  1.00 81.26           N  
ATOM   4104  H   GLY B  26      13.676 128.400  51.384  1.00 81.26           H  
ATOM   4105  CA  GLY B  26      12.211 127.399  50.223  1.00 81.26           C  
ATOM   4106  HA2 GLY B  26      11.454 128.000  50.727  1.00 81.26           H  
ATOM   4107  HA3 GLY B  26      11.889 126.359  50.255  1.00 81.26           H  
ATOM   4108  C   GLY B  26      12.292 127.848  48.766  1.00 81.26           C  
ATOM   4109  O   GLY B  26      13.065 128.743  48.415  1.00 81.26           O  
ATOM   4110  N   CYS B  27      11.447 127.266  47.922  1.00 85.46           N  
ATOM   4111  H   CYS B  27      10.826 126.557  48.283  1.00 85.46           H  
ATOM   4112  CA  CYS B  27      11.213 127.704  46.550  1.00 85.46           C  
ATOM   4113  HA  CYS B  27      11.783 128.615  46.366  1.00 85.46           H  
ATOM   4114  C   CYS B  27       9.739 128.073  46.355  1.00 85.46           C  
ATOM   4115  CB  CYS B  27      11.729 126.641  45.571  1.00 85.46           C  
ATOM   4116  HB2 CYS B  27      12.750 126.369  45.837  1.00 85.46           H  
ATOM   4117  HB3 CYS B  27      11.734 127.046  44.559  1.00 85.46           H  
ATOM   4118  O   CYS B  27       8.868 127.571  47.061  1.00 85.46           O  
ATOM   4119  SG  CYS B  27      10.694 125.151  45.592  1.00 85.46           S  
ATOM   4120  HG  CYS B  27      10.627 124.944  46.910  1.00 85.46           H  
ATOM   4121  N   VAL B  28       9.464 129.008  45.446  1.00 87.92           N  
ATOM   4122  H   VAL B  28      10.225 129.394  44.906  1.00 87.92           H  
ATOM   4123  CA  VAL B  28       8.099 129.418  45.106  1.00 87.92           C  
ATOM   4124  HA  VAL B  28       7.467 129.276  45.982  1.00 87.92           H  
ATOM   4125  C   VAL B  28       7.582 128.537  43.976  1.00 87.92           C  
ATOM   4126  CB  VAL B  28       8.008 130.902  44.705  1.00 87.92           C  
ATOM   4127  HB  VAL B  28       8.512 131.061  43.752  1.00 87.92           H  
ATOM   4128  O   VAL B  28       8.056 128.682  42.849  1.00 87.92           O  
ATOM   4129  CG1 VAL B  28       6.536 131.316  44.557  1.00 87.92           C  
ATOM   4130 HG11 VAL B  28       5.994 131.109  45.479  1.00 87.92           H  
ATOM   4131 HG12 VAL B  28       6.462 132.376  44.314  1.00 87.92           H  
ATOM   4132 HG13 VAL B  28       6.074 130.748  43.749  1.00 87.92           H  
ATOM   4133  CG2 VAL B  28       8.673 131.829  45.727  1.00 87.92           C  
ATOM   4134 HG21 VAL B  28       8.515 132.870  45.445  1.00 87.92           H  
ATOM   4135 HG22 VAL B  28       8.251 131.644  46.714  1.00 87.92           H  
ATOM   4136 HG23 VAL B  28       9.746 131.638  45.747  1.00 87.92           H  
ATOM   4137  N   VAL B  29       6.602 127.683  44.263  1.00 82.00           N  
ATOM   4138  H   VAL B  29       6.251 127.658  45.210  1.00 82.00           H  
ATOM   4139  CA  VAL B  29       5.925 126.818  43.283  1.00 82.00           C  
ATOM   4140  HA  VAL B  29       6.472 126.869  42.341  1.00 82.00           H  
ATOM   4141  C   VAL B  29       4.492 127.306  43.025  1.00 82.00           C  
ATOM   4142  CB  VAL B  29       5.931 125.337  43.713  1.00 82.00           C  
ATOM   4143  HB  VAL B  29       5.404 124.767  42.948  1.00 82.00           H  
ATOM   4144  O   VAL B  29       3.884 127.902  43.924  1.00 82.00           O  
ATOM   4145  CG1 VAL B  29       7.357 124.783  43.780  1.00 82.00           C  
ATOM   4146 HG11 VAL B  29       7.963 125.351  44.486  1.00 82.00           H  
ATOM   4147 HG12 VAL B  29       7.327 123.739  44.093  1.00 82.00           H  
ATOM   4148 HG13 VAL B  29       7.805 124.817  42.787  1.00 82.00           H  
ATOM   4149  CG2 VAL B  29       5.218 125.102  45.050  1.00 82.00           C  
ATOM   4150 HG21 VAL B  29       4.164 125.364  44.960  1.00 82.00           H  
ATOM   4151 HG22 VAL B  29       5.670 125.697  45.844  1.00 82.00           H  
ATOM   4152 HG23 VAL B  29       5.272 124.045  45.312  1.00 82.00           H  
ATOM   4153  N   PRO B  30       3.932 127.113  41.817  1.00 87.07           N  
ATOM   4154  CA  PRO B  30       2.518 127.368  41.556  1.00 87.07           C  
ATOM   4155  HA  PRO B  30       2.249 128.386  41.838  1.00 87.07           H  
ATOM   4156  C   PRO B  30       1.668 126.373  42.354  1.00 87.07           C  
ATOM   4157  CB  PRO B  30       2.346 127.196  40.043  1.00 87.07           C  
ATOM   4158  HB2 PRO B  30       1.355 126.822  39.784  1.00 87.07           H  
ATOM   4159  HB3 PRO B  30       2.530 128.147  39.544  1.00 87.07           H  
ATOM   4160  O   PRO B  30       1.645 125.186  42.057  1.00 87.07           O  
ATOM   4161  CG  PRO B  30       3.445 126.203  39.661  1.00 87.07           C  
ATOM   4162  HG2 PRO B  30       3.102 125.182  39.827  1.00 87.07           H  
ATOM   4163  HG3 PRO B  30       3.763 126.329  38.626  1.00 87.07           H  
ATOM   4164  CD  PRO B  30       4.567 126.520  40.646  1.00 87.07           C  
ATOM   4165  HD2 PRO B  30       5.097 125.602  40.900  1.00 87.07           H  
ATOM   4166  HD3 PRO B  30       5.254 127.238  40.199  1.00 87.07           H  
ATOM   4167  N   ARG B  31       0.970 126.853  43.391  1.00 84.22           N  
ATOM   4168  H   ARG B  31       1.016 127.841  43.592  1.00 84.22           H  
ATOM   4169  CA  ARG B  31       0.216 125.968  44.294  1.00 84.22           C  
ATOM   4170  HA  ARG B  31       0.902 125.240  44.728  1.00 84.22           H  
ATOM   4171  C   ARG B  31      -0.832 125.135  43.552  1.00 84.22           C  
ATOM   4172  CB  ARG B  31      -0.425 126.794  45.420  1.00 84.22           C  
ATOM   4173  HB2 ARG B  31       0.363 127.204  46.051  1.00 84.22           H  
ATOM   4174  HB3 ARG B  31      -0.983 127.623  44.986  1.00 84.22           H  
ATOM   4175  O   ARG B  31      -0.999 123.975  43.888  1.00 84.22           O  
ATOM   4176  CG  ARG B  31      -1.389 125.944  46.266  1.00 84.22           C  
ATOM   4177  HG2 ARG B  31      -0.903 125.021  46.581  1.00 84.22           H  
ATOM   4178  HG3 ARG B  31      -2.257 125.683  45.660  1.00 84.22           H  
ATOM   4179  CD  ARG B  31      -1.906 126.698  47.486  1.00 84.22           C  
ATOM   4180  HD2 ARG B  31      -2.815 126.203  47.828  1.00 84.22           H  
ATOM   4181  HD3 ARG B  31      -2.139 127.726  47.208  1.00 84.22           H  
ATOM   4182  NE  ARG B  31      -0.916 126.649  48.558  1.00 84.22           N  
ATOM   4183  HE  ARG B  31      -0.271 125.872  48.528  1.00 84.22           H  
ATOM   4184  NH1 ARG B  31      -1.830 128.186  50.012  1.00 84.22           N  
ATOM   4185 HH11 ARG B  31      -2.630 128.240  49.398  1.00 84.22           H  
ATOM   4186 HH12 ARG B  31      -1.919 128.373  51.000  1.00 84.22           H  
ATOM   4187  NH2 ARG B  31      -0.036 126.967  50.547  1.00 84.22           N  
ATOM   4188 HH21 ARG B  31       0.354 126.041  50.444  1.00 84.22           H  
ATOM   4189 HH22 ARG B  31       0.000 127.355  51.479  1.00 84.22           H  
ATOM   4190  CZ  ARG B  31      -0.939 127.289  49.697  1.00 84.22           C  
ATOM   4191  N   GLY B  32      -1.552 125.752  42.610  1.00 83.38           N  
ATOM   4192  H   GLY B  32      -1.278 126.686  42.341  1.00 83.38           H  
ATOM   4193  CA  GLY B  32      -2.618 125.091  41.852  1.00 83.38           C  
ATOM   4194  HA2 GLY B  32      -3.060 125.791  41.142  1.00 83.38           H  
ATOM   4195  HA3 GLY B  32      -3.391 124.731  42.531  1.00 83.38           H  
ATOM   4196  C   GLY B  32      -2.088 123.898  41.064  1.00 83.38           C  
ATOM   4197  O   GLY B  32      -2.514 122.784  41.319  1.00 83.38           O  
ATOM   4198  N   ASP B  33      -1.104 124.144  40.203  1.00 82.19           N  
ATOM   4199  H   ASP B  33      -0.970 125.096  39.891  1.00 82.19           H  
ATOM   4200  CA  ASP B  33      -0.528 123.136  39.307  1.00 82.19           C  
ATOM   4201  HA  ASP B  33      -1.324 122.724  38.686  1.00 82.19           H  
ATOM   4202  C   ASP B  33       0.117 121.974  40.085  1.00 82.19           C  
ATOM   4203  CB  ASP B  33       0.518 123.801  38.380  1.00 82.19           C  
ATOM   4204  HB2 ASP B  33       1.430 123.948  38.959  1.00 82.19           H  
ATOM   4205  HB3 ASP B  33       0.757 123.103  37.578  1.00 82.19           H  
ATOM   4206  O   ASP B  33      -0.032 120.814  39.720  1.00 82.19           O  
ATOM   4207  CG  ASP B  33       0.143 125.162  37.751  1.00 82.19           C  
ATOM   4208  OD1 ASP B  33      -1.017 125.622  37.879  1.00 82.19           O  
ATOM   4209  OD2 ASP B  33       1.069 125.858  37.270  1.00 82.19           O  
ATOM   4210  N   VAL B  34       0.800 122.266  41.202  1.00 83.54           N  
ATOM   4211  H   VAL B  34       0.904 123.238  41.455  1.00 83.54           H  
ATOM   4212  CA  VAL B  34       1.399 121.226  42.057  1.00 83.54           C  
ATOM   4213  HA  VAL B  34       1.988 120.555  41.432  1.00 83.54           H  
ATOM   4214  C   VAL B  34       0.328 120.365  42.723  1.00 83.54           C  
ATOM   4215  CB  VAL B  34       2.329 121.855  43.109  1.00 83.54           C  
ATOM   4216  HB  VAL B  34       1.785 122.634  43.643  1.00 83.54           H  
ATOM   4217  O   VAL B  34       0.470 119.150  42.748  1.00 83.54           O  
ATOM   4218  CG1 VAL B  34       2.875 120.863  44.138  1.00 83.54           C  
ATOM   4219 HG11 VAL B  34       2.061 120.351  44.650  1.00 83.54           H  
ATOM   4220 HG12 VAL B  34       3.504 120.125  43.640  1.00 83.54           H  
ATOM   4221 HG13 VAL B  34       3.480 121.393  44.874  1.00 83.54           H  
ATOM   4222  CG2 VAL B  34       3.558 122.477  42.438  1.00 83.54           C  
ATOM   4223 HG21 VAL B  34       3.255 123.241  41.722  1.00 83.54           H  
ATOM   4224 HG22 VAL B  34       4.117 121.706  41.907  1.00 83.54           H  
ATOM   4225 HG23 VAL B  34       4.198 122.924  43.199  1.00 83.54           H  
ATOM   4226  N   LEU B  35      -0.740 120.966  43.259  1.00 82.35           N  
ATOM   4227  H   LEU B  35      -0.855 121.963  43.141  1.00 82.35           H  
ATOM   4228  CA  LEU B  35      -1.842 120.195  43.843  1.00 82.35           C  
ATOM   4229  HA  LEU B  35      -1.436 119.470  44.548  1.00 82.35           H  
ATOM   4230  C   LEU B  35      -2.574 119.367  42.779  1.00 82.35           C  
ATOM   4231  CB  LEU B  35      -2.818 121.127  44.580  1.00 82.35           C  
ATOM   4232  HB2 LEU B  35      -3.097 121.937  43.906  1.00 82.35           H  
ATOM   4233  HB3 LEU B  35      -3.722 120.564  44.810  1.00 82.35           H  
ATOM   4234  O   LEU B  35      -2.904 118.222  43.049  1.00 82.35           O  
ATOM   4235  CG  LEU B  35      -2.272 121.716  45.892  1.00 82.35           C  
ATOM   4236  HG  LEU B  35      -1.326 122.220  45.694  1.00 82.35           H  
ATOM   4237  CD1 LEU B  35      -3.253 122.755  46.445  1.00 82.35           C  
ATOM   4238 HD11 LEU B  35      -4.195 122.260  46.680  1.00 82.35           H  
ATOM   4239 HD12 LEU B  35      -3.424 123.522  45.691  1.00 82.35           H  
ATOM   4240 HD13 LEU B  35      -2.843 123.197  47.353  1.00 82.35           H  
ATOM   4241  CD2 LEU B  35      -2.041 120.663  46.977  1.00 82.35           C  
ATOM   4242 HD21 LEU B  35      -2.955 120.095  47.147  1.00 82.35           H  
ATOM   4243 HD22 LEU B  35      -1.256 119.971  46.669  1.00 82.35           H  
ATOM   4244 HD23 LEU B  35      -1.736 121.132  47.913  1.00 82.35           H  
ATOM   4245  N   GLU B  36      -2.765 119.911  41.574  1.00 82.28           N  
ATOM   4246  H   GLU B  36      -2.471 120.864  41.414  1.00 82.28           H  
ATOM   4247  CA  GLU B  36      -3.380 119.194  40.449  1.00 82.28           C  
ATOM   4248  HA  GLU B  36      -4.357 118.825  40.761  1.00 82.28           H  
ATOM   4249  C   GLU B  36      -2.555 117.963  40.045  1.00 82.28           C  
ATOM   4250  CB  GLU B  36      -3.582 120.179  39.280  1.00 82.28           C  
ATOM   4251  HB2 GLU B  36      -4.109 121.050  39.669  1.00 82.28           H  
ATOM   4252  HB3 GLU B  36      -2.610 120.506  38.910  1.00 82.28           H  
ATOM   4253  O   GLU B  36      -3.116 116.886  39.882  1.00 82.28           O  
ATOM   4254  CG  GLU B  36      -4.403 119.608  38.108  1.00 82.28           C  
ATOM   4255  HG2 GLU B  36      -5.327 119.192  38.510  1.00 82.28           H  
ATOM   4256  HG3 GLU B  36      -3.839 118.799  37.643  1.00 82.28           H  
ATOM   4257  CD  GLU B  36      -4.761 120.658  37.031  1.00 82.28           C  
ATOM   4258  OE1 GLU B  36      -5.573 120.338  36.127  1.00 82.28           O  
ATOM   4259  OE2 GLU B  36      -4.297 121.821  37.123  1.00 82.28           O  
ATOM   4260  N   LEU B  37      -1.224 118.078  39.983  1.00 80.53           N  
ATOM   4261  H   LEU B  37      -0.816 118.997  40.076  1.00 80.53           H  
ATOM   4262  CA  LEU B  37      -0.343 116.933  39.727  1.00 80.53           C  
ATOM   4263  HA  LEU B  37      -0.682 116.424  38.825  1.00 80.53           H  
ATOM   4264  C   LEU B  37      -0.376 115.893  40.852  1.00 80.53           C  
ATOM   4265  CB  LEU B  37       1.091 117.433  39.523  1.00 80.53           C  
ATOM   4266  HB2 LEU B  37       1.783 116.597  39.630  1.00 80.53           H  
ATOM   4267  HB3 LEU B  37       1.314 118.160  40.305  1.00 80.53           H  
ATOM   4268  O   LEU B  37      -0.353 114.698  40.575  1.00 80.53           O  
ATOM   4269  CG  LEU B  37       1.313 118.072  38.146  1.00 80.53           C  
ATOM   4270  HG  LEU B  37       0.502 118.762  37.915  1.00 80.53           H  
ATOM   4271  CD1 LEU B  37       2.618 118.853  38.182  1.00 80.53           C  
ATOM   4272 HD11 LEU B  37       3.449 118.173  38.370  1.00 80.53           H  
ATOM   4273 HD12 LEU B  37       2.757 119.345  37.219  1.00 80.53           H  
ATOM   4274 HD13 LEU B  37       2.555 119.607  38.967  1.00 80.53           H  
ATOM   4275  CD2 LEU B  37       1.414 117.019  37.044  1.00 80.53           C  
ATOM   4276 HD21 LEU B  37       1.605 117.503  36.087  1.00 80.53           H  
ATOM   4277 HD22 LEU B  37       2.225 116.322  37.258  1.00 80.53           H  
ATOM   4278 HD23 LEU B  37       0.478 116.468  36.958  1.00 80.53           H  
ATOM   4279  N   ILE B  38      -0.428 116.323  42.117  1.00 80.64           N  
ATOM   4280  H   ILE B  38      -0.451 117.320  42.280  1.00 80.64           H  
ATOM   4281  CA  ILE B  38      -0.547 115.404  43.261  1.00 80.64           C  
ATOM   4282  HA  ILE B  38       0.249 114.663  43.197  1.00 80.64           H  
ATOM   4283  C   ILE B  38      -1.864 114.633  43.192  1.00 80.64           C  
ATOM   4284  CB  ILE B  38      -0.404 116.161  44.600  1.00 80.64           C  
ATOM   4285  HB  ILE B  38      -1.079 117.016  44.601  1.00 80.64           H  
ATOM   4286  O   ILE B  38      -1.859 113.423  43.415  1.00 80.64           O  
ATOM   4287  CG1 ILE B  38       1.046 116.660  44.719  1.00 80.64           C  
ATOM   4288 HG12 ILE B  38       1.694 115.785  44.763  1.00 80.64           H  
ATOM   4289 HG13 ILE B  38       1.336 117.194  43.814  1.00 80.64           H  
ATOM   4290  CG2 ILE B  38      -0.752 115.262  45.807  1.00 80.64           C  
ATOM   4291 HG21 ILE B  38      -0.129 114.368  45.802  1.00 80.64           H  
ATOM   4292 HG22 ILE B  38      -1.801 114.971  45.763  1.00 80.64           H  
ATOM   4293 HG23 ILE B  38      -0.606 115.800  46.744  1.00 80.64           H  
ATOM   4294  CD1 ILE B  38       1.311 117.588  45.912  1.00 80.64           C  
ATOM   4295 HD11 ILE B  38       2.311 118.011  45.819  1.00 80.64           H  
ATOM   4296 HD12 ILE B  38       0.583 118.399  45.920  1.00 80.64           H  
ATOM   4297 HD13 ILE B  38       1.258 117.030  46.847  1.00 80.64           H  
ATOM   4298  N   ASP B  39      -2.962 115.311  42.862  1.00 79.86           N  
ATOM   4299  H   ASP B  39      -2.902 116.309  42.722  1.00 79.86           H  
ATOM   4300  CA  ASP B  39      -4.266 114.680  42.670  1.00 79.86           C  
ATOM   4301  HA  ASP B  39      -4.503 114.081  43.549  1.00 79.86           H  
ATOM   4302  C   ASP B  39      -4.239 113.711  41.475  1.00 79.86           C  
ATOM   4303  CB  ASP B  39      -5.362 115.753  42.527  1.00 79.86           C  
ATOM   4304  HB2 ASP B  39      -6.246 115.280  42.101  1.00 79.86           H  
ATOM   4305  HB3 ASP B  39      -5.031 116.521  41.827  1.00 79.86           H  
ATOM   4306  O   ASP B  39      -4.653 112.565  41.621  1.00 79.86           O  
ATOM   4307  CG  ASP B  39      -5.789 116.414  43.852  1.00 79.86           C  
ATOM   4308  OD1 ASP B  39      -5.420 115.910  44.943  1.00 79.86           O  
ATOM   4309  OD2 ASP B  39      -6.548 117.413  43.780  1.00 79.86           O  
ATOM   4310  N   ASP B  40      -3.648 114.092  40.338  1.00 77.58           N  
ATOM   4311  H   ASP B  40      -3.371 115.059  40.245  1.00 77.58           H  
ATOM   4312  CA  ASP B  40      -3.484 113.212  39.169  1.00 77.58           C  
ATOM   4313  HA  ASP B  40      -4.469 112.881  38.841  1.00 77.58           H  
ATOM   4314  C   ASP B  40      -2.675 111.946  39.503  1.00 77.58           C  
ATOM   4315  CB  ASP B  40      -2.789 113.985  38.023  1.00 77.58           C  
ATOM   4316  HB2 ASP B  40      -2.087 113.312  37.531  1.00 77.58           H  
ATOM   4317  HB3 ASP B  40      -2.199 114.806  38.430  1.00 77.58           H  
ATOM   4318  O   ASP B  40      -3.011 110.842  39.063  1.00 77.58           O  
ATOM   4319  CG  ASP B  40      -3.727 114.524  36.931  1.00 77.58           C  
ATOM   4320  OD1 ASP B  40      -4.967 114.475  37.082  1.00 77.58           O  
ATOM   4321  OD2 ASP B  40      -3.206 114.847  35.838  1.00 77.58           O  
ATOM   4322  N   ILE B  41      -1.614 112.085  40.304  1.00 77.30           N  
ATOM   4323  H   ILE B  41      -1.374 113.021  40.598  1.00 77.30           H  
ATOM   4324  CA  ILE B  41      -0.821 110.956  40.799  1.00 77.30           C  
ATOM   4325  HA  ILE B  41      -0.542 110.332  39.950  1.00 77.30           H  
ATOM   4326  C   ILE B  41      -1.667 110.087  41.741  1.00 77.30           C  
ATOM   4327  CB  ILE B  41       0.475 111.461  41.476  1.00 77.30           C  
ATOM   4328  HB  ILE B  41       0.212 112.192  42.241  1.00 77.30           H  
ATOM   4329  O   ILE B  41      -1.699 108.865  41.574  1.00 77.30           O  
ATOM   4330  CG1 ILE B  41       1.446 112.112  40.474  1.00 77.30           C  
ATOM   4331 HG12 ILE B  41       1.970 111.340  39.910  1.00 77.30           H  
ATOM   4332 HG13 ILE B  41       0.878 112.711  39.762  1.00 77.30           H  
ATOM   4333  CG2 ILE B  41       1.202 110.291  42.144  1.00 77.30           C  
ATOM   4334 HG21 ILE B  41       0.660 110.020  43.050  1.00 77.30           H  
ATOM   4335 HG22 ILE B  41       1.231 109.446  41.456  1.00 77.30           H  
ATOM   4336 HG23 ILE B  41       2.223 110.553  42.422  1.00 77.30           H  
ATOM   4337  CD1 ILE B  41       2.467 113.038  41.151  1.00 77.30           C  
ATOM   4338 HD11 ILE B  41       3.094 112.488  41.853  1.00 77.30           H  
ATOM   4339 HD12 ILE B  41       1.949 113.830  41.692  1.00 77.30           H  
ATOM   4340 HD13 ILE B  41       3.100 113.499  40.392  1.00 77.30           H  
ATOM   4341  N   LYS B  42      -2.377 110.699  42.698  1.00 73.99           N  
ATOM   4342  H   LYS B  42      -2.339 111.708  42.734  1.00 73.99           H  
ATOM   4343  CA  LYS B  42      -3.271 110.014  43.646  1.00 73.99           C  
ATOM   4344  HA  LYS B  42      -2.718 109.233  44.168  1.00 73.99           H  
ATOM   4345  C   LYS B  42      -4.445 109.315  42.976  1.00 73.99           C  
ATOM   4346  CB  LYS B  42      -3.836 111.013  44.663  1.00 73.99           C  
ATOM   4347  HB2 LYS B  42      -4.738 110.592  45.107  1.00 73.99           H  
ATOM   4348  HB3 LYS B  42      -4.117 111.936  44.156  1.00 73.99           H  
ATOM   4349  O   LYS B  42      -4.916 108.334  43.533  1.00 73.99           O  
ATOM   4350  CG  LYS B  42      -2.853 111.312  45.795  1.00 73.99           C  
ATOM   4351  HG2 LYS B  42      -2.622 110.383  46.316  1.00 73.99           H  
ATOM   4352  HG3 LYS B  42      -1.930 111.732  45.395  1.00 73.99           H  
ATOM   4353  CD  LYS B  42      -3.489 112.302  46.775  1.00 73.99           C  
ATOM   4354  HD2 LYS B  42      -3.611 113.271  46.290  1.00 73.99           H  
ATOM   4355  HD3 LYS B  42      -4.468 111.927  47.075  1.00 73.99           H  
ATOM   4356  CE  LYS B  42      -2.592 112.428  48.006  1.00 73.99           C  
ATOM   4357  HE2 LYS B  42      -1.644 112.888  47.728  1.00 73.99           H  
ATOM   4358  HE3 LYS B  42      -2.382 111.425  48.377  1.00 73.99           H  
ATOM   4359  NZ  LYS B  42      -3.247 113.195  49.081  1.00 73.99           N  
ATOM   4360  HZ1 LYS B  42      -2.881 112.866  49.963  1.00 73.99           H  
ATOM   4361  HZ2 LYS B  42      -3.100 114.189  48.973  1.00 73.99           H  
ATOM   4362  HZ3 LYS B  42      -4.233 112.977  49.113  1.00 73.99           H  
ATOM   4363  N   ASP B  43      -4.895 109.779  41.817  1.00 72.78           N  
ATOM   4364  H   ASP B  43      -4.588 110.701  41.542  1.00 72.78           H  
ATOM   4365  CA  ASP B  43      -5.979 109.165  41.050  1.00 72.78           C  
ATOM   4366  HA  ASP B  43      -6.699 108.711  41.731  1.00 72.78           H  
ATOM   4367  C   ASP B  43      -5.468 108.050  40.125  1.00 72.78           C  
ATOM   4368  CB  ASP B  43      -6.698 110.252  40.232  1.00 72.78           C  
ATOM   4369  HB2 ASP B  43      -5.962 110.900  39.758  1.00 72.78           H  
ATOM   4370  HB3 ASP B  43      -7.257 109.761  39.435  1.00 72.78           H  
ATOM   4371  O   ASP B  43      -6.151 107.044  39.914  1.00 72.78           O  
ATOM   4372  CG  ASP B  43      -7.703 111.101  41.028  1.00 72.78           C  
ATOM   4373  OD1 ASP B  43      -7.978 110.776  42.208  1.00 72.78           O  
ATOM   4374  OD2 ASP B  43      -8.320 111.986  40.392  1.00 72.78           O  
ATOM   4375  N   ALA B  44      -4.258 108.193  39.576  1.00 69.88           N  
ATOM   4376  H   ALA B  44      -3.771 109.064  39.731  1.00 69.88           H  
ATOM   4377  CA  ALA B  44      -3.675 107.217  38.655  1.00 69.88           C  
ATOM   4378  HA  ALA B  44      -4.478 106.788  38.055  1.00 69.88           H  
ATOM   4379  C   ALA B  44      -2.977 106.043  39.359  1.00 69.88           C  
ATOM   4380  CB  ALA B  44      -2.726 107.958  37.708  1.00 69.88           C  
ATOM   4381  HB1 ALA B  44      -1.935 108.443  38.280  1.00 69.88           H  
ATOM   4382  HB2 ALA B  44      -2.293 107.257  36.995  1.00 69.88           H  
ATOM   4383  HB3 ALA B  44      -3.280 108.726  37.167  1.00 69.88           H  
ATOM   4384  O   ALA B  44      -2.937 104.942  38.805  1.00 69.88           O  
ATOM   4385  N   ILE B  45      -2.419 106.259  40.556  1.00 70.35           N  
ATOM   4386  H   ILE B  45      -2.449 107.195  40.935  1.00 70.35           H  
ATOM   4387  CA  ILE B  45      -1.797 105.201  41.362  1.00 70.35           C  
ATOM   4388  HA  ILE B  45      -1.049 104.708  40.741  1.00 70.35           H  
ATOM   4389  C   ILE B  45      -2.796 104.107  41.720  1.00 70.35           C  
ATOM   4390  CB  ILE B  45      -1.070 105.778  42.594  1.00 70.35           C  
ATOM   4391  HB  ILE B  45      -1.655 106.600  43.005  1.00 70.35           H  
ATOM   4392  O   ILE B  45      -2.492 102.974  41.373  1.00 70.35           O  
ATOM   4393  CG1 ILE B  45       0.272 106.324  42.087  1.00 70.35           C  
ATOM   4394 HG12 ILE B  45       0.103 106.959  41.217  1.00 70.35           H  
ATOM   4395 HG13 ILE B  45       0.923 105.497  41.803  1.00 70.35           H  
ATOM   4396  CG2 ILE B  45      -0.825 104.756  43.724  1.00 70.35           C  
ATOM   4397 HG21 ILE B  45      -0.157 103.968  43.377  1.00 70.35           H  
ATOM   4398 HG22 ILE B  45      -1.761 104.313  44.065  1.00 70.35           H  
ATOM   4399 HG23 ILE B  45      -0.385 105.245  44.593  1.00 70.35           H  
ATOM   4400  CD1 ILE B  45       0.967 107.172  43.128  1.00 70.35           C  
ATOM   4401 HD11 ILE B  45       0.254 107.930  43.453  1.00 70.35           H  
ATOM   4402 HD12 ILE B  45       1.266 106.560  43.980  1.00 70.35           H  
ATOM   4403 HD13 ILE B  45       1.861 107.629  42.703  1.00 70.35           H  
ATOM   4404  N   PRO B  46      -3.967 104.386  42.329  1.00 65.79           N  
ATOM   4405  CA  PRO B  46      -4.901 103.358  42.757  1.00 65.79           C  
ATOM   4406  HA  PRO B  46      -4.467 102.801  43.587  1.00 65.79           H  
ATOM   4407  C   PRO B  46      -5.223 102.393  41.637  1.00 65.79           C  
ATOM   4408  CB  PRO B  46      -6.171 104.061  43.232  1.00 65.79           C  
ATOM   4409  HB2 PRO B  46      -6.612 103.549  44.086  1.00 65.79           H  
ATOM   4410  HB3 PRO B  46      -6.897 104.136  42.422  1.00 65.79           H  
ATOM   4411  O   PRO B  46      -5.104 101.214  41.850  1.00 65.79           O  
ATOM   4412  CG  PRO B  46      -5.695 105.456  43.595  1.00 65.79           C  
ATOM   4413  HG2 PRO B  46      -5.410 105.486  44.647  1.00 65.79           H  
ATOM   4414  HG3 PRO B  46      -6.468 106.198  43.396  1.00 65.79           H  
ATOM   4415  CD  PRO B  46      -4.464 105.683  42.720  1.00 65.79           C  
ATOM   4416  HD2 PRO B  46      -3.715 106.229  43.293  1.00 65.79           H  
ATOM   4417  HD3 PRO B  46      -4.752 106.245  41.831  1.00 65.79           H  
ATOM   4418  N   GLY B  47      -5.515 102.841  40.414  1.00 65.06           N  
ATOM   4419  H   GLY B  47      -5.552 103.836  40.246  1.00 65.06           H  
ATOM   4420  CA  GLY B  47      -5.870 101.895  39.351  1.00 65.06           C  
ATOM   4421  HA2 GLY B  47      -6.785 101.373  39.631  1.00 65.06           H  
ATOM   4422  HA3 GLY B  47      -6.046 102.448  38.428  1.00 65.06           H  
ATOM   4423  C   GLY B  47      -4.794 100.837  39.075  1.00 65.06           C  
ATOM   4424  O   GLY B  47      -5.102  99.659  38.964  1.00 65.06           O  
ATOM   4425  N   GLU B  48      -3.529 101.247  38.978  1.00 62.69           N  
ATOM   4426  H   GLU B  48      -3.311 102.207  39.204  1.00 62.69           H  
ATOM   4427  CA  GLU B  48      -2.447 100.318  38.628  1.00 62.69           C  
ATOM   4428  HA  GLU B  48      -2.849  99.497  38.034  1.00 62.69           H  
ATOM   4429  C   GLU B  48      -1.783  99.657  39.844  1.00 62.69           C  
ATOM   4430  CB  GLU B  48      -1.405 101.043  37.774  1.00 62.69           C  
ATOM   4431  HB2 GLU B  48      -0.562 100.363  37.652  1.00 62.69           H  
ATOM   4432  HB3 GLU B  48      -1.053 101.936  38.291  1.00 62.69           H  
ATOM   4433  O   GLU B  48      -1.319  98.522  39.752  1.00 62.69           O  
ATOM   4434  CG  GLU B  48      -1.952 101.428  36.384  1.00 62.69           C  
ATOM   4435  HG2 GLU B  48      -2.702 102.212  36.491  1.00 62.69           H  
ATOM   4436  HG3 GLU B  48      -2.424 100.558  35.928  1.00 62.69           H  
ATOM   4437  CD  GLU B  48      -0.829 101.907  35.464  1.00 62.69           C  
ATOM   4438  OE1 GLU B  48      -0.942 102.947  34.768  1.00 62.69           O  
ATOM   4439  OE2 GLU B  48       0.300 101.387  35.569  1.00 62.69           O  
ATOM   4440  N   LEU B  49      -1.722 100.354  40.980  1.00 70.01           N  
ATOM   4441  H   LEU B  49      -2.169 101.260  41.010  1.00 70.01           H  
ATOM   4442  CA  LEU B  49      -1.226  99.804  42.237  1.00 70.01           C  
ATOM   4443  HA  LEU B  49      -0.390  99.143  42.010  1.00 70.01           H  
ATOM   4444  C   LEU B  49      -2.286  98.942  42.927  1.00 70.01           C  
ATOM   4445  CB  LEU B  49      -0.737 100.917  43.188  1.00 70.01           C  
ATOM   4446  HB2 LEU B  49      -1.361 100.905  44.082  1.00 70.01           H  
ATOM   4447  HB3 LEU B  49      -0.867 101.899  42.734  1.00 70.01           H  
ATOM   4448  O   LEU B  49      -1.891  97.999  43.595  1.00 70.01           O  
ATOM   4449  CG  LEU B  49       0.735 100.776  43.607  1.00 70.01           C  
ATOM   4450  HG  LEU B  49       1.023  99.725  43.633  1.00 70.01           H  
ATOM   4451  CD1 LEU B  49       1.651 101.529  42.642  1.00 70.01           C  
ATOM   4452 HD11 LEU B  49       1.493 101.150  41.633  1.00 70.01           H  
ATOM   4453 HD12 LEU B  49       2.685 101.339  42.931  1.00 70.01           H  
ATOM   4454 HD13 LEU B  49       1.453 102.600  42.670  1.00 70.01           H  
ATOM   4455  CD2 LEU B  49       0.937 101.361  44.999  1.00 70.01           C  
ATOM   4456 HD21 LEU B  49       0.493 102.354  45.072  1.00 70.01           H  
ATOM   4457 HD22 LEU B  49       0.477 100.685  45.720  1.00 70.01           H  
ATOM   4458 HD23 LEU B  49       2.003 101.424  45.219  1.00 70.01           H  
ATOM   4459  N   ASP B  50      -3.585  99.220  42.773  1.00 69.70           N  
ATOM   4460  H   ASP B  50      -3.867 100.033  42.244  1.00 69.70           H  
ATOM   4461  CA  ASP B  50      -4.665  98.325  43.222  1.00 69.70           C  
ATOM   4462  HA  ASP B  50      -4.523  98.090  44.277  1.00 69.70           H  
ATOM   4463  C   ASP B  50      -4.568  97.020  42.459  1.00 69.70           C  
ATOM   4464  CB  ASP B  50      -6.117  98.831  43.049  1.00 69.70           C  
ATOM   4465  HB2 ASP B  50      -6.293  99.171  42.029  1.00 69.70           H  
ATOM   4466  HB3 ASP B  50      -6.767  97.964  43.170  1.00 69.70           H  
ATOM   4467  O   ASP B  50      -4.608  95.987  43.098  1.00 69.70           O  
ATOM   4468  CG  ASP B  50      -6.618  99.851  44.082  1.00 69.70           C  
ATOM   4469  OD1 ASP B  50      -5.912 100.101  45.088  1.00 69.70           O  
ATOM   4470  OD2 ASP B  50      -7.754 100.358  43.894  1.00 69.70           O  
ATOM   4471  N   ASP B  51      -4.348  97.025  41.140  1.00 71.48           N  
ATOM   4472  H   ASP B  51      -4.427  97.894  40.632  1.00 71.48           H  
ATOM   4473  CA  ASP B  51      -4.168  95.773  40.393  1.00 71.48           C  
ATOM   4474  HA  ASP B  51      -5.066  95.165  40.501  1.00 71.48           H  
ATOM   4475  C   ASP B  51      -2.983  94.952  40.953  1.00 71.48           C  
ATOM   4476  CB  ASP B  51      -3.945  96.071  38.898  1.00 71.48           C  
ATOM   4477  HB2 ASP B  51      -3.212  96.872  38.797  1.00 71.48           H  
ATOM   4478  HB3 ASP B  51      -3.512  95.181  38.440  1.00 71.48           H  
ATOM   4479  O   ASP B  51      -3.080  93.735  41.135  1.00 71.48           O  
ATOM   4480  CG  ASP B  51      -5.198  96.429  38.077  1.00 71.48           C  
ATOM   4481  OD1 ASP B  51      -6.336  96.215  38.549  1.00 71.48           O  
ATOM   4482  OD2 ASP B  51      -5.007  96.803  36.893  1.00 71.48           O  
ATOM   4483  N   ALA B  52      -1.860  95.606  41.274  1.00 72.56           N  
ATOM   4484  H   ALA B  52      -1.834  96.603  41.111  1.00 72.56           H  
ATOM   4485  CA  ALA B  52      -0.699  94.958  41.890  1.00 72.56           C  
ATOM   4486  HA  ALA B  52      -0.450  94.069  41.310  1.00 72.56           H  
ATOM   4487  C   ALA B  52      -0.977  94.503  43.336  1.00 72.56           C  
ATOM   4488  CB  ALA B  52       0.488  95.927  41.822  1.00 72.56           C  
ATOM   4489  HB1 ALA B  52       0.690  96.190  40.784  1.00 72.56           H  
ATOM   4490  HB2 ALA B  52       1.375  95.463  42.254  1.00 72.56           H  
ATOM   4491  HB3 ALA B  52       0.262  96.834  42.384  1.00 72.56           H  
ATOM   4492  O   ALA B  52      -0.606  93.398  43.732  1.00 72.56           O  
ATOM   4493  N   GLN B  53      -1.660  95.323  44.129  1.00 73.91           N  
ATOM   4494  H   GLN B  53      -1.967  96.208  43.751  1.00 73.91           H  
ATOM   4495  CA  GLN B  53      -2.012  95.019  45.511  1.00 73.91           C  
ATOM   4496  HA  GLN B  53      -1.119  94.660  46.022  1.00 73.91           H  
ATOM   4497  C   GLN B  53      -3.074  93.932  45.589  1.00 73.91           C  
ATOM   4498  CB  GLN B  53      -2.489  96.294  46.192  1.00 73.91           C  
ATOM   4499  HB2 GLN B  53      -3.428  96.600  45.732  1.00 73.91           H  
ATOM   4500  HB3 GLN B  53      -1.722  97.047  46.008  1.00 73.91           H  
ATOM   4501  O   GLN B  53      -2.972  93.075  46.452  1.00 73.91           O  
ATOM   4502  CG  GLN B  53      -2.688  96.183  47.707  1.00 73.91           C  
ATOM   4503  HG2 GLN B  53      -3.164  97.094  48.072  1.00 73.91           H  
ATOM   4504  HG3 GLN B  53      -3.366  95.358  47.927  1.00 73.91           H  
ATOM   4505  CD  GLN B  53      -1.379  95.994  48.468  1.00 73.91           C  
ATOM   4506  NE2 GLN B  53      -1.346  95.103  49.431  1.00 73.91           N  
ATOM   4507 HE21 GLN B  53      -2.123  94.465  49.533  1.00 73.91           H  
ATOM   4508 HE22 GLN B  53      -0.434  94.851  49.783  1.00 73.91           H  
ATOM   4509  OE1 GLN B  53      -0.363  96.648  48.256  1.00 73.91           O  
ATOM   4510  N   ASP B  54      -4.016  93.887  44.657  1.00 74.77           N  
ATOM   4511  H   ASP B  54      -4.091  94.668  44.020  1.00 74.77           H  
ATOM   4512  CA  ASP B  54      -4.966  92.800  44.474  1.00 74.77           C  
ATOM   4513  HA  ASP B  54      -5.543  92.664  45.388  1.00 74.77           H  
ATOM   4514  C   ASP B  54      -4.208  91.503  44.189  1.00 74.77           C  
ATOM   4515  CB  ASP B  54      -5.926  93.108  43.306  1.00 74.77           C  
ATOM   4516  HB2 ASP B  54      -5.370  93.523  42.466  1.00 74.77           H  
ATOM   4517  HB3 ASP B  54      -6.350  92.162  42.968  1.00 74.77           H  
ATOM   4518  O   ASP B  54      -4.532  90.466  44.765  1.00 74.77           O  
ATOM   4519  CG  ASP B  54      -7.112  94.023  43.649  1.00 74.77           C  
ATOM   4520  OD1 ASP B  54      -7.335  94.297  44.851  1.00 74.77           O  
ATOM   4521  OD2 ASP B  54      -7.915  94.276  42.721  1.00 74.77           O  
ATOM   4522  N   VAL B  55      -3.153  91.541  43.364  1.00 76.49           N  
ATOM   4523  H   VAL B  55      -2.955  92.413  42.895  1.00 76.49           H  
ATOM   4524  CA  VAL B  55      -2.272  90.382  43.137  1.00 76.49           C  
ATOM   4525  HA  VAL B  55      -2.899  89.533  42.867  1.00 76.49           H  
ATOM   4526  C   VAL B  55      -1.527  89.974  44.413  1.00 76.49           C  
ATOM   4527  CB  VAL B  55      -1.304  90.641  41.964  1.00 76.49           C  
ATOM   4528  HB  VAL B  55      -0.827  91.614  42.078  1.00 76.49           H  
ATOM   4529  O   VAL B  55      -1.401  88.776  44.676  1.00 76.49           O  
ATOM   4530  CG1 VAL B  55      -0.202  89.579  41.856  1.00 76.49           C  
ATOM   4531 HG11 VAL B  55      -0.635  88.580  41.806  1.00 76.49           H  
ATOM   4532 HG12 VAL B  55       0.467  89.649  42.713  1.00 76.49           H  
ATOM   4533 HG13 VAL B  55       0.392  89.769  40.962  1.00 76.49           H  
ATOM   4534  CG2 VAL B  55      -2.056  90.628  40.627  1.00 76.49           C  
ATOM   4535 HG21 VAL B  55      -1.385  90.945  39.829  1.00 76.49           H  
ATOM   4536 HG22 VAL B  55      -2.896  91.322  40.663  1.00 76.49           H  
ATOM   4537 HG23 VAL B  55      -2.438  89.629  40.419  1.00 76.49           H  
ATOM   4538  N   LEU B  56      -1.063  90.922  45.230  1.00 78.38           N  
ATOM   4539  H   LEU B  56      -1.177  91.884  44.941  1.00 78.38           H  
ATOM   4540  CA  LEU B  56      -0.365  90.643  46.492  1.00 78.38           C  
ATOM   4541  HA  LEU B  56       0.354  89.842  46.317  1.00 78.38           H  
ATOM   4542  C   LEU B  56      -1.300  90.135  47.596  1.00 78.38           C  
ATOM   4543  CB  LEU B  56       0.384  91.902  46.958  1.00 78.38           C  
ATOM   4544  HB2 LEU B  56       0.751  91.738  47.971  1.00 78.38           H  
ATOM   4545  HB3 LEU B  56      -0.319  92.734  46.995  1.00 78.38           H  
ATOM   4546  O   LEU B  56      -0.970  89.173  48.293  1.00 78.38           O  
ATOM   4547  CG  LEU B  56       1.576  92.288  46.068  1.00 78.38           C  
ATOM   4548  HG  LEU B  56       1.252  92.398  45.033  1.00 78.38           H  
ATOM   4549  CD1 LEU B  56       2.167  93.614  46.543  1.00 78.38           C  
ATOM   4550 HD11 LEU B  56       1.407  94.394  46.488  1.00 78.38           H  
ATOM   4551 HD12 LEU B  56       2.539  93.528  47.564  1.00 78.38           H  
ATOM   4552 HD13 LEU B  56       2.988  93.898  45.886  1.00 78.38           H  
ATOM   4553  CD2 LEU B  56       2.668  91.222  46.110  1.00 78.38           C  
ATOM   4554 HD21 LEU B  56       3.045  91.091  47.125  1.00 78.38           H  
ATOM   4555 HD22 LEU B  56       2.313  90.278  45.697  1.00 78.38           H  
ATOM   4556 HD23 LEU B  56       3.476  91.564  45.463  1.00 78.38           H  
ATOM   4557  N   ASP B  57      -2.480  90.725  47.723  1.00 81.37           N  
ATOM   4558  H   ASP B  57      -2.657  91.540  47.155  1.00 81.37           H  
ATOM   4559  CA  ASP B  57      -3.529  90.338  48.662  1.00 81.37           C  
ATOM   4560  HA  ASP B  57      -3.111  90.261  49.666  1.00 81.37           H  
ATOM   4561  C   ASP B  57      -4.099  88.970  48.273  1.00 81.37           C  
ATOM   4562  CB  ASP B  57      -4.638  91.407  48.666  1.00 81.37           C  
ATOM   4563  HB2 ASP B  57      -5.502  90.990  49.183  1.00 81.37           H  
ATOM   4564  HB3 ASP B  57      -4.945  91.618  47.641  1.00 81.37           H  
ATOM   4565  O   ASP B  57      -4.344  88.108  49.124  1.00 81.37           O  
ATOM   4566  CG  ASP B  57      -4.268  92.722  49.376  1.00 81.37           C  
ATOM   4567  OD1 ASP B  57      -3.121  92.869  49.871  1.00 81.37           O  
ATOM   4568  OD2 ASP B  57      -5.184  93.552  49.546  1.00 81.37           O  
ATOM   4569  N   ALA B  58      -4.235  88.724  46.967  1.00 82.81           N  
ATOM   4570  H   ALA B  58      -4.087  89.484  46.319  1.00 82.81           H  
ATOM   4571  CA  ALA B  58      -4.624  87.434  46.428  1.00 82.81           C  
ATOM   4572  HA  ALA B  58      -5.340  86.990  47.119  1.00 82.81           H  
ATOM   4573  C   ALA B  58      -3.456  86.451  46.309  1.00 82.81           C  
ATOM   4574  CB  ALA B  58      -5.345  87.616  45.088  1.00 82.81           C  
ATOM   4575  HB1 ALA B  58      -6.140  88.355  45.191  1.00 82.81           H  
ATOM   4576  HB2 ALA B  58      -5.781  86.669  44.769  1.00 82.81           H  
ATOM   4577  HB3 ALA B  58      -4.638  87.953  44.330  1.00 82.81           H  
ATOM   4578  O   ALA B  58      -3.722  85.302  45.962  1.00 82.81           O  
ATOM   4579  N   ARG B  59      -2.200  86.821  46.614  1.00 84.75           N  
ATOM   4580  H   ARG B  59      -2.054  87.792  46.850  1.00 84.75           H  
ATOM   4581  CA  ARG B  59      -1.003  85.983  46.384  1.00 84.75           C  
ATOM   4582  HA  ARG B  59      -0.814  85.935  45.312  1.00 84.75           H  
ATOM   4583  C   ARG B  59      -1.191  84.565  46.885  1.00 84.75           C  
ATOM   4584  CB  ARG B  59       0.219  86.605  47.081  1.00 84.75           C  
ATOM   4585  HB2 ARG B  59       0.435  87.572  46.625  1.00 84.75           H  
ATOM   4586  HB3 ARG B  59      -0.023  86.767  48.132  1.00 84.75           H  
ATOM   4587  O   ARG B  59      -0.991  83.602  46.148  1.00 84.75           O  
ATOM   4588  CG  ARG B  59       1.475  85.718  46.987  1.00 84.75           C  
ATOM   4589  HG2 ARG B  59       1.263  84.689  47.279  1.00 84.75           H  
ATOM   4590  HG3 ARG B  59       1.817  85.693  45.952  1.00 84.75           H  
ATOM   4591  CD  ARG B  59       2.581  86.222  47.909  1.00 84.75           C  
ATOM   4592  HD2 ARG B  59       3.521  85.753  47.619  1.00 84.75           H  
ATOM   4593  HD3 ARG B  59       2.676  87.302  47.791  1.00 84.75           H  
ATOM   4594  NE  ARG B  59       2.260  85.862  49.302  1.00 84.75           N  
ATOM   4595  HE  ARG B  59       1.542  85.169  49.454  1.00 84.75           H  
ATOM   4596  NH1 ARG B  59       3.648  87.334  50.373  1.00 84.75           N  
ATOM   4597 HH11 ARG B  59       3.910  87.839  51.208  1.00 84.75           H  
ATOM   4598 HH12 ARG B  59       3.957  87.665  49.470  1.00 84.75           H  
ATOM   4599  NH2 ARG B  59       2.198  86.037  51.528  1.00 84.75           N  
ATOM   4600 HH21 ARG B  59       2.385  86.531  52.389  1.00 84.75           H  
ATOM   4601 HH22 ARG B  59       1.454  85.357  51.467  1.00 84.75           H  
ATOM   4602  CZ  ARG B  59       2.714  86.421  50.396  1.00 84.75           C  
ATOM   4603  N   ASP B  60      -1.571  84.432  48.150  1.00 82.92           N  
ATOM   4604  H   ASP B  60      -1.701  85.275  48.691  1.00 82.92           H  
ATOM   4605  CA  ASP B  60      -1.710  83.125  48.781  1.00 82.92           C  
ATOM   4606  HA  ASP B  60      -0.791  82.560  48.624  1.00 82.92           H  
ATOM   4607  C   ASP B  60      -2.854  82.321  48.134  1.00 82.92           C  
ATOM   4608  CB  ASP B  60      -1.914  83.293  50.297  1.00 82.92           C  
ATOM   4609  HB2 ASP B  60      -2.177  82.321  50.713  1.00 82.92           H  
ATOM   4610  HB3 ASP B  60      -2.756  83.964  50.469  1.00 82.92           H  
ATOM   4611  O   ASP B  60      -2.750  81.099  48.018  1.00 82.92           O  
ATOM   4612  CG  ASP B  60      -0.686  83.816  51.068  1.00 82.92           C  
ATOM   4613  OD1 ASP B  60       0.395  84.052  50.471  1.00 82.92           O  
ATOM   4614  OD2 ASP B  60      -0.806  83.970  52.300  1.00 82.92           O  
ATOM   4615  N   SER B  61      -3.916  82.984  47.652  1.00 87.18           N  
ATOM   4616  H   SER B  61      -3.882  83.994  47.646  1.00 87.18           H  
ATOM   4617  CA  SER B  61      -4.985  82.323  46.889  1.00 87.18           C  
ATOM   4618  HA  SER B  61      -5.237  81.400  47.410  1.00 87.18           H  
ATOM   4619  C   SER B  61      -4.527  81.938  45.486  1.00 87.18           C  
ATOM   4620  CB  SER B  61      -6.263  83.165  46.796  1.00 87.18           C  
ATOM   4621  HB2 SER B  61      -6.420  83.682  47.742  1.00 87.18           H  
ATOM   4622  HB3 SER B  61      -6.186  83.903  45.998  1.00 87.18           H  
ATOM   4623  O   SER B  61      -4.733  80.796  45.095  1.00 87.18           O  
ATOM   4624  OG  SER B  61      -7.363  82.287  46.569  1.00 87.18           O  
ATOM   4625  HG  SER B  61      -7.537  82.185  45.631  1.00 87.18           H  
ATOM   4626  N   LEU B  62      -3.848  82.833  44.766  1.00 84.21           N  
ATOM   4627  H   LEU B  62      -3.700  83.746  45.172  1.00 84.21           H  
ATOM   4628  CA  LEU B  62      -3.327  82.611  43.418  1.00 84.21           C  
ATOM   4629  HA  LEU B  62      -4.150  82.339  42.758  1.00 84.21           H  
ATOM   4630  C   LEU B  62      -2.332  81.453  43.389  1.00 84.21           C  
ATOM   4631  CB  LEU B  62      -2.646  83.901  42.912  1.00 84.21           C  
ATOM   4632  HB2 LEU B  62      -1.998  84.288  43.698  1.00 84.21           H  
ATOM   4633  HB3 LEU B  62      -2.009  83.650  42.064  1.00 84.21           H  
ATOM   4634  O   LEU B  62      -2.447  80.563  42.549  1.00 84.21           O  
ATOM   4635  CG  LEU B  62      -3.607  85.018  42.469  1.00 84.21           C  
ATOM   4636  HG  LEU B  62      -4.304  85.248  43.275  1.00 84.21           H  
ATOM   4637  CD1 LEU B  62      -2.805  86.276  42.134  1.00 84.21           C  
ATOM   4638 HD11 LEU B  62      -3.479  87.079  41.836  1.00 84.21           H  
ATOM   4639 HD12 LEU B  62      -2.093  86.083  41.332  1.00 84.21           H  
ATOM   4640 HD13 LEU B  62      -2.263  86.612  43.018  1.00 84.21           H  
ATOM   4641  CD2 LEU B  62      -4.401  84.614  41.221  1.00 84.21           C  
ATOM   4642 HD21 LEU B  62      -5.093  83.807  41.461  1.00 84.21           H  
ATOM   4643 HD22 LEU B  62      -3.722  84.298  40.429  1.00 84.21           H  
ATOM   4644 HD23 LEU B  62      -4.989  85.466  40.879  1.00 84.21           H  
ATOM   4645  N   LEU B  63      -1.384  81.417  44.327  1.00 84.59           N  
ATOM   4646  H   LEU B  63      -1.320  82.195  44.968  1.00 84.59           H  
ATOM   4647  CA  LEU B  63      -0.402  80.336  44.418  1.00 84.59           C  
ATOM   4648  HA  LEU B  63       0.029  80.165  43.432  1.00 84.59           H  
ATOM   4649  C   LEU B  63      -1.046  79.016  44.843  1.00 84.59           C  
ATOM   4650  CB  LEU B  63       0.712  80.730  45.400  1.00 84.59           C  
ATOM   4651  HB2 LEU B  63       0.256  81.010  46.350  1.00 84.59           H  
ATOM   4652  HB3 LEU B  63       1.340  79.857  45.575  1.00 84.59           H  
ATOM   4653  O   LEU B  63      -0.673  77.957  44.336  1.00 84.59           O  
ATOM   4654  CG  LEU B  63       1.613  81.883  44.921  1.00 84.59           C  
ATOM   4655  HG  LEU B  63       1.017  82.778  44.745  1.00 84.59           H  
ATOM   4656  CD1 LEU B  63       2.638  82.185  46.015  1.00 84.59           C  
ATOM   4657 HD11 LEU B  63       2.122  82.438  46.941  1.00 84.59           H  
ATOM   4658 HD12 LEU B  63       3.286  81.323  46.177  1.00 84.59           H  
ATOM   4659 HD13 LEU B  63       3.244  83.039  45.712  1.00 84.59           H  
ATOM   4660  CD2 LEU B  63       2.368  81.540  43.634  1.00 84.59           C  
ATOM   4661 HD21 LEU B  63       2.925  80.610  43.749  1.00 84.59           H  
ATOM   4662 HD22 LEU B  63       1.672  81.455  42.799  1.00 84.59           H  
ATOM   4663 HD23 LEU B  63       3.059  82.347  43.394  1.00 84.59           H  
ATOM   4664  N   ARG B  64      -2.030  79.059  45.748  1.00 86.98           N  
ATOM   4665  H   ARG B  64      -2.290  79.956  46.133  1.00 86.98           H  
ATOM   4666  CA  ARG B  64      -2.795  77.870  46.136  1.00 86.98           C  
ATOM   4667  HA  ARG B  64      -2.098  77.080  46.418  1.00 86.98           H  
ATOM   4668  C   ARG B  64      -3.601  77.326  44.959  1.00 86.98           C  
ATOM   4669  CB  ARG B  64      -3.671  78.212  47.343  1.00 86.98           C  
ATOM   4670  HB2 ARG B  64      -4.324  79.041  47.073  1.00 86.98           H  
ATOM   4671  HB3 ARG B  64      -3.029  78.525  48.167  1.00 86.98           H  
ATOM   4672  O   ARG B  64      -3.521  76.134  44.694  1.00 86.98           O  
ATOM   4673  CG  ARG B  64      -4.515  77.018  47.808  1.00 86.98           C  
ATOM   4674  HG2 ARG B  64      -3.857  76.204  48.113  1.00 86.98           H  
ATOM   4675  HG3 ARG B  64      -5.133  76.673  46.979  1.00 86.98           H  
ATOM   4676  CD  ARG B  64      -5.430  77.396  48.979  1.00 86.98           C  
ATOM   4677  HD2 ARG B  64      -4.814  77.722  49.816  1.00 86.98           H  
ATOM   4678  HD3 ARG B  64      -5.989  76.511  49.285  1.00 86.98           H  
ATOM   4679  NE  ARG B  64      -6.366  78.476  48.610  1.00 86.98           N  
ATOM   4680  HE  ARG B  64      -6.081  79.424  48.812  1.00 86.98           H  
ATOM   4681  NH1 ARG B  64      -7.879  77.178  47.450  1.00 86.98           N  
ATOM   4682 HH11 ARG B  64      -7.308  76.350  47.539  1.00 86.98           H  
ATOM   4683 HH12 ARG B  64      -8.542  77.111  46.691  1.00 86.98           H  
ATOM   4684  NH2 ARG B  64      -8.066  79.412  47.425  1.00 86.98           N  
ATOM   4685 HH21 ARG B  64      -8.742  79.320  46.680  1.00 86.98           H  
ATOM   4686 HH22 ARG B  64      -7.656  80.332  47.501  1.00 86.98           H  
ATOM   4687  CZ  ARG B  64      -7.435  78.346  47.842  1.00 86.98           C  
ATOM   4688  N   GLU B  65      -4.315  78.177  44.231  1.00 86.53           N  
ATOM   4689  H   GLU B  65      -4.332  79.148  44.510  1.00 86.53           H  
ATOM   4690  CA  GLU B  65      -5.091  77.804  43.043  1.00 86.53           C  
ATOM   4691  HA  GLU B  65      -5.793  77.010  43.297  1.00 86.53           H  
ATOM   4692  C   GLU B  65      -4.188  77.273  41.926  1.00 86.53           C  
ATOM   4693  CB  GLU B  65      -5.883  79.021  42.543  1.00 86.53           C  
ATOM   4694  HB2 GLU B  65      -5.226  79.890  42.508  1.00 86.53           H  
ATOM   4695  HB3 GLU B  65      -6.241  78.821  41.533  1.00 86.53           H  
ATOM   4696  O   GLU B  65      -4.502  76.252  41.316  1.00 86.53           O  
ATOM   4697  CG  GLU B  65      -7.097  79.314  43.437  1.00 86.53           C  
ATOM   4698  HG2 GLU B  65      -7.839  78.530  43.286  1.00 86.53           H  
ATOM   4699  HG3 GLU B  65      -6.798  79.273  44.484  1.00 86.53           H  
ATOM   4700  CD  GLU B  65      -7.733  80.678  43.146  1.00 86.53           C  
ATOM   4701  OE1 GLU B  65      -8.272  81.259  44.122  1.00 86.53           O  
ATOM   4702  OE2 GLU B  65      -7.711  81.109  41.972  1.00 86.53           O  
ATOM   4703  N   ALA B  66      -3.030  77.898  41.695  1.00 86.27           N  
ATOM   4704  H   ALA B  66      -2.848  78.768  42.175  1.00 86.27           H  
ATOM   4705  CA  ALA B  66      -2.045  77.425  40.725  1.00 86.27           C  
ATOM   4706  HA  ALA B  66      -2.523  77.343  39.749  1.00 86.27           H  
ATOM   4707  C   ALA B  66      -1.485  76.052  41.099  1.00 86.27           C  
ATOM   4708  CB  ALA B  66      -0.917  78.451  40.636  1.00 86.27           C  
ATOM   4709  HB1 ALA B  66      -0.361  78.493  41.573  1.00 86.27           H  
ATOM   4710  HB2 ALA B  66      -0.239  78.196  39.821  1.00 86.27           H  
ATOM   4711  HB3 ALA B  66      -1.362  79.428  40.449  1.00 86.27           H  
ATOM   4712  O   ALA B  66      -1.332  75.187  40.237  1.00 86.27           O  
ATOM   4713  N   LYS B  67      -1.215  75.828  42.389  1.00 89.19           N  
ATOM   4714  H   LYS B  67      -1.330  76.594  43.037  1.00 89.19           H  
ATOM   4715  CA  LYS B  67      -0.764  74.535  42.900  1.00 89.19           C  
ATOM   4716  HA  LYS B  67       0.069  74.194  42.285  1.00 89.19           H  
ATOM   4717  C   LYS B  67      -1.853  73.470  42.785  1.00 89.19           C  
ATOM   4718  CB  LYS B  67      -0.269  74.716  44.335  1.00 89.19           C  
ATOM   4719  HB2 LYS B  67       0.516  75.471  44.343  1.00 89.19           H  
ATOM   4720  HB3 LYS B  67      -1.088  75.050  44.972  1.00 89.19           H  
ATOM   4721  O   LYS B  67      -1.568  72.388  42.286  1.00 89.19           O  
ATOM   4722  CG  LYS B  67       0.293  73.399  44.868  1.00 89.19           C  
ATOM   4723  HG2 LYS B  67      -0.508  72.663  44.942  1.00 89.19           H  
ATOM   4724  HG3 LYS B  67       1.058  73.027  44.187  1.00 89.19           H  
ATOM   4725  CD  LYS B  67       0.902  73.606  46.250  1.00 89.19           C  
ATOM   4726  HD2 LYS B  67       0.145  74.004  46.926  1.00 89.19           H  
ATOM   4727  HD3 LYS B  67       1.739  74.299  46.176  1.00 89.19           H  
ATOM   4728  CE  LYS B  67       1.374  72.239  46.732  1.00 89.19           C  
ATOM   4729  HE2 LYS B  67       0.505  71.585  46.809  1.00 89.19           H  
ATOM   4730  HE3 LYS B  67       2.026  71.802  45.975  1.00 89.19           H  
ATOM   4731  NZ  LYS B  67       2.063  72.342  48.032  1.00 89.19           N  
ATOM   4732  HZ1 LYS B  67       1.423  72.730  48.710  1.00 89.19           H  
ATOM   4733  HZ2 LYS B  67       2.874  72.938  47.940  1.00 89.19           H  
ATOM   4734  HZ3 LYS B  67       2.339  71.414  48.320  1.00 89.19           H  
ATOM   4735  N   GLU B  68      -3.086  73.780  43.179  1.00 89.86           N  
ATOM   4736  H   GLU B  68      -3.242  74.689  43.590  1.00 89.86           H  
ATOM   4737  CA  GLU B  68      -4.243  72.886  43.027  1.00 89.86           C  
ATOM   4738  HA  GLU B  68      -4.054  71.952  43.557  1.00 89.86           H  
ATOM   4739  C   GLU B  68      -4.471  72.530  41.545  1.00 89.86           C  
ATOM   4740  CB  GLU B  68      -5.501  73.554  43.630  1.00 89.86           C  
ATOM   4741  HB2 GLU B  68      -6.381  73.013  43.283  1.00 89.86           H  
ATOM   4742  HB3 GLU B  68      -5.566  74.576  43.258  1.00 89.86           H  
ATOM   4743  O   GLU B  68      -4.695  71.366  41.206  1.00 89.86           O  
ATOM   4744  CG  GLU B  68      -5.530  73.566  45.175  1.00 89.86           C  
ATOM   4745  HG2 GLU B  68      -4.575  73.933  45.551  1.00 89.86           H  
ATOM   4746  HG3 GLU B  68      -5.638  72.539  45.522  1.00 89.86           H  
ATOM   4747  CD  GLU B  68      -6.668  74.422  45.784  1.00 89.86           C  
ATOM   4748  OE1 GLU B  68      -6.649  74.668  47.019  1.00 89.86           O  
ATOM   4749  OE2 GLU B  68      -7.581  74.864  45.053  1.00 89.86           O  
ATOM   4750  N   HIS B  69      -4.339  73.503  40.637  1.00 90.26           N  
ATOM   4751  H   HIS B  69      -4.208  74.450  40.964  1.00 90.26           H  
ATOM   4752  CA  HIS B  69      -4.426  73.272  39.197  1.00 90.26           C  
ATOM   4753  HA  HIS B  69      -5.352  72.733  38.995  1.00 90.26           H  
ATOM   4754  C   HIS B  69      -3.270  72.407  38.679  1.00 90.26           C  
ATOM   4755  CB  HIS B  69      -4.481  74.613  38.457  1.00 90.26           C  
ATOM   4756  HB2 HIS B  69      -5.256  75.235  38.904  1.00 90.26           H  
ATOM   4757  HB3 HIS B  69      -3.530  75.134  38.561  1.00 90.26           H  
ATOM   4758  O   HIS B  69      -3.504  71.458  37.935  1.00 90.26           O  
ATOM   4759  CG  HIS B  69      -4.801  74.440  36.995  1.00 90.26           C  
ATOM   4760  CD2 HIS B  69      -3.916  74.337  35.956  1.00 90.26           C  
ATOM   4761  HD2 HIS B  69      -2.839  74.341  36.042  1.00 90.26           H  
ATOM   4762  ND1 HIS B  69      -6.059  74.283  36.467  1.00 90.26           N  
ATOM   4763  HD1 HIS B  69      -6.922  74.320  36.990  1.00 90.26           H  
ATOM   4764  CE1 HIS B  69      -5.937  74.114  35.140  1.00 90.26           C  
ATOM   4765  HE1 HIS B  69      -6.759  73.982  34.453  1.00 90.26           H  
ATOM   4766  NE2 HIS B  69      -4.647  74.149  34.777  1.00 90.26           N  
ATOM   4767  N   SER B  70      -2.035  72.694  39.098  1.00 90.15           N  
ATOM   4768  H   SER B  70      -1.917  73.499  39.698  1.00 90.15           H  
ATOM   4769  CA  SER B  70      -0.840  71.915  38.757  1.00 90.15           C  
ATOM   4770  HA  SER B  70      -0.709  71.925  37.675  1.00 90.15           H  
ATOM   4771  C   SER B  70      -0.978  70.455  39.196  1.00 90.15           C  
ATOM   4772  CB  SER B  70       0.387  72.574  39.400  1.00 90.15           C  
ATOM   4773  HB2 SER B  70       0.545  73.550  38.941  1.00 90.15           H  
ATOM   4774  HB3 SER B  70       0.213  72.714  40.466  1.00 90.15           H  
ATOM   4775  O   SER B  70      -0.818  69.541  38.386  1.00 90.15           O  
ATOM   4776  OG  SER B  70       1.548  71.785  39.232  1.00 90.15           O  
ATOM   4777  HG  SER B  70       2.285  72.370  39.045  1.00 90.15           H  
ATOM   4778  N   GLU B  71      -1.389  70.221  40.443  1.00 91.04           N  
ATOM   4779  H   GLU B  71      -1.515  71.009  41.062  1.00 91.04           H  
ATOM   4780  CA  GLU B  71      -1.657  68.885  40.980  1.00 91.04           C  
ATOM   4781  HA  GLU B  71      -0.758  68.276  40.884  1.00 91.04           H  
ATOM   4782  C   GLU B  71      -2.769  68.173  40.197  1.00 91.04           C  
ATOM   4783  CB  GLU B  71      -2.023  68.991  42.472  1.00 91.04           C  
ATOM   4784  HB2 GLU B  71      -2.431  68.035  42.800  1.00 91.04           H  
ATOM   4785  HB3 GLU B  71      -2.791  69.755  42.599  1.00 91.04           H  
ATOM   4786  O   GLU B  71      -2.636  66.990  39.877  1.00 91.04           O  
ATOM   4787  CG  GLU B  71      -0.803  69.323  43.355  1.00 91.04           C  
ATOM   4788  HG2 GLU B  71      -0.096  68.497  43.281  1.00 91.04           H  
ATOM   4789  HG3 GLU B  71      -0.303  70.211  42.968  1.00 91.04           H  
ATOM   4790  CD  GLU B  71      -1.143  69.554  44.841  1.00 91.04           C  
ATOM   4791  OE1 GLU B  71      -0.203  69.896  45.606  1.00 91.04           O  
ATOM   4792  OE2 GLU B  71      -2.313  69.360  45.240  1.00 91.04           O  
ATOM   4793  N   SER B  72      -3.833  68.889  39.816  1.00 93.05           N  
ATOM   4794  H   SER B  72      -3.907  69.843  40.140  1.00 93.05           H  
ATOM   4795  CA  SER B  72      -4.904  68.340  38.978  1.00 93.05           C  
ATOM   4796  HA  SER B  72      -5.281  67.436  39.456  1.00 93.05           H  
ATOM   4797  C   SER B  72      -4.417  67.962  37.576  1.00 93.05           C  
ATOM   4798  CB  SER B  72      -6.062  69.336  38.871  1.00 93.05           C  
ATOM   4799  HB2 SER B  72      -5.733  70.230  38.341  1.00 93.05           H  
ATOM   4800  HB3 SER B  72      -6.392  69.621  39.870  1.00 93.05           H  
ATOM   4801  O   SER B  72      -4.816  66.916  37.062  1.00 93.05           O  
ATOM   4802  OG  SER B  72      -7.143  68.740  38.172  1.00 93.05           O  
ATOM   4803  HG  SER B  72      -6.791  68.277  37.408  1.00 93.05           H  
ATOM   4804  N   VAL B  73      -3.571  68.784  36.947  1.00 91.95           N  
ATOM   4805  H   VAL B  73      -3.305  69.638  37.416  1.00 91.95           H  
ATOM   4806  CA  VAL B  73      -2.992  68.513  35.620  1.00 91.95           C  
ATOM   4807  HA  VAL B  73      -3.795  68.275  34.924  1.00 91.95           H  
ATOM   4808  C   VAL B  73      -2.082  67.288  35.678  1.00 91.95           C  
ATOM   4809  CB  VAL B  73      -2.244  69.755  35.086  1.00 91.95           C  
ATOM   4810  HB  VAL B  73      -1.614  70.166  35.875  1.00 91.95           H  
ATOM   4811  O   VAL B  73      -2.232  66.376  34.866  1.00 91.95           O  
ATOM   4812  CG1 VAL B  73      -1.352  69.449  33.875  1.00 91.95           C  
ATOM   4813 HG11 VAL B  73      -0.939  70.376  33.477  1.00 91.95           H  
ATOM   4814 HG12 VAL B  73      -0.514  68.823  34.182  1.00 91.95           H  
ATOM   4815 HG13 VAL B  73      -1.926  68.943  33.100  1.00 91.95           H  
ATOM   4816  CG2 VAL B  73      -3.247  70.830  34.648  1.00 91.95           C  
ATOM   4817 HG21 VAL B  73      -3.923  71.078  35.466  1.00 91.95           H  
ATOM   4818 HG22 VAL B  73      -3.836  70.478  33.801  1.00 91.95           H  
ATOM   4819 HG23 VAL B  73      -2.716  71.738  34.365  1.00 91.95           H  
ATOM   4820  N   ILE B  74      -1.193  67.223  36.671  1.00 91.99           N  
ATOM   4821  H   ILE B  74      -1.124  68.013  37.296  1.00 91.99           H  
ATOM   4822  CA  ILE B  74      -0.277  66.094  36.876  1.00 91.99           C  
ATOM   4823  HA  ILE B  74       0.280  65.922  35.955  1.00 91.99           H  
ATOM   4824  C   ILE B  74      -1.062  64.808  37.173  1.00 91.99           C  
ATOM   4825  CB  ILE B  74       0.728  66.442  37.999  1.00 91.99           C  
ATOM   4826  HB  ILE B  74       0.166  66.783  38.868  1.00 91.99           H  
ATOM   4827  O   ILE B  74      -0.799  63.763  36.578  1.00 91.99           O  
ATOM   4828  CG1 ILE B  74       1.671  67.584  37.547  1.00 91.99           C  
ATOM   4829 HG12 ILE B  74       1.090  68.393  37.105  1.00 91.99           H  
ATOM   4830 HG13 ILE B  74       2.350  67.223  36.774  1.00 91.99           H  
ATOM   4831  CG2 ILE B  74       1.540  65.199  38.417  1.00 91.99           C  
ATOM   4832 HG21 ILE B  74       2.301  65.467  39.150  1.00 91.99           H  
ATOM   4833 HG22 ILE B  74       2.025  64.758  37.546  1.00 91.99           H  
ATOM   4834 HG23 ILE B  74       0.887  64.461  38.883  1.00 91.99           H  
ATOM   4835  CD1 ILE B  74       2.499  68.195  38.686  1.00 91.99           C  
ATOM   4836 HD11 ILE B  74       3.033  69.067  38.309  1.00 91.99           H  
ATOM   4837 HD12 ILE B  74       3.231  67.480  39.061  1.00 91.99           H  
ATOM   4838 HD13 ILE B  74       1.841  68.510  39.495  1.00 91.99           H  
ATOM   4839  N   SER B  75      -2.059  64.867  38.061  1.00 93.78           N  
ATOM   4840  H   SER B  75      -2.230  65.740  38.540  1.00 93.78           H  
ATOM   4841  CA  SER B  75      -2.908  63.714  38.377  1.00 93.78           C  
ATOM   4842  HA  SER B  75      -2.272  62.890  38.703  1.00 93.78           H  
ATOM   4843  C   SER B  75      -3.705  63.237  37.163  1.00 93.78           C  
ATOM   4844  CB  SER B  75      -3.871  64.054  39.516  1.00 93.78           C  
ATOM   4845  HB2 SER B  75      -3.306  64.411  40.377  1.00 93.78           H  
ATOM   4846  HB3 SER B  75      -4.557  64.839  39.195  1.00 93.78           H  
ATOM   4847  O   SER B  75      -3.862  62.029  36.985  1.00 93.78           O  
ATOM   4848  OG  SER B  75      -4.603  62.898  39.890  1.00 93.78           O  
ATOM   4849  HG  SER B  75      -4.844  62.411  39.098  1.00 93.78           H  
ATOM   4850  N   GLY B  76      -4.206  64.158  36.336  1.00 93.38           N  
ATOM   4851  H   GLY B  76      -4.065  65.135  36.551  1.00 93.38           H  
ATOM   4852  CA  GLY B  76      -4.908  63.827  35.098  1.00 93.38           C  
ATOM   4853  HA2 GLY B  76      -5.269  64.746  34.637  1.00 93.38           H  
ATOM   4854  HA3 GLY B  76      -5.758  63.181  35.318  1.00 93.38           H  
ATOM   4855  C   GLY B  76      -3.997  63.115  34.099  1.00 93.38           C  
ATOM   4856  O   GLY B  76      -4.366  62.062  33.584  1.00 93.38           O  
ATOM   4857  N   ALA B  77      -2.781  63.630  33.906  1.00 93.19           N  
ATOM   4858  H   ALA B  77      -2.546  64.503  34.357  1.00 93.19           H  
ATOM   4859  CA  ALA B  77      -1.784  63.043  33.014  1.00 93.19           C  
ATOM   4860  HA  ALA B  77      -2.204  62.975  32.010  1.00 93.19           H  
ATOM   4861  C   ALA B  77      -1.360  61.632  33.446  1.00 93.19           C  
ATOM   4862  CB  ALA B  77      -0.575  63.978  32.980  1.00 93.19           C  
ATOM   4863  HB1 ALA B  77      -0.052  63.963  33.936  1.00 93.19           H  
ATOM   4864  HB2 ALA B  77      -0.915  64.995  32.782  1.00 93.19           H  
ATOM   4865  HB3 ALA B  77       0.106  63.662  32.190  1.00 93.19           H  
ATOM   4866  O   ALA B  77      -1.280  60.727  32.618  1.00 93.19           O  
ATOM   4867  N   ASN B  78      -1.145  61.421  34.750  1.00 93.75           N  
ATOM   4868  H   ASN B  78      -1.167  62.218  35.370  1.00 93.75           H  
ATOM   4869  CA  ASN B  78      -0.820  60.102  35.298  1.00 93.75           C  
ATOM   4870  HA  ASN B  78       0.055  59.705  34.782  1.00 93.75           H  
ATOM   4871  C   ASN B  78      -1.959  59.096  35.072  1.00 93.75           C  
ATOM   4872  CB  ASN B  78      -0.495  60.245  36.794  1.00 93.75           C  
ATOM   4873  HB2 ASN B  78      -1.290  60.803  37.289  1.00 93.75           H  
ATOM   4874  HB3 ASN B  78      -0.443  59.252  37.241  1.00 93.75           H  
ATOM   4875  O   ASN B  78      -1.713  57.968  34.649  1.00 93.75           O  
ATOM   4876  CG  ASN B  78       0.843  60.916  37.045  1.00 93.75           C  
ATOM   4877  ND2 ASN B  78       0.963  61.694  38.094  1.00 93.75           N  
ATOM   4878 HD21 ASN B  78       0.139  61.967  38.608  1.00 93.75           H  
ATOM   4879 HD22 ASN B  78       1.838  62.196  38.141  1.00 93.75           H  
ATOM   4880  OD1 ASN B  78       1.811  60.739  36.330  1.00 93.75           O  
ATOM   4881  N   ALA B  79      -3.210  59.509  35.297  1.00 95.10           N  
ATOM   4882  H   ALA B  79      -3.365  60.453  35.621  1.00 95.10           H  
ATOM   4883  CA  ALA B  79      -4.369  58.650  35.065  1.00 95.10           C  
ATOM   4884  HA  ALA B  79      -4.218  57.713  35.602  1.00 95.10           H  
ATOM   4885  C   ALA B  79      -4.550  58.298  33.576  1.00 95.10           C  
ATOM   4886  CB  ALA B  79      -5.608  59.349  35.635  1.00 95.10           C  
ATOM   4887  HB1 ALA B  79      -6.479  58.706  35.507  1.00 95.10           H  
ATOM   4888  HB2 ALA B  79      -5.778  60.291  35.113  1.00 95.10           H  
ATOM   4889  HB3 ALA B  79      -5.462  59.548  36.696  1.00 95.10           H  
ATOM   4890  O   ALA B  79      -4.904  57.164  33.244  1.00 95.10           O  
ATOM   4891  N   GLU B  80      -4.293  59.248  32.674  1.00 93.79           N  
ATOM   4892  H   GLU B  80      -4.049  60.174  32.997  1.00 93.79           H  
ATOM   4893  CA  GLU B  80      -4.324  59.015  31.228  1.00 93.79           C  
ATOM   4894  HA  GLU B  80      -5.277  58.551  30.972  1.00 93.79           H  
ATOM   4895  C   GLU B  80      -3.219  58.044  30.790  1.00 93.79           C  
ATOM   4896  CB  GLU B  80      -4.242  60.361  30.494  1.00 93.79           C  
ATOM   4897  HB2 GLU B  80      -3.299  60.855  30.727  1.00 93.79           H  
ATOM   4898  HB3 GLU B  80      -5.062  60.986  30.848  1.00 93.79           H  
ATOM   4899  O   GLU B  80      -3.501  57.070  30.089  1.00 93.79           O  
ATOM   4900  CG  GLU B  80      -4.368  60.188  28.971  1.00 93.79           C  
ATOM   4901  HG2 GLU B  80      -5.237  59.562  28.767  1.00 93.79           H  
ATOM   4902  HG3 GLU B  80      -3.485  59.668  28.600  1.00 93.79           H  
ATOM   4903  CD  GLU B  80      -4.527  61.513  28.206  1.00 93.79           C  
ATOM   4904  OE1 GLU B  80      -4.679  61.432  26.965  1.00 93.79           O  
ATOM   4905  OE2 GLU B  80      -4.538  62.589  28.846  1.00 93.79           O  
ATOM   4906  N   ALA B  81      -1.989  58.247  31.268  1.00 94.89           N  
ATOM   4907  H   ALA B  81      -1.824  59.067  31.834  1.00 94.89           H  
ATOM   4908  CA  ALA B  81      -0.859  57.356  31.022  1.00 94.89           C  
ATOM   4909  HA  ALA B  81      -0.663  57.325  29.950  1.00 94.89           H  
ATOM   4910  C   ALA B  81      -1.139  55.914  31.478  1.00 94.89           C  
ATOM   4911  CB  ALA B  81       0.365  57.941  31.732  1.00 94.89           C  
ATOM   4912  HB1 ALA B  81       1.167  57.204  31.771  1.00 94.89           H  
ATOM   4913  HB2 ALA B  81       0.705  58.824  31.190  1.00 94.89           H  
ATOM   4914  HB3 ALA B  81       0.115  58.220  32.756  1.00 94.89           H  
ATOM   4915  O   ALA B  81      -0.962  54.971  30.702  1.00 94.89           O  
ATOM   4916  N   ASP B  82      -1.647  55.733  32.700  1.00 95.44           N  
ATOM   4917  H   ASP B  82      -1.716  56.530  33.316  1.00 95.44           H  
ATOM   4918  CA  ASP B  82      -2.019  54.416  33.226  1.00 95.44           C  
ATOM   4919  HA  ASP B  82      -1.150  53.759  33.199  1.00 95.44           H  
ATOM   4920  C   ASP B  82      -3.116  53.755  32.380  1.00 95.44           C  
ATOM   4921  CB  ASP B  82      -2.503  54.555  34.680  1.00 95.44           C  
ATOM   4922  HB2 ASP B  82      -3.085  53.669  34.934  1.00 95.44           H  
ATOM   4923  HB3 ASP B  82      -3.166  55.416  34.763  1.00 95.44           H  
ATOM   4924  O   ASP B  82      -3.053  52.555  32.085  1.00 95.44           O  
ATOM   4925  CG  ASP B  82      -1.379  54.667  35.715  1.00 95.44           C  
ATOM   4926  OD1 ASP B  82      -0.221  54.327  35.379  1.00 95.44           O  
ATOM   4927  OD2 ASP B  82      -1.718  54.968  36.883  1.00 95.44           O  
ATOM   4928  N   SER B  83      -4.104  54.538  31.939  1.00 96.72           N  
ATOM   4929  H   SER B  83      -4.096  55.510  32.215  1.00 96.72           H  
ATOM   4930  CA  SER B  83      -5.169  54.062  31.057  1.00 96.72           C  
ATOM   4931  HA  SER B  83      -5.665  53.221  31.542  1.00 96.72           H  
ATOM   4932  C   SER B  83      -4.607  53.569  29.719  1.00 96.72           C  
ATOM   4933  CB  SER B  83      -6.217  55.160  30.860  1.00 96.72           C  
ATOM   4934  HB2 SER B  83      -6.618  55.446  31.832  1.00 96.72           H  
ATOM   4935  HB3 SER B  83      -5.764  56.039  30.399  1.00 96.72           H  
ATOM   4936  O   SER B  83      -4.915  52.445  29.310  1.00 96.72           O  
ATOM   4937  OG  SER B  83      -7.272  54.688  30.042  1.00 96.72           O
[truncated: 202,509 more chars]
