# Supplementary material for: A dispensable SepIVA orthologue in Streptomyces venezuelae is associated with polar growth and not cell division
Source: BMC Microbiol. 2024 Nov 18;24:481. doi: 10.1186/s12866-024-03625-6 (PMC11571769; doi:10.1186/s12866-024-03625-6)
Supplement: Supplementary file 5 — Supplementary Material 5 [file 12866_2024_3625_MOESM5_ESM.pdb]

ATOM      1  N   VAL A   1      -2.159 -72.790 -42.970  1.00 51.04           N  
ATOM      2  H   VAL A   1      -2.597 -71.970 -42.575  1.00 51.04           H  
ATOM      3  H2  VAL A   1      -1.410 -73.050 -42.344  1.00 51.04           H  
ATOM      4  H3  VAL A   1      -1.779 -72.577 -43.881  1.00 51.04           H  
ATOM      5  CA  VAL A   1      -3.131 -73.914 -43.039  1.00 51.04           C  
ATOM      6  HA  VAL A   1      -4.012 -73.609 -43.604  1.00 51.04           H  
ATOM      7  C   VAL A   1      -3.569 -74.233 -41.620  1.00 51.04           C  
ATOM      8  CB  VAL A   1      -2.511 -75.147 -43.731  1.00 51.04           C  
ATOM      9  HB  VAL A   1      -1.563 -75.384 -43.249  1.00 51.04           H  
ATOM     10  O   VAL A   1      -2.768 -74.026 -40.719  1.00 51.04           O  
ATOM     11  CG1 VAL A   1      -3.395 -76.401 -43.696  1.00 51.04           C  
ATOM     12 HG11 VAL A   1      -3.491 -76.769 -42.675  1.00 51.04           H  
ATOM     13 HG12 VAL A   1      -4.382 -76.195 -44.109  1.00 51.04           H  
ATOM     14 HG13 VAL A   1      -2.926 -77.196 -44.276  1.00 51.04           H  
ATOM     15  CG2 VAL A   1      -2.242 -74.811 -45.205  1.00 51.04           C  
ATOM     16 HG21 VAL A   1      -3.161 -74.500 -45.703  1.00 51.04           H  
ATOM     17 HG22 VAL A   1      -1.856 -75.693 -45.716  1.00 51.04           H  
ATOM     18 HG23 VAL A   1      -1.487 -74.032 -45.300  1.00 51.04           H  
ATOM     19  N   ASP A   2      -4.804 -74.687 -41.406  1.00 63.08           N  
ATOM     20  H   ASP A   2      -5.426 -74.871 -42.180  1.00 63.08           H  
ATOM     21  CA  ASP A   2      -5.231 -75.209 -40.100  1.00 63.08           C  
ATOM     22  HA  ASP A   2      -4.963 -74.505 -39.313  1.00 63.08           H  
ATOM     23  C   ASP A   2      -4.513 -76.540 -39.827  1.00 63.08           C  
ATOM     24  CB  ASP A   2      -6.759 -75.353 -40.091  1.00 63.08           C  
ATOM     25  HB2 ASP A   2      -7.060 -75.993 -40.920  1.00 63.08           H  
ATOM     26  HB3 ASP A   2      -7.196 -74.368 -40.258  1.00 63.08           H  
ATOM     27  O   ASP A   2      -4.823 -77.566 -40.435  1.00 63.08           O  
ATOM     28  CG  ASP A   2      -7.335 -75.933 -38.793  1.00 63.08           C  
ATOM     29  OD1 ASP A   2      -6.558 -76.451 -37.955  1.00 63.08           O  
ATOM     30  OD2 ASP A   2      -8.578 -75.902 -38.701  1.00 63.08           O  
ATOM     31  N   VAL A   3      -3.510 -76.494 -38.949  1.00 73.28           N  
ATOM     32  H   VAL A   3      -3.302 -75.607 -38.514  1.00 73.28           H  
ATOM     33  CA  VAL A   3      -2.656 -77.642 -38.622  1.00 73.28           C  
ATOM     34  HA  VAL A   3      -2.334 -78.114 -39.551  1.00 73.28           H  
ATOM     35  C   VAL A   3      -3.418 -78.705 -37.829  1.00 73.28           C  
ATOM     36  CB  VAL A   3      -1.395 -77.171 -37.866  1.00 73.28           C  
ATOM     37  HB  VAL A   3      -1.694 -76.658 -36.952  1.00 73.28           H  
ATOM     38  O   VAL A   3      -3.183 -79.890 -38.052  1.00 73.28           O  
ATOM     39  CG1 VAL A   3      -0.466 -78.328 -37.493  1.00 73.28           C  
ATOM     40 HG11 VAL A   3      -0.980 -79.043 -36.850  1.00 73.28           H  
ATOM     41 HG12 VAL A   3       0.400 -77.946 -36.953  1.00 73.28           H  
ATOM     42 HG13 VAL A   3      -0.138 -78.833 -38.401  1.00 73.28           H  
ATOM     43  CG2 VAL A   3      -0.571 -76.209 -38.732  1.00 73.28           C  
ATOM     44 HG21 VAL A   3       0.356 -75.951 -38.220  1.00 73.28           H  
ATOM     45 HG22 VAL A   3      -0.326 -76.682 -39.683  1.00 73.28           H  
ATOM     46 HG23 VAL A   3      -1.122 -75.287 -38.914  1.00 73.28           H  
ATOM     47  N   GLN A   4      -4.353 -78.317 -36.952  1.00 72.91           N  
ATOM     48  H   GLN A   4      -4.663 -77.356 -36.966  1.00 72.91           H  
ATOM     49  CA  GLN A   4      -5.139 -79.273 -36.163  1.00 72.91           C  
ATOM     50  HA  GLN A   4      -4.466 -79.984 -35.682  1.00 72.91           H  
ATOM     51  C   GLN A   4      -6.059 -80.082 -37.077  1.00 72.91           C  
ATOM     52  CB  GLN A   4      -5.948 -78.550 -35.075  1.00 72.91           C  
ATOM     53  HB2 GLN A   4      -6.502 -77.723 -35.520  1.00 72.91           H  
ATOM     54  HB3 GLN A   4      -6.667 -79.253 -34.654  1.00 72.91           H  
ATOM     55  O   GLN A   4      -5.976 -81.309 -37.101  1.00 72.91           O  
ATOM     56  CG  GLN A   4      -5.066 -78.026 -33.931  1.00 72.91           C  
ATOM     57  HG2 GLN A   4      -4.529 -78.864 -33.486  1.00 72.91           H  
ATOM     58  HG3 GLN A   4      -4.336 -77.319 -34.323  1.00 72.91           H  
ATOM     59  CD  GLN A   4      -5.870 -77.328 -32.834  1.00 72.91           C  
ATOM     60  NE2 GLN A   4      -5.274 -77.046 -31.697  1.00 72.91           N  
ATOM     61 HE21 GLN A   4      -5.850 -76.560 -31.024  1.00 72.91           H  
ATOM     62 HE22 GLN A   4      -4.301 -77.265 -31.542  1.00 72.91           H  
ATOM     63  OE1 GLN A   4      -7.037 -77.006 -32.958  1.00 72.91           O  
ATOM     64  N   LYS A   5      -6.842 -79.403 -37.925  1.00 73.34           N  
ATOM     65  H   LYS A   5      -6.853 -78.395 -37.860  1.00 73.34           H  
ATOM     66  CA  LYS A   5      -7.712 -80.072 -38.899  1.00 73.34           C  
ATOM     67  HA  LYS A   5      -8.397 -80.722 -38.356  1.00 73.34           H  
ATOM     68  C   LYS A   5      -6.927 -80.966 -39.862  1.00 73.34           C  
ATOM     69  CB  LYS A   5      -8.515 -79.006 -39.646  1.00 73.34           C  
ATOM     70  HB2 LYS A   5      -9.111 -78.445 -38.925  1.00 73.34           H  
ATOM     71  HB3 LYS A   5      -7.830 -78.328 -40.153  1.00 73.34           H  
ATOM     72  O   LYS A   5      -7.363 -82.077 -40.158  1.00 73.34           O  
ATOM     73  CG  LYS A   5      -9.446 -79.644 -40.676  1.00 73.34           C  
ATOM     74  HG2 LYS A   5      -8.857 -80.196 -41.408  1.00 73.34           H  
ATOM     75  HG3 LYS A   5     -10.127 -80.334 -40.176  1.00 73.34           H  
ATOM     76  CD  LYS A   5     -10.247 -78.582 -41.418  1.00 73.34           C  
ATOM     77  HD2 LYS A   5      -9.564 -77.850 -41.850  1.00 73.34           H  
ATOM     78  HD3 LYS A   5     -10.936 -78.089 -40.731  1.00 73.34           H  
ATOM     79  CE  LYS A   5     -11.000 -79.323 -42.520  1.00 73.34           C  
ATOM     80  HE2 LYS A   5     -10.274 -79.891 -43.101  1.00 73.34           H  
ATOM     81  HE3 LYS A   5     -11.681 -80.042 -42.064  1.00 73.34           H  
ATOM     82  NZ  LYS A   5     -11.721 -78.387 -43.402  1.00 73.34           N  
ATOM     83  HZ1 LYS A   5     -12.407 -77.869 -42.871  1.00 73.34           H  
ATOM     84  HZ2 LYS A   5     -12.162 -78.913 -44.143  1.00 73.34           H  
ATOM     85  HZ3 LYS A   5     -11.052 -77.748 -43.809  1.00 73.34           H  
ATOM     86  N   LYS A   6      -5.763 -80.510 -40.339  1.00 74.74           N  
ATOM     87  H   LYS A   6      -5.476 -79.579 -40.075  1.00 74.74           H  
ATOM     88  CA  LYS A   6      -4.904 -81.302 -41.233  1.00 74.74           C  
ATOM     89  HA  LYS A   6      -5.509 -81.638 -42.074  1.00 74.74           H  
ATOM     90  C   LYS A   6      -4.380 -82.570 -40.542  1.00 74.74           C  
ATOM     91  CB  LYS A   6      -3.765 -80.403 -41.742  1.00 74.74           C  
ATOM     92  HB2 LYS A   6      -3.032 -80.275 -40.945  1.00 74.74           H  
ATOM     93  HB3 LYS A   6      -4.163 -79.420 -41.991  1.00 74.74           H  
ATOM     94  O   LYS A   6      -4.284 -83.619 -41.174  1.00 74.74           O  
ATOM     95  CG  LYS A   6      -3.067 -80.948 -42.993  1.00 74.74           C  
ATOM     96  HG2 LYS A   6      -2.123 -80.416 -43.113  1.00 74.74           H  
ATOM     97  HG3 LYS A   6      -2.845 -82.007 -42.861  1.00 74.74           H  
ATOM     98  CD  LYS A   6      -3.900 -80.741 -44.267  1.00 74.74           C  
ATOM     99  HD2 LYS A   6      -4.867 -81.237 -44.178  1.00 74.74           H  
ATOM    100  HD3 LYS A   6      -4.049 -79.674 -44.433  1.00 74.74           H  
ATOM    101  CE  LYS A   6      -3.117 -81.349 -45.428  1.00 74.74           C  
ATOM    102  HE2 LYS A   6      -3.090 -82.430 -45.293  1.00 74.74           H  
ATOM    103  HE3 LYS A   6      -2.089 -80.988 -45.391  1.00 74.74           H  
ATOM    104  NZ  LYS A   6      -3.683 -81.020 -46.752  1.00 74.74           N  
ATOM    105  HZ1 LYS A   6      -3.428 -80.075 -47.001  1.00 74.74           H  
ATOM    106  HZ2 LYS A   6      -3.154 -81.513 -47.458  1.00 74.74           H  
ATOM    107  HZ3 LYS A   6      -4.672 -81.211 -46.823  1.00 74.74           H  
ATOM    108  N   LEU A   7      -4.096 -82.500 -39.242  1.00 80.09           N  
ATOM    109  H   LEU A   7      -4.180 -81.607 -38.776  1.00 80.09           H  
ATOM    110  CA  LEU A   7      -3.704 -83.655 -38.438  1.00 80.09           C  
ATOM    111  HA  LEU A   7      -2.921 -84.191 -38.975  1.00 80.09           H  
ATOM    112  C   LEU A   7      -4.871 -84.636 -38.217  1.00 80.09           C  
ATOM    113  CB  LEU A   7      -3.134 -83.144 -37.110  1.00 80.09           C  
ATOM    114  HB2 LEU A   7      -2.545 -82.242 -37.276  1.00 80.09           H  
ATOM    115  HB3 LEU A   7      -3.968 -82.880 -36.461  1.00 80.09           H  
ATOM    116  O   LEU A   7      -4.674 -85.844 -38.338  1.00 80.09           O  
ATOM    117  CG  LEU A   7      -2.239 -84.184 -36.423  1.00 80.09           C  
ATOM    118  HG  LEU A   7      -2.627 -85.189 -36.582  1.00 80.09           H  
ATOM    119  CD1 LEU A   7      -0.798 -84.114 -36.936  1.00 80.09           C  
ATOM    120 HD11 LEU A   7      -0.384 -83.122 -36.756  1.00 80.09           H  
ATOM    121 HD12 LEU A   7      -0.775 -84.327 -38.005  1.00 80.09           H  
ATOM    122 HD13 LEU A   7      -0.191 -84.855 -36.415  1.00 80.09           H  
ATOM    123  CD2 LEU A   7      -2.252 -83.898 -34.934  1.00 80.09           C  
ATOM    124 HD21 LEU A   7      -1.583 -84.586 -34.417  1.00 80.09           H  
ATOM    125 HD22 LEU A   7      -3.269 -84.060 -34.578  1.00 80.09           H  
ATOM    126 HD23 LEU A   7      -1.964 -82.864 -34.742  1.00 80.09           H  
ATOM    127  N   ASP A   8      -6.090 -84.145 -37.977  1.00 79.11           N  
ATOM    128  H   ASP A   8      -6.191 -83.152 -37.818  1.00 79.11           H  
ATOM    129  CA  ASP A   8      -7.288 -84.994 -37.877  1.00 79.11           C  
ATOM    130  HA  ASP A   8      -7.091 -85.783 -37.151  1.00 79.11           H  
ATOM    131  C   ASP A   8      -7.619 -85.699 -39.208  1.00 79.11           C  
ATOM    132  CB  ASP A   8      -8.489 -84.178 -37.372  1.00 79.11           C  
ATOM    133  HB2 ASP A   8      -8.537 -83.228 -37.904  1.00 79.11           H  
ATOM    134  HB3 ASP A   8      -9.403 -84.729 -37.595  1.00 79.11           H  
ATOM    135  O   ASP A   8      -7.991 -86.875 -39.210  1.00 79.11           O  
ATOM    136  CG  ASP A   8      -8.457 -83.939 -35.857  1.00 79.11           C  
ATOM    137  OD1 ASP A   8      -8.120 -84.896 -35.114  1.00 79.11           O  
ATOM    138  OD2 ASP A   8      -8.816 -82.815 -35.446  1.00 79.11           O  
ATOM    139  N   GLU A   9      -7.402 -85.041 -40.354  1.00 80.12           N  
ATOM    140  H   GLU A   9      -7.162 -84.061 -40.295  1.00 80.12           H  
ATOM    141  CA  GLU A   9      -7.496 -85.665 -41.685  1.00 80.12           C  
ATOM    142  HA  GLU A   9      -8.488 -86.102 -41.794  1.00 80.12           H  
ATOM    143  C   GLU A   9      -6.488 -86.829 -41.845  1.00 80.12           C  
ATOM    144  CB  GLU A   9      -7.322 -84.593 -42.788  1.00 80.12           C  
ATOM    145  HB2 GLU A   9      -6.445 -83.986 -42.562  1.00 80.12           H  
ATOM    146  HB3 GLU A   9      -7.152 -85.095 -43.740  1.00 80.12           H  
ATOM    147  O   GLU A   9      -6.834 -87.885 -42.392  1.00 80.12           O  
ATOM    148  CG  GLU A   9      -8.558 -83.678 -42.941  1.00 80.12           C  
ATOM    149  HG2 GLU A   9      -8.855 -83.313 -41.958  1.00 80.12           H  
ATOM    150  HG3 GLU A   9      -9.382 -84.286 -43.317  1.00 80.12           H  
ATOM    151  CD  GLU A   9      -8.369 -82.462 -43.879  1.00 80.12           C  
ATOM    152  OE1 GLU A   9      -9.312 -81.630 -43.942  1.00 80.12           O  
ATOM    153  OE2 GLU A   9      -7.315 -82.350 -44.551  1.00 80.12           O  
ATOM    154  N   ILE A  10      -5.272 -86.706 -41.294  1.00 81.21           N  
ATOM    155  H   ILE A  10      -5.043 -85.823 -40.859  1.00 81.21           H  
ATOM    156  CA  ILE A  10      -4.281 -87.798 -41.243  1.00 81.21           C  
ATOM    157  HA  ILE A  10      -4.198 -88.226 -42.242  1.00 81.21           H  
ATOM    158  C   ILE A  10      -4.746 -88.925 -40.308  1.00 81.21           C  
ATOM    159  CB  ILE A  10      -2.881 -87.272 -40.838  1.00 81.21           C  
ATOM    160  HB  ILE A  10      -2.952 -86.756 -39.881  1.00 81.21           H  
ATOM    161  O   ILE A  10      -4.720 -90.096 -40.701  1.00 81.21           O  
ATOM    162  CG1 ILE A  10      -2.338 -86.293 -41.896  1.00 81.21           C  
ATOM    163 HG12 ILE A  10      -2.057 -86.863 -42.781  1.00 81.21           H  
ATOM    164 HG13 ILE A  10      -3.118 -85.590 -42.190  1.00 81.21           H  
ATOM    165  CG2 ILE A  10      -1.880 -88.432 -40.689  1.00 81.21           C  
ATOM    166 HG21 ILE A  10      -1.827 -88.991 -41.624  1.00 81.21           H  
ATOM    167 HG22 ILE A  10      -0.890 -88.054 -40.434  1.00 81.21           H  
ATOM    168 HG23 ILE A  10      -2.194 -89.103 -39.889  1.00 81.21           H  
ATOM    169  CD1 ILE A  10      -1.134 -85.474 -41.416  1.00 81.21           C  
ATOM    170 HD11 ILE A  10      -1.340 -85.043 -40.437  1.00 81.21           H  
ATOM    171 HD12 ILE A  10      -0.951 -84.663 -42.121  1.00 81.21           H  
ATOM    172 HD13 ILE A  10      -0.243 -86.100 -41.363  1.00 81.21           H  
ATOM    173  N   VAL A  11      -5.202 -88.601 -39.094  1.00 78.86           N  
ATOM    174  H   VAL A  11      -5.200 -87.624 -38.837  1.00 78.86           H  
ATOM    175  CA  VAL A  11      -5.695 -89.582 -38.108  1.00 78.86           C  
ATOM    176  HA  VAL A  11      -4.891 -90.284 -37.885  1.00 78.86           H  
ATOM    177  C   VAL A  11      -6.850 -90.401 -38.690  1.00 78.86           C  
ATOM    178  CB  VAL A  11      -6.091 -88.876 -36.791  1.00 78.86           C  
ATOM    179  HB  VAL A  11      -6.708 -88.008 -37.021  1.00 78.86           H  
ATOM    180  O   VAL A  11      -6.802 -91.635 -38.667  1.00 78.86           O  
ATOM    181  CG1 VAL A  11      -6.878 -89.778 -35.832  1.00 78.86           C  
ATOM    182 HG11 VAL A  11      -7.853 -90.017 -36.256  1.00 78.86           H  
ATOM    183 HG12 VAL A  11      -6.317 -90.690 -35.630  1.00 78.86           H  
ATOM    184 HG13 VAL A  11      -7.043 -89.248 -34.893  1.00 78.86           H  
ATOM    185  CG2 VAL A  11      -4.835 -88.416 -36.041  1.00 78.86           C  
ATOM    186 HG21 VAL A  11      -4.245 -89.278 -35.730  1.00 78.86           H  
ATOM    187 HG22 VAL A  11      -4.228 -87.769 -36.673  1.00 78.86           H  
ATOM    188 HG23 VAL A  11      -5.123 -87.849 -35.156  1.00 78.86           H  
ATOM    189  N   ALA A  12      -7.840 -89.746 -39.302  1.00 81.62           N  
ATOM    190  H   ALA A  12      -7.825 -88.736 -39.287  1.00 81.62           H  
ATOM    191  CA  ALA A  12      -8.957 -90.402 -39.979  1.00 81.62           C  
ATOM    192  HA  ALA A  12      -9.495 -91.013 -39.254  1.00 81.62           H  
ATOM    193  C   ALA A  12      -8.487 -91.325 -41.120  1.00 81.62           C  
ATOM    194  CB  ALA A  12      -9.907 -89.313 -40.492  1.00 81.62           C  
ATOM    195  HB1 ALA A  12      -9.390 -88.671 -41.206  1.00 81.62           H  
ATOM    196  HB2 ALA A  12     -10.251 -88.701 -39.658  1.00 81.62           H  
ATOM    197  HB3 ALA A  12     -10.769 -89.770 -40.977  1.00 81.62           H  
ATOM    198  O   ALA A  12      -8.966 -92.456 -41.246  1.00 81.62           O  
ATOM    199  N   THR A  13      -7.498 -90.893 -41.909  1.00 80.88           N  
ATOM    200  H   THR A  13      -7.157 -89.953 -41.766  1.00 80.88           H  
ATOM    201  CA  THR A  13      -6.907 -91.690 -42.999  1.00 80.88           C  
ATOM    202  HA  THR A  13      -7.706 -92.003 -43.670  1.00 80.88           H  
ATOM    203  C   THR A  13      -6.223 -92.960 -42.474  1.00 80.88           C  
ATOM    204  CB  THR A  13      -5.929 -90.822 -43.812  1.00 80.88           C  
ATOM    205  HB  THR A  13      -5.135 -90.442 -43.169  1.00 80.88           H  
ATOM    206  O   THR A  13      -6.424 -94.054 -43.012  1.00 80.88           O  
ATOM    207  CG2 THR A  13      -5.298 -91.566 -44.989  1.00 80.88           C  
ATOM    208 HG21 THR A  13      -6.080 -91.988 -45.620  1.00 80.88           H  
ATOM    209 HG22 THR A  13      -4.640 -92.358 -44.629  1.00 80.88           H  
ATOM    210 HG23 THR A  13      -4.709 -90.864 -45.579  1.00 80.88           H  
ATOM    211  OG1 THR A  13      -6.631 -89.740 -44.369  1.00 80.88           O  
ATOM    212  HG1 THR A  13      -6.703 -89.045 -43.710  1.00 80.88           H  
ATOM    213  N   VAL A  14      -5.468 -92.863 -41.374  1.00 80.17           N  
ATOM    214  H   VAL A  14      -5.339 -91.946 -40.971  1.00 80.17           H  
ATOM    215  CA  VAL A  14      -4.791 -94.012 -40.746  1.00 80.17           C  
ATOM    216  HA  VAL A  14      -4.283 -94.578 -41.527  1.00 80.17           H  
ATOM    217  C   VAL A  14      -5.791 -94.971 -40.087  1.00 80.17           C  
ATOM    218  CB  VAL A  14      -3.719 -93.527 -39.750  1.00 80.17           C  
ATOM    219  HB  VAL A  14      -4.176 -92.845 -39.034  1.00 80.17           H  
ATOM    220  O   VAL A  14      -5.637 -96.193 -40.216  1.00 80.17           O  
ATOM    221  CG1 VAL A  14      -3.071 -94.690 -38.985  1.00 80.17           C  
ATOM    222 HG11 VAL A  14      -2.630 -95.402 -39.683  1.00 80.17           H  
ATOM    223 HG12 VAL A  14      -2.300 -94.300 -38.321  1.00 80.17           H  
ATOM    224 HG13 VAL A  14      -3.812 -95.201 -38.370  1.00 80.17           H  
ATOM    225  CG2 VAL A  14      -2.592 -92.789 -40.484  1.00 80.17           C  
ATOM    226 HG21 VAL A  14      -2.988 -91.940 -41.040  1.00 80.17           H  
ATOM    227 HG22 VAL A  14      -2.083 -93.459 -41.177  1.00 80.17           H  
ATOM    228 HG23 VAL A  14      -1.878 -92.401 -39.757  1.00 80.17           H  
ATOM    229  N   GLN A  15      -6.843 -94.458 -39.438  1.00 80.49           N  
ATOM    230  H   GLN A  15      -6.901 -93.454 -39.347  1.00 80.49           H  
ATOM    231  CA  GLN A  15      -7.944 -95.265 -38.892  1.00 80.49           C  
ATOM    232  HA  GLN A  15      -7.533 -96.025 -38.227  1.00 80.49           H  
ATOM    233  C   GLN A  15      -8.729 -95.997 -40.001  1.00 80.49           C  
ATOM    234  CB  GLN A  15      -8.902 -94.376 -38.079  1.00 80.49           C  
ATOM    235  HB2 GLN A  15      -9.199 -93.519 -38.683  1.00 80.49           H  
ATOM    236  HB3 GLN A  15      -9.798 -94.958 -37.862  1.00 80.49           H  
ATOM    237  O   GLN A  15      -9.012 -97.192 -39.871  1.00 80.49           O  
ATOM    238  CG  GLN A  15      -8.330 -93.872 -36.740  1.00 80.49           C  
ATOM    239  HG2 GLN A  15      -8.064 -94.725 -36.115  1.00 80.49           H  
ATOM    240  HG3 GLN A  15      -7.429 -93.286 -36.920  1.00 80.49           H  
ATOM    241  CD  GLN A  15      -9.322 -93.003 -35.967  1.00 80.49           C  
ATOM    242  NE2 GLN A  15      -8.900 -92.333 -34.918  1.00 80.49           N  
ATOM    243 HE21 GLN A  15      -9.577 -91.728 -34.476  1.00 80.49           H  
ATOM    244 HE22 GLN A  15      -7.920 -92.272 -34.680  1.00 80.49           H  
ATOM    245  OE1 GLN A  15     -10.501 -92.941 -36.270  1.00 80.49           O  
ATOM    246  N   GLY A  16      -9.027 -95.314 -41.111  1.00 81.14           N  
ATOM    247  H   GLY A  16      -8.804 -94.329 -41.126  1.00 81.14           H  
ATOM    248  CA  GLY A  16      -9.802 -95.832 -42.245  1.00 81.14           C  
ATOM    249  HA2 GLY A  16     -10.135 -94.983 -42.842  1.00 81.14           H  
ATOM    250  HA3 GLY A  16     -10.686 -96.347 -41.868  1.00 81.14           H  
ATOM    251  C   GLY A  16      -9.054 -96.792 -43.182  1.00 81.14           C  
ATOM    252  O   GLY A  16      -9.687 -97.491 -43.975  1.00 81.14           O  
ATOM    253  N   ALA A  17      -7.721 -96.872 -43.094  1.00 81.07           N  
ATOM    254  H   ALA A  17      -7.252 -96.166 -42.546  1.00 81.07           H  
ATOM    255  CA  ALA A  17      -6.909 -97.779 -43.910  1.00 81.07           C  
ATOM    256  HA  ALA A  17      -7.085 -97.522 -44.955  1.00 81.07           H  
ATOM    257  C   ALA A  17      -7.290 -99.273 -43.738  1.00 81.07           C  
ATOM    258  CB  ALA A  17      -5.430 -97.502 -43.609  1.00 81.07           C  
ATOM    259  HB1 ALA A  17      -5.204 -96.457 -43.826  1.00 81.07           H  
ATOM    260  HB2 ALA A  17      -5.195 -97.698 -42.563  1.00 81.07           H  
ATOM    261  HB3 ALA A  17      -4.796 -98.129 -44.235  1.00 81.07           H  
ATOM    262  O   ALA A  17      -7.956 -99.672 -42.777  1.00 81.07           O  
ATOM    263  N   ARG A  18      -6.838-100.148 -44.647  1.00 81.49           N  
ATOM    264  H   ARG A  18      -6.206 -99.809 -45.358  1.00 81.49           H  
ATOM    265  CA  ARG A  18      -7.130-101.594 -44.558  1.00 81.49           C  
ATOM    266  HA  ARG A  18      -8.134-101.721 -44.153  1.00 81.49           H  
ATOM    267  C   ARG A  18      -6.169-102.280 -43.589  1.00 81.49           C  
ATOM    268  CB  ARG A  18      -7.085-102.259 -45.943  1.00 81.49           C  
ATOM    269  HB2 ARG A  18      -6.101-102.103 -46.385  1.00 81.49           H  
ATOM    270  HB3 ARG A  18      -7.244-103.330 -45.822  1.00 81.49           H  
ATOM    271  O   ARG A  18      -4.959-102.168 -43.756  1.00 81.49           O  
ATOM    272  CG  ARG A  18      -8.165-101.698 -46.879  1.00 81.49           C  
ATOM    273  HG2 ARG A  18      -7.984-100.634 -47.036  1.00 81.49           H  
ATOM    274  HG3 ARG A  18      -9.147-101.824 -46.423  1.00 81.49           H  
ATOM    275  CD  ARG A  18      -8.138-102.410 -48.235  1.00 81.49           C  
ATOM    276  HD2 ARG A  18      -7.112-102.405 -48.603  1.00 81.49           H  
ATOM    277  HD3 ARG A  18      -8.465-103.441 -48.103  1.00 81.49           H  
ATOM    278  NE  ARG A  18      -9.012-101.720 -49.202  1.00 81.49           N  
ATOM    279  HE  ARG A  18      -9.652-101.039 -48.819  1.00 81.49           H  
ATOM    280  NH1 ARG A  18      -8.195-102.678 -51.124  1.00 81.49           N  
ATOM    281 HH11 ARG A  18      -7.604-103.273 -50.562  1.00 81.49           H  
ATOM    282 HH12 ARG A  18      -8.161-102.718 -52.133  1.00 81.49           H  
ATOM    283  NH2 ARG A  18      -9.718-101.053 -51.259  1.00 81.49           N  
ATOM    284 HH21 ARG A  18     -10.299-100.348 -50.828  1.00 81.49           H  
ATOM    285 HH22 ARG A  18      -9.669-101.101 -52.266  1.00 81.49           H  
ATOM    286  CZ  ARG A  18      -8.972-101.823 -50.519  1.00 81.49           C  
ATOM    287  N   SER A  19      -6.677-103.026 -42.613  1.00 79.21           N  
ATOM    288  H   SER A  19      -7.678-103.115 -42.520  1.00 79.21           H  
ATOM    289  CA  SER A  19      -5.857-103.929 -41.794  1.00 79.21           C  
ATOM    290  HA  SER A  19      -4.977-103.391 -41.442  1.00 79.21           H  
ATOM    291  C   SER A  19      -5.372-105.132 -42.615  1.00 79.21           C  
ATOM    292  CB  SER A  19      -6.637-104.385 -40.554  1.00 79.21           C  
ATOM    293  HB2 SER A  19      -6.683-103.557 -39.846  1.00 79.21           H  
ATOM    294  HB3 SER A  19      -6.116-105.217 -40.080  1.00 79.21           H  
ATOM    295  O   SER A  19      -6.087-105.625 -43.490  1.00 79.21           O  
ATOM    296  OG  SER A  19      -7.960-104.766 -40.891  1.00 79.21           O  
ATOM    297  HG  SER A  19      -8.400-105.085 -40.099  1.00 79.21           H  
ATOM    298  N   MET A  20      -4.162-105.629 -42.336  1.00 75.65           N  
ATOM    299  H   MET A  20      -3.605-105.190 -41.617  1.00 75.65           H  
ATOM    300  CA  MET A  20      -3.736-106.941 -42.837  1.00 75.65           C  
ATOM    301  HA  MET A  20      -4.186-107.091 -43.818  1.00 75.65           H  
ATOM    302  C   MET A  20      -4.238-108.062 -41.909  1.00 75.65           C  
ATOM    303  CB  MET A  20      -2.215-107.028 -43.013  1.00 75.65           C  
ATOM    304  HB2 MET A  20      -1.936-108.082 -43.045  1.00 75.65           H  
ATOM    305  HB3 MET A  20      -1.712-106.560 -42.167  1.00 75.65           H  
ATOM    306  O   MET A  20      -4.192-107.903 -40.684  1.00 75.65           O  
ATOM    307  CG  MET A  20      -1.716-106.368 -44.299  1.00 75.65           C  
ATOM    308  HG2 MET A  20      -1.525-105.315 -44.091  1.00 75.65           H  
ATOM    309  HG3 MET A  20      -2.492-106.429 -45.063  1.00 75.65           H  
ATOM    310  SD  MET A  20      -0.210-107.113 -44.988  1.00 75.65           S  
ATOM    311  CE  MET A  20       0.877-107.057 -43.541  1.00 75.65           C  
ATOM    312  HE1 MET A  20       1.898-107.296 -43.840  1.00 75.65           H  
ATOM    313  HE2 MET A  20       0.542-107.781 -42.798  1.00 75.65           H  
ATOM    314  HE3 MET A  20       0.848-106.060 -43.100  1.00 75.65           H  
ATOM    315  N   PRO A  21      -4.689-109.208 -42.458  1.00 75.12           N  
ATOM    316  CA  PRO A  21      -5.261-110.297 -41.669  1.00 75.12           C  
ATOM    317  HA  PRO A  21      -6.151-109.932 -41.156  1.00 75.12           H  
ATOM    318  C   PRO A  21      -4.274-110.834 -40.620  1.00 75.12           C  
ATOM    319  CB  PRO A  21      -5.680-111.369 -42.683  1.00 75.12           C  
ATOM    320  HB2 PRO A  21      -5.546-112.379 -42.296  1.00 75.12           H  
ATOM    321  HB3 PRO A  21      -6.720-111.210 -42.968  1.00 75.12           H  
ATOM    322  O   PRO A  21      -3.100-111.044 -40.907  1.00 75.12           O  
ATOM    323  CG  PRO A  21      -4.778-111.101 -43.886  1.00 75.12           C  
ATOM    324  HG2 PRO A  21      -3.803-111.562 -43.725  1.00 75.12           H  
ATOM    325  HG3 PRO A  21      -5.223-111.453 -44.817  1.00 75.12           H  
ATOM    326  CD  PRO A  21      -4.636-109.581 -43.865  1.00 75.12           C  
ATOM    327  HD2 PRO A  21      -3.692-109.291 -44.326  1.00 75.12           H  
ATOM    328  HD3 PRO A  21      -5.472-109.122 -44.392  1.00 75.12           H  
ATOM    329  N   MET A  22      -4.780-111.062 -39.403  1.00 69.21           N  
ATOM    330  H   MET A  22      -5.758-110.853 -39.266  1.00 69.21           H  
ATOM    331  CA  MET A  22      -4.022-111.492 -38.214  1.00 69.21           C  
ATOM    332  HA  MET A  22      -4.709-111.398 -37.373  1.00 69.21           H  
ATOM    333  C   MET A  22      -2.820-110.607 -37.815  1.00 69.21           C  
ATOM    334  CB  MET A  22      -3.637-112.983 -38.277  1.00 69.21           C  
ATOM    335  HB2 MET A  22      -2.892-113.143 -39.056  1.00 69.21           H  
ATOM    336  HB3 MET A  22      -3.182-113.249 -37.323  1.00 69.21           H  
ATOM    337  O   MET A  22      -1.900-111.089 -37.159  1.00 69.21           O  
ATOM    338  CG  MET A  22      -4.812-113.939 -38.500  1.00 69.21           C  
ATOM    339  HG2 MET A  22      -4.974-114.047 -39.572  1.00 69.21           H  
ATOM    340  HG3 MET A  22      -5.714-113.525 -38.049  1.00 69.21           H  
ATOM    341  SD  MET A  22      -4.509-115.568 -37.758  1.00 69.21           S  
ATOM    342  CE  MET A  22      -5.567-116.620 -38.777  1.00 69.21           C  
ATOM    343  HE1 MET A  22      -5.213-116.605 -39.808  1.00 69.21           H  
ATOM    344  HE2 MET A  22      -5.530-117.642 -38.399  1.00 69.21           H  
ATOM    345  HE3 MET A  22      -6.594-116.258 -38.738  1.00 69.21           H  
ATOM    346  N   SER A  23      -2.810-109.313 -38.157  1.00 71.18           N  
ATOM    347  H   SER A  23      -3.573-108.933 -38.698  1.00 71.18           H  
ATOM    348  CA  SER A  23      -1.738-108.396 -37.738  1.00 71.18           C  
ATOM    349  HA  SER A  23      -1.187-108.846 -36.913  1.00 71.18           H  
ATOM    350  C   SER A  23      -2.268-107.053 -37.230  1.00 71.18           C  
ATOM    351  CB  SER A  23      -0.743-108.199 -38.885  1.00 71.18           C  
ATOM    352  HB2 SER A  23       0.183-107.781 -38.491  1.00 71.18           H  
ATOM    353  HB3 SER A  23      -0.524-109.162 -39.347  1.00 71.18           H  
ATOM    354  O   SER A  23      -3.319-106.589 -37.665  1.00 71.18           O  
ATOM    355  OG  SER A  23      -1.271-107.314 -39.848  1.00 71.18           O  
ATOM    356  HG  SER A  23      -2.204-107.509 -39.964  1.00 71.18           H  
ATOM    357  N   ALA A  24      -1.497-106.392 -36.361  1.00 72.92           N  
ATOM    358  H   ALA A  24      -0.661-106.840 -36.015  1.00 72.92           H  
ATOM    359  CA  ALA A  24      -1.737-105.005 -35.942  1.00 72.92           C  
ATOM    360  HA  ALA A  24      -2.802-104.879 -35.747  1.00 72.92           H  
ATOM    361  C   ALA A  24      -1.352-103.965 -37.023  1.00 72.92           C  
ATOM    362  CB  ALA A  24      -0.979-104.771 -34.628  1.00 72.92           C  
ATOM    363  HB1 ALA A  24       0.095-104.870 -34.790  1.00 72.92           H  
ATOM    364  HB2 ALA A  24      -1.184-103.766 -34.261  1.00 72.92           H  
ATOM    365  HB3 ALA A  24      -1.302-105.490 -33.876  1.00 72.92           H  
ATOM    366  O   ALA A  24      -1.456-102.754 -36.811  1.00 72.92           O  
ATOM    367  N   SER A  25      -0.878-104.424 -38.184  1.00 79.61           N  
ATOM    368  H   SER A  25      -0.871-105.420 -38.351  1.00 79.61           H  
ATOM    369  CA  SER A  25      -0.436-103.564 -39.274  1.00 79.61           C  
ATOM    370  HA  SER A  25      -0.058-102.636 -38.844  1.00 79.61           H  
ATOM    371  C   SER A  25      -1.579-103.213 -40.223  1.00 79.61           C  
ATOM    372  CB  SER A  25       0.712-104.208 -40.049  1.00 79.61           C  
ATOM    373  HB2 SER A  25       1.112-103.462 -40.735  1.00 79.61           H  
ATOM    374  HB3 SER A  25       0.335-105.058 -40.619  1.00 79.61           H  
ATOM    375  O   SER A  25      -2.423-104.049 -40.558  1.00 79.61           O  
ATOM    376  OG  SER A  25       1.744-104.651 -39.186  1.00 79.61           O  
ATOM    377  HG  SER A  25       2.032-103.913 -38.645  1.00 79.61           H  
ATOM    378  N   CYS A  26      -1.569-101.978 -40.716  1.00 80.74           N  
ATOM    379  H   CYS A  26      -0.809-101.366 -40.454  1.00 80.74           H  
ATOM    380  CA  CYS A  26      -2.454-101.516 -41.777  1.00 80.74           C  
ATOM    381  HA  CYS A  26      -3.110-102.339 -42.061  1.00 80.74           H  
ATOM    382  C   CYS A  26      -1.672-101.165 -43.048  1.00 80.74           C  
ATOM    383  CB  CYS A  26      -3.367-100.395 -41.256  1.00 80.74           C  
ATOM    384  HB2 CYS A  26      -4.116-100.158 -42.011  1.00 80.74           H  
ATOM    385  HB3 CYS A  26      -3.883-100.745 -40.361  1.00 80.74           H  
ATOM    386  O   CYS A  26      -0.473-100.881 -43.012  1.00 80.74           O  
ATOM    387  SG  CYS A  26      -2.438 -98.886 -40.862  1.00 80.74           S  
ATOM    388  HG  CYS A  26      -1.427 -99.443 -40.190  1.00 80.74           H  
ATOM    389  N   VAL A  27      -2.371-101.238 -44.176  1.00 84.06           N  
ATOM    390  H   VAL A  27      -3.348-101.484 -44.099  1.00 84.06           H  
ATOM    391  CA  VAL A  27      -1.886-100.911 -45.513  1.00 84.06           C  
ATOM    392  HA  VAL A  27      -0.798-100.966 -45.528  1.00 84.06           H  
ATOM    393  C   VAL A  27      -2.319 -99.487 -45.835  1.00 84.06           C  
ATOM    394  CB  VAL A  27      -2.432-101.909 -46.552  1.00 84.06           C  
ATOM    395  HB  VAL A  27      -3.522-101.880 -46.553  1.00 84.06           H  
ATOM    396  O   VAL A  27      -3.504 -99.247 -46.075  1.00 84.06           O  
ATOM    397  CG1 VAL A  27      -1.935-101.572 -47.958  1.00 84.06           C  
ATOM    398 HG11 VAL A  27      -2.284-100.584 -48.256  1.00 84.06           H  
ATOM    399 HG12 VAL A  27      -2.328-102.295 -48.673  1.00 84.06           H  
ATOM    400 HG13 VAL A  27      -0.845-101.593 -47.968  1.00 84.06           H  
ATOM    401  CG2 VAL A  27      -1.994-103.344 -46.233  1.00 84.06           C  
ATOM    402 HG21 VAL A  27      -2.335-104.024 -47.013  1.00 84.06           H  
ATOM    403 HG22 VAL A  27      -2.441-103.655 -45.289  1.00 84.06           H  
ATOM    404 HG23 VAL A  27      -0.908-103.398 -46.157  1.00 84.06           H  
ATOM    405  N   VAL A  28      -1.363 -98.560 -45.850  1.00 80.40           N  
ATOM    406  H   VAL A  28      -0.413 -98.857 -45.676  1.00 80.40           H  
ATOM    407  CA  VAL A  28      -1.582 -97.140 -46.168  1.00 80.40           C  
ATOM    408  HA  VAL A  28      -2.649 -96.978 -46.323  1.00 80.40           H  
ATOM    409  C   VAL A  28      -0.867 -96.799 -47.477  1.00 80.40           C  
ATOM    410  CB  VAL A  28      -1.139 -96.203 -45.017  1.00 80.40           C  
ATOM    411  HB  VAL A  28      -0.055 -96.094 -45.037  1.00 80.40           H  
ATOM    412  O   VAL A  28       0.147 -97.412 -47.816  1.00 80.40           O  
ATOM    413  CG1 VAL A  28      -1.786 -94.820 -45.183  1.00 80.40           C  
ATOM    414 HG11 VAL A  28      -2.868 -94.910 -45.282  1.00 80.40           H  
ATOM    415 HG12 VAL A  28      -1.381 -94.307 -46.055  1.00 80.40           H  
ATOM    416 HG13 VAL A  28      -1.582 -94.196 -44.312  1.00 80.40           H  
ATOM    417  CG2 VAL A  28      -1.538 -96.725 -43.628  1.00 80.40           C  
ATOM    418 HG21 VAL A  28      -2.615 -96.885 -43.582  1.00 80.40           H  
ATOM    419 HG22 VAL A  28      -1.019 -97.658 -43.411  1.00 80.40           H  
ATOM    420 HG23 VAL A  28      -1.253 -96.001 -42.864  1.00 80.40           H  
ATOM    421  N   ASN A  29      -1.381 -95.840 -48.245  1.00 81.85           N  
ATOM    422  H   ASN A  29      -2.190 -95.332 -47.918  1.00 81.85           H  
ATOM    423  CA  ASN A  29      -0.645 -95.269 -49.371  1.00 81.85           C  
ATOM    424  HA  ASN A  29      -0.243 -96.064 -49.998  1.00 81.85           H  
ATOM    425  C   ASN A  29       0.527 -94.435 -48.829  1.00 81.85           C  
ATOM    426  CB  ASN A  29      -1.627 -94.442 -50.209  1.00 81.85           C  
ATOM    427  HB2 ASN A  29      -2.072 -93.671 -49.580  1.00 81.85           H  
ATOM    428  HB3 ASN A  29      -2.436 -95.077 -50.569  1.00 81.85           H  
ATOM    429  O   ASN A  29       0.308 -93.444 -48.134  1.00 81.85           O  
ATOM    430  CG  ASN A  29      -0.988 -93.770 -51.411  1.00 81.85           C  
ATOM    431  ND2 ASN A  29      -1.765 -93.035 -52.159  1.00 81.85           N  
ATOM    432 HD21 ASN A  29      -1.354 -92.497 -52.909  1.00 81.85           H  
ATOM    433 HD22 ASN A  29      -2.648 -92.751 -51.758  1.00 81.85           H  
ATOM    434  OD1 ASN A  29       0.194 -93.914 -51.695  1.00 81.85           O  
ATOM    435  N   ARG A  30       1.774 -94.836 -49.120  1.00 80.22           N  
ATOM    436  H   ARG A  30       1.907 -95.599 -49.769  1.00 80.22           H  
ATOM    437  CA  ARG A  30       2.949 -94.174 -48.531  1.00 80.22           C  
ATOM    438  HA  ARG A  30       2.805 -94.111 -47.452  1.00 80.22           H  
ATOM    439  C   ARG A  30       3.090 -92.738 -49.025  1.00 80.22           C  
ATOM    440  CB  ARG A  30       4.229 -94.968 -48.824  1.00 80.22           C  
ATOM    441  HB2 ARG A  30       4.059 -96.021 -48.598  1.00 80.22           H  
ATOM    442  HB3 ARG A  30       4.472 -94.879 -49.883  1.00 80.22           H  
ATOM    443  O   ARG A  30       3.401 -91.862 -48.231  1.00 80.22           O  
ATOM    444  CG  ARG A  30       5.406 -94.446 -47.974  1.00 80.22           C  
ATOM    445  HG2 ARG A  30       5.455 -93.358 -48.030  1.00 80.22           H  
ATOM    446  HG3 ARG A  30       5.249 -94.721 -46.931  1.00 80.22           H  
ATOM    447  CD  ARG A  30       6.762 -94.975 -48.443  1.00 80.22           C  
ATOM    448  HD2 ARG A  30       7.525 -94.535 -47.801  1.00 80.22           H  
ATOM    449  HD3 ARG A  30       6.941 -94.640 -49.464  1.00 80.22           H  
ATOM    450  NE  ARG A  30       6.807 -96.446 -48.388  1.00 80.22           N  
ATOM    451  HE  ARG A  30       5.991 -96.925 -48.741  1.00 80.22           H  
ATOM    452  NH1 ARG A  30       8.886 -96.695 -47.447  1.00 80.22           N  
ATOM    453 HH11 ARG A  30       9.505 -97.212 -46.839  1.00 80.22           H  
ATOM    454 HH12 ARG A  30       9.049 -95.699 -47.478  1.00 80.22           H  
ATOM    455  NH2 ARG A  30       7.569 -98.451 -47.661  1.00 80.22           N  
ATOM    456 HH21 ARG A  30       8.248 -98.914 -47.074  1.00 80.22           H  
ATOM    457 HH22 ARG A  30       6.689 -98.892 -47.886  1.00 80.22           H  
ATOM    458  CZ  ARG A  30       7.752 -97.180 -47.838  1.00 80.22           C  
ATOM    459  N   ALA A  31       2.884 -92.513 -50.322  1.00 80.73           N  
ATOM    460  H   ALA A  31       2.534 -93.266 -50.895  1.00 80.73           H  
ATOM    461  CA  ALA A  31       3.090 -91.203 -50.935  1.00 80.73           C  
ATOM    462  HA  ALA A  31       4.089 -90.843 -50.688  1.00 80.73           H  
ATOM    463  C   ALA A  31       2.091 -90.166 -50.401  1.00 80.73           C  
ATOM    464  CB  ALA A  31       2.992 -91.369 -52.457  1.00 80.73           C  
ATOM    465  HB1 ALA A  31       2.002 -91.731 -52.733  1.00 80.73           H  
ATOM    466  HB2 ALA A  31       3.748 -92.072 -52.805  1.00 80.73           H  
ATOM    467  HB3 ALA A  31       3.162 -90.404 -52.934  1.00 80.73           H  
ATOM    468  O   ALA A  31       2.474 -89.051 -50.079  1.00 80.73           O  
ATOM    469  N   GLU A  32       0.831 -90.568 -50.247  1.00 81.15           N  
ATOM    470  H   GLU A  32       0.602 -91.512 -50.524  1.00 81.15           H  
ATOM    471  CA  GLU A  32      -0.265 -89.748 -49.717  1.00 81.15           C  
ATOM    472  HA  GLU A  32      -0.305 -88.792 -50.240  1.00 81.15           H  
ATOM    473  C   GLU A  32      -0.092 -89.446 -48.223  1.00 81.15           C  
ATOM    474  CB  GLU A  32      -1.537 -90.539 -50.028  1.00 81.15           C  
ATOM    475  HB2 GLU A  32      -1.567 -90.648 -51.112  1.00 81.15           H  
ATOM    476  HB3 GLU A  32      -1.418 -91.525 -49.580  1.00 81.15           H  
ATOM    477  O   GLU A  32      -0.187 -88.291 -47.819  1.00 81.15           O  
ATOM    478  CG  GLU A  32      -2.901 -89.991 -49.596  1.00 81.15           C  
ATOM    479  HG2 GLU A  32      -2.946 -89.963 -48.507  1.00 81.15           H  
ATOM    480  HG3 GLU A  32      -3.007 -88.977 -49.980  1.00 81.15           H  
ATOM    481  CD  GLU A  32      -4.038 -90.885 -50.146  1.00 81.15           C  
ATOM    482  OE1 GLU A  32      -5.191 -90.417 -50.194  1.00 81.15           O  
ATOM    483  OE2 GLU A  32      -3.754 -92.042 -50.556  1.00 81.15           O  
ATOM    484  N   LEU A  33       0.261 -90.450 -47.409  1.00 81.16           N  
ATOM    485  H   LEU A  33       0.319 -91.388 -47.779  1.00 81.16           H  
ATOM    486  CA  LEU A  33       0.518 -90.237 -45.982  1.00 81.16           C  
ATOM    487  HA  LEU A  33      -0.341 -89.710 -45.569  1.00 81.16           H  
ATOM    488  C   LEU A  33       1.747 -89.341 -45.746  1.00 81.16           C  
ATOM    489  CB  LEU A  33       0.651 -91.605 -45.288  1.00 81.16           C  
ATOM    490  HB2 LEU A  33      -0.229 -92.204 -45.522  1.00 81.16           H  
ATOM    491  HB3 LEU A  33       1.526 -92.111 -45.695  1.00 81.16           H  
ATOM    492  O   LEU A  33       1.700 -88.468 -44.885  1.00 81.16           O  
ATOM    493  CG  LEU A  33       0.793 -91.511 -43.757  1.00 81.16           C  
ATOM    494  HG  LEU A  33       1.635 -90.864 -43.510  1.00 81.16           H  
ATOM    495  CD1 LEU A  33      -0.472 -90.974 -43.088  1.00 81.16           C  
ATOM    496 HD11 LEU A  33      -0.351 -90.992 -42.005  1.00 81.16           H  
ATOM    497 HD12 LEU A  33      -0.631 -89.939 -43.389  1.00 81.16           H  
ATOM    498 HD13 LEU A  33      -1.341 -91.569 -43.368  1.00 81.16           H  
ATOM    499  CD2 LEU A  33       1.084 -92.890 -43.167  1.00 81.16           C  
ATOM    500 HD21 LEU A  33       1.876 -93.382 -43.733  1.00 81.16           H  
ATOM    501 HD22 LEU A  33       1.421 -92.760 -42.139  1.00 81.16           H  
ATOM    502 HD23 LEU A  33       0.189 -93.512 -43.179  1.00 81.16           H  
ATOM    503  N   LEU A  34       2.826 -89.522 -46.519  1.00 81.29           N  
ATOM    504  H   LEU A  34       2.807 -90.249 -47.220  1.00 81.29           H  
ATOM    505  CA  LEU A  34       3.997 -88.642 -46.450  1.00 81.29           C  
ATOM    506  HA  LEU A  34       4.284 -88.524 -45.405  1.00 81.29           H  
ATOM    507  C   LEU A  34       3.689 -87.225 -46.944  1.00 81.29           C  
ATOM    508  CB  LEU A  34       5.182 -89.233 -47.236  1.00 81.29           C  
ATOM    509  HB2 LEU A  34       4.838 -89.504 -48.234  1.00 81.29           H  
ATOM    510  HB3 LEU A  34       5.938 -88.457 -47.348  1.00 81.29           H  
ATOM    511  O   LEU A  34       4.180 -86.286 -46.337  1.00 81.29           O  
ATOM    512  CG  LEU A  34       5.847 -90.450 -46.572  1.00 81.29           C  
ATOM    513  HG  LEU A  34       5.103 -91.232 -46.420  1.00 81.29           H  
ATOM    514  CD1 LEU A  34       6.948 -91.000 -47.483  1.00 81.29           C  
ATOM    515 HD11 LEU A  34       7.382 -91.894 -47.034  1.00 81.29           H  
ATOM    516 HD12 LEU A  34       7.723 -90.245 -47.616  1.00 81.29           H  
ATOM    517 HD13 LEU A  34       6.523 -91.245 -48.456  1.00 81.29           H  
ATOM    518  CD2 LEU A  34       6.490 -90.116 -45.225  1.00 81.29           C  
ATOM    519 HD21 LEU A  34       7.023 -90.983 -44.835  1.00 81.29           H  
ATOM    520 HD22 LEU A  34       5.727 -89.837 -44.499  1.00 81.29           H  
ATOM    521 HD23 LEU A  34       7.183 -89.282 -45.343  1.00 81.29           H  
ATOM    522  N   ALA A  35       2.871 -87.056 -47.986  1.00 81.28           N  
ATOM    523  H   ALA A  35       2.515 -87.863 -48.479  1.00 81.28           H  
ATOM    524  CA  ALA A  35       2.482 -85.731 -48.470  1.00 81.28           C  
ATOM    525  HA  ALA A  35       3.384 -85.152 -48.667  1.00 81.28           H  
ATOM    526  C   ALA A  35       1.671 -84.952 -47.423  1.00 81.28           C  
ATOM    527  CB  ALA A  35       1.711 -85.884 -49.786  1.00 81.28           C  
ATOM    528  HB1 ALA A  35       1.427 -84.897 -50.152  1.00 81.28           H  
ATOM    529  HB2 ALA A  35       2.342 -86.369 -50.531  1.00 81.28           H  
ATOM    530  HB3 ALA A  35       0.809 -86.476 -49.628  1.00 81.28           H  
ATOM    531  O   ALA A  35       1.974 -83.793 -47.165  1.00 81.28           O  
ATOM    532  N   LEU A  36       0.695 -85.591 -46.765  1.00 78.90           N  
ATOM    533  H   LEU A  36       0.467 -86.538 -47.030  1.00 78.90           H  
ATOM    534  CA  LEU A  36      -0.076 -84.942 -45.698  1.00 78.90           C  
ATOM    535  HA  LEU A  36      -0.473 -83.999 -46.075  1.00 78.90           H  
ATOM    536  C   LEU A  36       0.795 -84.597 -44.479  1.00 78.90           C  
ATOM    537  CB  LEU A  36      -1.239 -85.848 -45.267  1.00 78.90           C  
ATOM    538  HB2 LEU A  36      -1.704 -85.380 -44.400  1.00 78.90           H  
ATOM    539  HB3 LEU A  36      -0.828 -86.810 -44.962  1.00 78.90           H  
ATOM    540  O   LEU A  36       0.635 -83.524 -43.899  1.00 78.90           O  
ATOM    541  CG  LEU A  36      -2.346 -86.077 -46.309  1.00 78.90           C  
ATOM    542  HG  LEU A  36      -1.910 -86.399 -47.255  1.00 78.90           H  
ATOM    543  CD1 LEU A  36      -3.288 -87.173 -45.805  1.00 78.90           C  
ATOM    544 HD11 LEU A  36      -3.745 -86.873 -44.862  1.00 78.90           H  
ATOM    545 HD12 LEU A  36      -4.072 -87.350 -46.541  1.00 78.90           H  
ATOM    546 HD13 LEU A  36      -2.730 -88.098 -45.663  1.00 78.90           H  
ATOM    547  CD2 LEU A  36      -3.170 -84.811 -46.550  1.00 78.90           C  
ATOM    548 HD21 LEU A  36      -2.530 -84.028 -46.958  1.00 78.90           H  
ATOM    549 HD22 LEU A  36      -3.625 -84.479 -45.617  1.00 78.90           H  
ATOM    550 HD23 LEU A  36      -3.956 -85.023 -47.274  1.00 78.90           H  
ATOM    551  N   LEU A  37       1.725 -85.483 -44.103  1.00 80.42           N  
ATOM    552  H   LEU A  37       1.795 -86.355 -44.608  1.00 80.42           H  
ATOM    553  CA  LEU A  37       2.690 -85.208 -43.037  1.00 80.42           C  
ATOM    554  HA  LEU A  37       2.150 -84.881 -42.149  1.00 80.42           H  
ATOM    555  C   LEU A  37       3.636 -84.061 -43.409  1.00 80.42           C  
ATOM    556  CB  LEU A  37       3.489 -86.478 -42.707  1.00 80.42           C  
ATOM    557  HB2 LEU A  37       3.853 -86.909 -43.640  1.00 80.42           H  
ATOM    558  HB3 LEU A  37       4.357 -86.192 -42.114  1.00 80.42           H  
ATOM    559  O   LEU A  37       3.896 -83.219 -42.560  1.00 80.42           O  
ATOM    560  CG  LEU A  37       2.698 -87.535 -41.919  1.00 80.42           C  
ATOM    561  HG  LEU A  37       1.709 -87.669 -42.356  1.00 80.42           H  
ATOM    562  CD1 LEU A  37       3.441 -88.872 -41.977  1.00 80.42           C  
ATOM    563 HD11 LEU A  37       2.894 -89.617 -41.400  1.00 80.42           H  
ATOM    564 HD12 LEU A  37       4.448 -88.751 -41.577  1.00 80.42           H  
ATOM    565 HD13 LEU A  37       3.506 -89.202 -43.014  1.00 80.42           H  
ATOM    566  CD2 LEU A  37       2.537 -87.141 -40.448  1.00 80.42           C  
ATOM    567 HD21 LEU A  37       1.967 -87.908 -39.925  1.00 80.42           H  
ATOM    568 HD22 LEU A  37       3.514 -87.027 -39.978  1.00 80.42           H  
ATOM    569 HD23 LEU A  37       1.998 -86.197 -40.368  1.00 80.42           H  
ATOM    570  N   GLU A  38       4.106 -83.985 -44.656  1.00 79.41           N  
ATOM    571  H   GLU A  38       3.893 -84.724 -45.311  1.00 79.41           H  
ATOM    572  CA  GLU A  38       4.966 -82.890 -45.119  1.00 79.41           C  
ATOM    573  HA  GLU A  38       5.755 -82.759 -44.379  1.00 79.41           H  
ATOM    574  C   GLU A  38       4.193 -81.560 -45.198  1.00 79.41           C  
ATOM    575  CB  GLU A  38       5.645 -83.265 -46.450  1.00 79.41           C  
ATOM    576  HB2 GLU A  38       5.949 -84.311 -46.424  1.00 79.41           H  
ATOM    577  HB3 GLU A  38       4.916 -83.155 -47.253  1.00 79.41           H  
ATOM    578  O   GLU A  38       4.708 -80.545 -44.750  1.00 79.41           O  
ATOM    579  CG  GLU A  38       6.891 -82.420 -46.786  1.00 79.41           C  
ATOM    580  HG2 GLU A  38       7.095 -82.551 -47.849  1.00 79.41           H  
ATOM    581  HG3 GLU A  38       6.670 -81.365 -46.622  1.00 79.41           H  
ATOM    582  CD  GLU A  38       8.159 -82.814 -46.001  1.00 79.41           C  
ATOM    583  OE1 GLU A  38       9.287 -82.523 -46.464  1.00 79.41           O  
ATOM    584  OE2 GLU A  38       8.061 -83.424 -44.910  1.00 79.41           O  
ATOM    585  N   GLU A  39       2.921 -81.551 -45.621  1.00 77.30           N  
ATOM    586  H   GLU A  39       2.539 -82.392 -46.030  1.00 77.30           H  
ATOM    587  CA  GLU A  39       2.064 -80.353 -45.525  1.00 77.30           C  
ATOM    588  HA  GLU A  39       2.523 -79.539 -46.086  1.00 77.30           H  
ATOM    589  C   GLU A  39       1.914 -79.868 -44.072  1.00 77.30           C  
ATOM    590  CB  GLU A  39       0.655 -80.620 -46.088  1.00 77.30           C  
ATOM    591  HB2 GLU A  39       0.296 -81.589 -45.740  1.00 77.30           H  
ATOM    592  HB3 GLU A  39      -0.010 -79.864 -45.670  1.00 77.30           H  
ATOM    593  O   GLU A  39       1.958 -78.666 -43.811  1.00 77.30           O  
ATOM    594  CG  GLU A  39       0.521 -80.549 -47.617  1.00 77.30           C  
ATOM    595  HG2 GLU A  39       0.978 -79.627 -47.976  1.00 77.30           H  
ATOM    596  HG3 GLU A  39       1.037 -81.393 -48.074  1.00 77.30           H  
ATOM    597  CD  GLU A  39      -0.968 -80.556 -47.999  1.00 77.30           C  
ATOM    598  OE1 GLU A  39      -1.510 -81.600 -48.433  1.00 77.30           O  
ATOM    599  OE2 GLU A  39      -1.680 -79.563 -47.710  1.00 77.30           O  
ATOM    600  N   VAL A  40       1.767 -80.784 -43.105  1.00 75.73           N  
ATOM    601  H   VAL A  40       1.714 -81.755 -43.377  1.00 75.73           H  
ATOM    602  CA  VAL A  40       1.786 -80.445 -41.669  1.00 75.73           C  
ATOM    603  HA  VAL A  40       1.106 -79.609 -41.503  1.00 75.73           H  
ATOM    604  C   VAL A  40       3.174 -79.956 -41.236  1.00 75.73           C  
ATOM    605  CB  VAL A  40       1.285 -81.635 -40.819  1.00 75.73           C  
ATOM    606  HB  VAL A  40       1.784 -82.550 -41.140  1.00 75.73           H  
ATOM    607  O   VAL A  40       3.262 -79.035 -40.428  1.00 75.73           O  
ATOM    608  CG1 VAL A  40       1.525 -81.469 -39.315  1.00 75.73           C  
ATOM    609 HG11 VAL A  40       2.595 -81.494 -39.110  1.00 75.73           H  
ATOM    610 HG12 VAL A  40       1.056 -82.285 -38.766  1.00 75.73           H  
ATOM    611 HG13 VAL A  40       1.120 -80.518 -38.970  1.00 75.73           H  
ATOM    612  CG2 VAL A  40      -0.227 -81.811 -41.003  1.00 75.73           C  
ATOM    613 HG21 VAL A  40      -0.748 -80.912 -40.675  1.00 75.73           H  
ATOM    614 HG22 VAL A  40      -0.450 -82.001 -42.053  1.00 75.73           H  
ATOM    615 HG23 VAL A  40      -0.579 -82.661 -40.417  1.00 75.73           H  
ATOM    616  N   ARG A  41       4.253 -80.512 -41.796  1.00 73.67           N  
ATOM    617  H   ARG A  41       4.090 -81.262 -42.453  1.00 73.67           H  
ATOM    618  CA  ARG A  41       5.656 -80.173 -41.503  1.00 73.67           C  
ATOM    619  HA  ARG A  41       5.775 -80.099 -40.422  1.00 73.67           H  
ATOM    620  C   ARG A  41       6.115 -78.840 -42.086  1.00 73.67           C  
ATOM    621  CB  ARG A  41       6.545 -81.303 -42.033  1.00 73.67           C  
ATOM    622  HB2 ARG A  41       6.617 -81.230 -43.118  1.00 73.67           H  
ATOM    623  HB3 ARG A  41       6.094 -82.265 -41.792  1.00 73.67           H  
ATOM    624  O   ARG A  41       7.000 -78.226 -41.508  1.00 73.67           O  
ATOM    625  CG  ARG A  41       7.963 -81.265 -41.462  1.00 73.67           C  
ATOM    626  HG2 ARG A  41       8.531 -80.492 -41.979  1.00 73.67           H  
ATOM    627  HG3 ARG A  41       7.944 -81.045 -40.394  1.00 73.67           H  
ATOM    628  CD  ARG A  41       8.612 -82.634 -41.676  1.00 73.67           C  
ATOM    629  HD2 ARG A  41       8.271 -83.066 -42.616  1.00 73.67           H  
ATOM    630  HD3 ARG A  41       8.298 -83.304 -40.875  1.00 73.67           H  
ATOM    631  NE  ARG A  41      10.069 -82.524 -41.666  1.00 73.67           N  
ATOM    632  HE  ARG A  41      10.512 -82.679 -40.771  1.00 73.67           H  
ATOM    633  NH1 ARG A  41      10.440 -82.382 -43.920  1.00 73.67           N  
ATOM    634 HH11 ARG A  41      10.965 -82.133 -44.747  1.00 73.67           H  
ATOM    635 HH12 ARG A  41       9.505 -82.704 -44.124  1.00 73.67           H  
ATOM    636  NH2 ARG A  41      12.106 -82.019 -42.472  1.00 73.67           N  
ATOM    637 HH21 ARG A  41      12.718 -81.808 -43.247  1.00 73.67           H  
ATOM    638 HH22 ARG A  41      12.403 -82.016 -41.507  1.00 73.67           H  
ATOM    639  CZ  ARG A  41      10.858 -82.309 -42.693  1.00 73.67           C  
ATOM    640  N   GLU A  42       5.522 -78.384 -43.183  1.00 73.07           N  
ATOM    641  H   GLU A  42       4.945 -79.036 -43.695  1.00 73.07           H  
ATOM    642  CA  GLU A  42       5.720 -77.046 -43.754  1.00 73.07           C  
ATOM    643  HA  GLU A  42       6.748 -76.721 -43.594  1.00 73.07           H  
ATOM    644  C   GLU A  42       4.800 -76.020 -43.078  1.00 73.07           C  
ATOM    645  CB  GLU A  42       5.450 -77.079 -45.267  1.00 73.07           C  
ATOM    646  HB2 GLU A  42       4.467 -77.515 -45.441  1.00 73.07           H  
ATOM    647  HB3 GLU A  42       5.440 -76.052 -45.633  1.00 73.07           H  
ATOM    648  O   GLU A  42       5.220 -74.904 -42.754  1.00 73.07           O  
ATOM    649  CG  GLU A  42       6.514 -77.861 -46.057  1.00 73.07           C  
ATOM    650  HG2 GLU A  42       6.531 -78.898 -45.721  1.00 73.07           H  
ATOM    651  HG3 GLU A  42       7.488 -77.426 -45.835  1.00 73.07           H  
ATOM    652  CD  GLU A  42       6.279 -77.825 -47.579  1.00 73.07           C  
ATOM    653  OE1 GLU A  42       7.255 -78.093 -48.317  1.00 73.07           O  
ATOM    654  OE2 GLU A  42       5.148 -77.498 -48.009  1.00 73.07           O  
ATOM    655  N   ALA A  43       3.553 -76.408 -42.785  1.00 71.91           N  
ATOM    656  H   ALA A  43       3.236 -77.312 -43.104  1.00 71.91           H  
ATOM    657  CA  ALA A  43       2.616 -75.556 -42.067  1.00 71.91           C  
ATOM    658  HA  ALA A  43       2.621 -74.578 -42.547  1.00 71.91           H  
ATOM    659  C   ALA A  43       3.017 -75.334 -40.601  1.00 71.91           C  
ATOM    660  CB  ALA A  43       1.202 -76.132 -42.185  1.00 71.91           C  
ATOM    661  HB1 ALA A  43       1.165 -77.114 -41.713  1.00 71.91           H  
ATOM    662  HB2 ALA A  43       0.931 -76.229 -43.236  1.00 71.91           H  
ATOM    663  HB3 ALA A  43       0.496 -75.468 -41.687  1.00 71.91           H  
ATOM    664  O   ALA A  43       2.733 -74.257 -40.093  1.00 71.91           O  
ATOM    665  N   LEU A  44       3.693 -76.280 -39.935  1.00 71.96           N  
ATOM    666  H   LEU A  44       3.823 -77.175 -40.386  1.00 71.96           H  
ATOM    667  CA  LEU A  44       4.124 -76.142 -38.537  1.00 71.96           C  
ATOM    668  HA  LEU A  44       3.239 -75.863 -37.967  1.00 71.96           H  
ATOM    669  C   LEU A  44       5.123 -74.999 -38.324  1.00 71.96           C  
ATOM    670  CB  LEU A  44       4.657 -77.476 -37.976  1.00 71.96           C  
ATOM    671  HB2 LEU A  44       4.979 -78.113 -38.800  1.00 71.96           H  
ATOM    672  HB3 LEU A  44       5.531 -77.295 -37.351  1.00 71.96           H  
ATOM    673  O   LEU A  44       4.826 -74.153 -37.489  1.00 71.96           O  
ATOM    674  CG  LEU A  44       3.604 -78.204 -37.129  1.00 71.96           C  
ATOM    675  HG  LEU A  44       2.636 -78.153 -37.628  1.00 71.96           H  
ATOM    676  CD1 LEU A  44       3.986 -79.670 -36.977  1.00 71.96           C  
ATOM    677 HD11 LEU A  44       4.963 -79.769 -36.506  1.00 71.96           H  
ATOM    678 HD12 LEU A  44       3.228 -80.196 -36.397  1.00 71.96           H  
ATOM    679 HD13 LEU A  44       4.020 -80.108 -37.975  1.00 71.96           H  
ATOM    680  CD2 LEU A  44       3.493 -77.591 -35.731  1.00 71.96           C  
ATOM    681 HD21 LEU A  44       4.443 -77.683 -35.204  1.00 71.96           H  
ATOM    682 HD22 LEU A  44       2.718 -78.112 -35.169  1.00 71.96           H  
ATOM    683 HD23 LEU A  44       3.219 -76.538 -35.803  1.00 71.96           H  
ATOM    684  N   PRO A  45       6.262 -74.904 -39.039  1.00 66.80           N  
ATOM    685  CA  PRO A  45       7.121 -73.726 -39.024  1.00 66.80           C  
ATOM    686  HA  PRO A  45       7.548 -73.611 -38.027  1.00 66.80           H  
ATOM    687  C   PRO A  45       6.360 -72.456 -39.385  1.00 66.80           C  
ATOM    688  CB  PRO A  45       8.246 -73.993 -40.029  1.00 66.80           C  
ATOM    689  HB2 PRO A  45       7.975 -73.617 -41.016  1.00 66.80           H  
ATOM    690  HB3 PRO A  45       9.190 -73.556 -39.703  1.00 66.80           H  
ATOM    691  O   PRO A  45       6.547 -71.462 -38.706  1.00 66.80           O  
ATOM    692  CG  PRO A  45       8.316 -75.514 -40.082  1.00 66.80           C  
ATOM    693  HG2 PRO A  45       8.933 -75.887 -39.264  1.00 66.80           H  
ATOM    694  HG3 PRO A  45       8.695 -75.869 -41.040  1.00 66.80           H  
ATOM    695  CD  PRO A  45       6.863 -75.926 -39.864  1.00 66.80           C  
ATOM    696  HD2 PRO A  45       6.834 -76.902 -39.381  1.00 66.80           H  
ATOM    697  HD3 PRO A  45       6.344 -75.957 -40.822  1.00 66.80           H  
ATOM    698  N   GLY A  46       5.459 -72.480 -40.374  1.00 67.37           N  
ATOM    699  H   GLY A  46       5.350 -73.324 -40.917  1.00 67.37           H  
ATOM    700  CA  GLY A  46       4.650 -71.308 -40.728  1.00 67.37           C  
ATOM    701  HA2 GLY A  46       4.039 -71.553 -41.596  1.00 67.37           H  
ATOM    702  HA3 GLY A  46       5.309 -70.480 -40.989  1.00 67.37           H  
ATOM    703  C   GLY A  46       3.716 -70.845 -39.602  1.00 67.37           C  
ATOM    704  O   GLY A  46       3.671 -69.661 -39.291  1.00 67.37           O  
ATOM    705  N   SER A  47       3.006 -71.765 -38.944  1.00 66.28           N  
ATOM    706  H   SER A  47       3.074 -72.728 -39.241  1.00 66.28           H  
ATOM    707  CA  SER A  47       2.072 -71.458 -37.855  1.00 66.28           C  
ATOM    708  HA  SER A  47       1.535 -70.544 -38.109  1.00 66.28           H  
ATOM    709  C   SER A  47       2.770 -71.212 -36.521  1.00 66.28           C  
ATOM    710  CB  SER A  47       1.030 -72.570 -37.696  1.00 66.28           C  
ATOM    711  HB2 SER A  47       0.326 -72.285 -36.914  1.00 66.28           H  
ATOM    712  HB3 SER A  47       0.479 -72.682 -38.630  1.00 66.28           H  
ATOM    713  O   SER A  47       2.281 -70.418 -35.730  1.00 66.28           O  
ATOM    714  OG  SER A  47       1.619 -73.813 -37.357  1.00 66.28           O  
ATOM    715  HG  SER A  47       2.308 -73.676 -36.703  1.00 66.28           H  
ATOM    716  N   LEU A  48       3.910 -71.863 -36.264  1.00 66.10           N  
ATOM    717  H   LEU A  48       4.261 -72.507 -36.958  1.00 66.10           H  
ATOM    718  CA  LEU A  48       4.765 -71.583 -35.109  1.00 66.10           C  
ATOM    719  HA  LEU A  48       4.138 -71.463 -34.226  1.00 66.10           H  
ATOM    720  C   LEU A  48       5.510 -70.264 -35.294  1.00 66.10           C  
ATOM    721  CB  LEU A  48       5.768 -72.724 -34.856  1.00 66.10           C  
ATOM    722  HB2 LEU A  48       6.269 -72.966 -35.793  1.00 66.10           H  
ATOM    723  HB3 LEU A  48       6.537 -72.366 -34.172  1.00 66.10           H  
ATOM    724  O   LEU A  48       5.636 -69.543 -34.320  1.00 66.10           O  
ATOM    725  CG  LEU A  48       5.142 -73.992 -34.247  1.00 66.10           C  
ATOM    726  HG  LEU A  48       4.235 -74.258 -34.790  1.00 66.10           H  
ATOM    727  CD1 LEU A  48       6.125 -75.159 -34.350  1.00 66.10           C  
ATOM    728 HD11 LEU A  48       5.706 -76.041 -33.865  1.00 66.10           H  
ATOM    729 HD12 LEU A  48       6.296 -75.385 -35.402  1.00 66.10           H  
ATOM    730 HD13 LEU A  48       7.069 -74.897 -33.873  1.00 66.10           H  
ATOM    731  CD2 LEU A  48       4.795 -73.803 -32.767  1.00 66.10           C  
ATOM    732 HD21 LEU A  48       4.054 -73.011 -32.653  1.00 66.10           H  
ATOM    733 HD22 LEU A  48       4.374 -74.724 -32.365  1.00 66.10           H  
ATOM    734 HD23 LEU A  48       5.689 -73.536 -32.203  1.00 66.10           H  
ATOM    735  N   ALA A  49       5.935 -69.911 -36.510  1.00 64.01           N  
ATOM    736  H   ALA A  49       5.872 -70.571 -37.271  1.00 64.01           H  
ATOM    737  CA  ALA A  49       6.502 -68.600 -36.812  1.00 64.01           C  
ATOM    738  HA  ALA A  49       7.258 -68.370 -36.062  1.00 64.01           H  
ATOM    739  C   ALA A  49       5.430 -67.514 -36.734  1.00 64.01           C  
ATOM    740  CB  ALA A  49       7.196 -68.599 -38.177  1.00 64.01           C  
ATOM    741  HB1 ALA A  49       8.001 -69.335 -38.183  1.00 64.01           H  
ATOM    742  HB2 ALA A  49       7.623 -67.614 -38.362  1.00 64.01           H  
ATOM    743  HB3 ALA A  49       6.480 -68.826 -38.966  1.00 64.01           H  
ATOM    744  O   ALA A  49       5.679 -66.513 -36.089  1.00 64.01           O  
ATOM    745  N   GLN A  50       4.217 -67.722 -37.263  1.00 65.18           N  
ATOM    746  H   GLN A  50       4.068 -68.522 -37.860  1.00 65.18           H  
ATOM    747  CA  GLN A  50       3.107 -66.787 -37.035  1.00 65.18           C  
ATOM    748  HA  GLN A  50       3.430 -65.788 -37.328  1.00 65.18           H  
ATOM    749  C   GLN A  50       2.726 -66.701 -35.554  1.00 65.18           C  
ATOM    750  CB  GLN A  50       1.877 -67.160 -37.875  1.00 65.18           C  
ATOM    751  HB2 GLN A  50       1.009 -66.639 -37.470  1.00 65.18           H  
ATOM    752  HB3 GLN A  50       1.691 -68.232 -37.815  1.00 65.18           H  
ATOM    753  O   GLN A  50       2.455 -65.612 -35.069  1.00 65.18           O  
ATOM    754  CG  GLN A  50       2.045 -66.725 -39.335  1.00 65.18           C  
ATOM    755  HG2 GLN A  50       2.333 -65.674 -39.353  1.00 65.18           H  
ATOM    756  HG3 GLN A  50       2.842 -67.294 -39.813  1.00 65.18           H  
ATOM    757  CD  GLN A  50       0.762 -66.898 -40.142  1.00 65.18           C  
ATOM    758  NE2 GLN A  50       0.366 -65.889 -40.887  1.00 65.18           N  
ATOM    759 HE21 GLN A  50       0.898 -65.030 -40.873  1.00 65.18           H  
ATOM    760 HE22 GLN A  50      -0.514 -65.991 -41.371  1.00 65.18           H  
ATOM    761  OE1 GLN A  50       0.091 -67.922 -40.131  1.00 65.18           O  
ATOM    762  N   ALA A  51       2.757 -67.802 -34.798  1.00 64.83           N  
ATOM    763  H   ALA A  51       2.904 -68.701 -35.235  1.00 64.83           H  
ATOM    764  CA  ALA A  51       2.568 -67.756 -33.351  1.00 64.83           C  
ATOM    765  HA  ALA A  51       1.666 -67.180 -33.142  1.00 64.83           H  
ATOM    766  C   ALA A  51       3.730 -67.036 -32.646  1.00 64.83           C  
ATOM    767  CB  ALA A  51       2.350 -69.170 -32.802  1.00 64.83           C  
ATOM    768  HB1 ALA A  51       2.161 -69.117 -31.730  1.00 64.83           H  
ATOM    769  HB2 ALA A  51       1.488 -69.628 -33.288  1.00 64.83           H  
ATOM    770  HB3 ALA A  51       3.236 -69.779 -32.976  1.00 64.83           H  
ATOM    771  O   ALA A  51       3.471 -66.282 -31.727  1.00 64.83           O  
ATOM    772  N   GLN A  52       4.983 -67.199 -33.080  1.00 64.02           N  
ATOM    773  H   GLN A  52       5.139 -67.863 -33.825  1.00 64.02           H  
ATOM    774  CA  GLN A  52       6.169 -66.512 -32.546  1.00 64.02           C  
ATOM    775  HA  GLN A  52       6.123 -66.517 -31.457  1.00 64.02           H  
ATOM    776  C   GLN A  52       6.270 -65.046 -32.986  1.00 64.02           C  
ATOM    777  CB  GLN A  52       7.444 -67.262 -32.959  1.00 64.02           C  
ATOM    778  HB2 GLN A  52       8.306 -66.610 -32.822  1.00 64.02           H  
ATOM    779  HB3 GLN A  52       7.383 -67.518 -34.017  1.00 64.02           H  
ATOM    780  O   GLN A  52       6.844 -64.241 -32.269  1.00 64.02           O  
ATOM    781  CG  GLN A  52       7.672 -68.522 -32.110  1.00 64.02           C  
ATOM    782  HG2 GLN A  52       7.902 -68.215 -31.090  1.00 64.02           H  
ATOM    783  HG3 GLN A  52       6.764 -69.124 -32.077  1.00 64.02           H  
ATOM    784  CD  GLN A  52       8.810 -69.400 -32.627  1.00 64.02           C  
ATOM    785  NE2 GLN A  52       9.267 -70.347 -31.837  1.00 64.02           N  
ATOM    786 HE21 GLN A  52      10.039 -70.883 -32.206  1.00 64.02           H  
ATOM    787 HE22 GLN A  52       8.899 -70.451 -30.902  1.00 64.02           H  
ATOM    788  OE1 GLN A  52       9.317 -69.283 -33.730  1.00 64.02           O  
ATOM    789  N   GLU A  53       5.695 -64.675 -34.124  1.00 65.03           N  
ATOM    790  H   GLU A  53       5.361 -65.408 -34.733  1.00 65.03           H  
ATOM    791  CA  GLU A  53       5.565 -63.307 -34.626  1.00 65.03           C  
ATOM    792  HA  GLU A  53       6.477 -62.747 -34.415  1.00 65.03           H  
ATOM    793  C   GLU A  53       4.402 -62.605 -33.922  1.00 65.03           C  
ATOM    794  CB  GLU A  53       5.373 -63.372 -36.148  1.00 65.03           C  
ATOM    795  HB2 GLU A  53       6.226 -63.893 -36.581  1.00 65.03           H  
ATOM    796  HB3 GLU A  53       4.470 -63.946 -36.359  1.00 65.03           H  
ATOM    797  O   GLU A  53       4.540 -61.462 -33.494  1.00 65.03           O  
ATOM    798  CG  GLU A  53       5.258 -62.001 -36.826  1.00 65.03           C  
ATOM    799  HG2 GLU A  53       6.127 -61.404 -36.550  1.00 65.03           H  
ATOM    800  HG3 GLU A  53       4.365 -61.493 -36.462  1.00 65.03           H  
ATOM    801  CD  GLU A  53       5.175 -62.128 -38.358  1.00 65.03           C  
ATOM    802  OE1 GLU A  53       5.766 -61.261 -39.042  1.00 65.03           O  
ATOM    803  OE2 GLU A  53       4.516 -63.080 -38.844  1.00 65.03           O  
ATOM    804  N   LEU A  54       3.300 -63.318 -33.672  1.00 62.51           N  
ATOM    805  H   LEU A  54       3.208 -64.228 -34.101  1.00 62.51           H  
ATOM    806  CA  LEU A  54       2.242 -62.862 -32.780  1.00 62.51           C  
ATOM    807  HA  LEU A  54       1.975 -61.844 -33.065  1.00 62.51           H  
ATOM    808  C   LEU A  54       2.725 -62.779 -31.328  1.00 62.51           C  
ATOM    809  CB  LEU A  54       0.993 -63.750 -32.910  1.00 62.51           C  
ATOM    810  HB2 LEU A  54       1.295 -64.792 -32.808  1.00 62.51           H  
ATOM    811  HB3 LEU A  54       0.322 -63.519 -32.082  1.00 62.51           H  
ATOM    812  O   LEU A  54       2.367 -61.806 -30.689  1.00 62.51           O  
ATOM    813  CG  LEU A  54       0.205 -63.558 -34.221  1.00 62.51           C  
ATOM    814  HG  LEU A  54       0.878 -63.599 -35.078  1.00 62.51           H  
ATOM    815  CD1 LEU A  54      -0.833 -64.674 -34.360  1.00 62.51           C  
ATOM    816 HD11 LEU A  54      -1.383 -64.548 -35.293  1.00 62.51           H  
ATOM    817 HD12 LEU A  54      -0.324 -65.637 -34.383  1.00 62.51           H  
ATOM    818 HD13 LEU A  54      -1.526 -64.647 -33.519  1.00 62.51           H  
ATOM    819  CD2 LEU A  54      -0.538 -62.220 -34.254  1.00 62.51           C  
ATOM    820 HD21 LEU A  54      -1.196 -62.131 -33.389  1.00 62.51           H  
ATOM    821 HD22 LEU A  54      -1.130 -62.151 -35.167  1.00 62.51           H  
ATOM    822 HD23 LEU A  54       0.177 -61.398 -34.252  1.00 62.51           H  
ATOM    823  N   ILE A  55       3.552 -63.708 -30.820  1.00 61.43           N  
ATOM    824  H   ILE A  55       3.727 -64.520 -31.396  1.00 61.43           H  
ATOM    825  CA  ILE A  55       4.157 -63.699 -29.466  1.00 61.43           C  
ATOM    826  HA  ILE A  55       3.377 -63.428 -28.754  1.00 61.43           H  
ATOM    827  C   ILE A  55       5.287 -62.666 -29.338  1.00 61.43           C  
ATOM    828  CB  ILE A  55       4.666 -65.101 -29.044  1.00 61.43           C  
ATOM    829  HB  ILE A  55       5.242 -65.497 -29.881  1.00 61.43           H  
ATOM    830  O   ILE A  55       5.426 -62.056 -28.283  1.00 61.43           O  
ATOM    831  CG1 ILE A  55       3.509 -66.070 -28.710  1.00 61.43           C  
ATOM    832 HG12 ILE A  55       2.687 -65.935 -29.413  1.00 61.43           H  
ATOM    833 HG13 ILE A  55       3.110 -65.840 -27.722  1.00 61.43           H  
ATOM    834  CG2 ILE A  55       5.597 -65.081 -27.815  1.00 61.43           C  
ATOM    835 HG21 ILE A  55       5.891 -66.090 -27.526  1.00 61.43           H  
ATOM    836 HG22 ILE A  55       5.100 -64.612 -26.966  1.00 61.43           H  
ATOM    837 HG23 ILE A  55       6.519 -64.538 -28.026  1.00 61.43           H  
ATOM    838  CD1 ILE A  55       3.959 -67.543 -28.749  1.00 61.43           C  
ATOM    839 HD11 ILE A  55       3.861 -67.987 -27.758  1.00 61.43           H  
ATOM    840 HD12 ILE A  55       3.340 -68.095 -29.457  1.00 61.43           H  
ATOM    841 HD13 ILE A  55       4.995 -67.636 -29.075  1.00 61.43           H  
ATOM    842  N   GLY A  56       6.069 -62.444 -30.393  1.00 65.90           N  
ATOM    843  H   GLY A  56       5.952 -63.047 -31.195  1.00 65.90           H  
ATOM    844  CA  GLY A  56       7.233 -61.555 -30.413  1.00 65.90           C  
ATOM    845  HA2 GLY A  56       7.733 -61.577 -29.445  1.00 65.90           H  
ATOM    846  HA3 GLY A  56       7.933 -61.912 -31.168  1.00 65.90           H  
ATOM    847  C   GLY A  56       6.860 -60.115 -30.749  1.00 65.90           C  
ATOM    848  O   GLY A  56       7.281 -59.197 -30.059  1.00 65.90           O  
ATOM    849  N   GLY A  57       5.963 -59.902 -31.715  1.00 68.27           N  
ATOM    850  H   GLY A  57       5.659 -60.684 -32.278  1.00 68.27           H  
ATOM    851  CA  GLY A  57       5.222 -58.647 -31.872  1.00 68.27           C  
ATOM    852  HA2 GLY A  57       5.921 -57.818 -31.984  1.00 68.27           H  
ATOM    853  HA3 GLY A  57       4.604 -58.714 -32.768  1.00 68.27           H  
ATOM    854  C   GLY A  57       4.307 -58.369 -30.674  1.00 68.27           C  
ATOM    855  O   GLY A  57       3.968 -57.218 -30.395  1.00 68.27           O  
ATOM    856  N   ARG A  58       3.959 -59.405 -29.900  1.00 63.66           N  
ATOM    857  H   ARG A  58       4.171 -60.336 -30.229  1.00 63.66           H  
ATOM    858  CA  ARG A  58       3.352 -59.256 -28.578  1.00 63.66           C  
ATOM    859  HA  ARG A  58       2.639 -58.436 -28.666  1.00 63.66           H  
ATOM    860  C   ARG A  58       4.342 -58.788 -27.531  1.00 63.66           C  
ATOM    861  CB  ARG A  58       2.579 -60.520 -28.189  1.00 63.66           C  
ATOM    862  HB2 ARG A  58       1.651 -60.543 -28.759  1.00 63.66           H  
ATOM    863  HB3 ARG A  58       3.188 -61.369 -28.501  1.00 63.66           H  
ATOM    864  O   ARG A  58       4.072 -57.769 -26.923  1.00 63.66           O  
ATOM    865  CG  ARG A  58       2.217 -60.760 -26.729  1.00 63.66           C  
ATOM    866  HG2 ARG A  58       1.166 -60.489 -26.626  1.00 63.66           H  
ATOM    867  HG3 ARG A  58       2.821 -60.157 -26.051  1.00 63.66           H  
ATOM    868  CD  ARG A  58       2.354 -62.230 -26.339  1.00 63.66           C  
ATOM    869  HD2 ARG A  58       1.520 -62.460 -25.675  1.00 63.66           H  
ATOM    870  HD3 ARG A  58       2.228 -62.880 -27.205  1.00 63.66           H  
ATOM    871  NE  ARG A  58       3.611 -62.523 -25.630  1.00 63.66           N  
ATOM    872  HE  ARG A  58       4.429 -62.736 -26.183  1.00 63.66           H  
ATOM    873  NH1 ARG A  58       2.865 -62.150 -23.467  1.00 63.66           N  
ATOM    874 HH11 ARG A  58       1.920 -61.988 -23.785  1.00 63.66           H  
ATOM    875 HH12 ARG A  58       3.054 -62.154 -22.475  1.00 63.66           H  
ATOM    876  NH2 ARG A  58       4.910 -62.898 -23.800  1.00 63.66           N  
ATOM    877 HH21 ARG A  58       5.653 -63.219 -24.405  1.00 63.66           H  
ATOM    878 HH22 ARG A  58       5.089 -62.851 -22.808  1.00 63.66           H  
ATOM    879  CZ  ARG A  58       3.787 -62.512 -24.317  1.00 63.66           C  
ATOM    880  N   GLU A  59       5.459 -59.464 -27.325  1.00 67.90           N  
ATOM    881  H   GLU A  59       5.609 -60.324 -27.833  1.00 67.90           H  
ATOM    882  CA  GLU A  59       6.497 -59.029 -26.384  1.00 67.90           C  
ATOM    883  HA  GLU A  59       6.069 -58.940 -25.385  1.00 67.90           H  
ATOM    884  C   GLU A  59       7.021 -57.638 -26.743  1.00 67.90           C  
ATOM    885  CB  GLU A  59       7.609 -60.090 -26.343  1.00 67.90           C  
ATOM    886  HB2 GLU A  59       7.815 -60.435 -27.356  1.00 67.90           H  
ATOM    887  HB3 GLU A  59       8.519 -59.668 -25.917  1.00 67.90           H  
ATOM    888  O   GLU A  59       7.239 -56.818 -25.861  1.00 67.90           O  
ATOM    889  CG  GLU A  59       7.128 -61.245 -25.454  1.00 67.90           C  
ATOM    890  HG2 GLU A  59       7.348 -61.002 -24.414  1.00 67.90           H  
ATOM    891  HG3 GLU A  59       6.044 -61.307 -25.541  1.00 67.90           H  
ATOM    892  CD  GLU A  59       7.687 -62.632 -25.787  1.00 67.90           C  
ATOM    893  OE1 GLU A  59       6.993 -63.592 -25.367  1.00 67.90           O  
ATOM    894  OE2 GLU A  59       8.751 -62.743 -26.428  1.00 67.90           O  
ATOM    895  N   HIS A  60       7.087 -57.304 -28.030  1.00 70.47           N  
ATOM    896  H   HIS A  60       6.967 -58.025 -28.727  1.00 70.47           H  
ATOM    897  CA  HIS A  60       7.411 -55.957 -28.466  1.00 70.47           C  
ATOM    898  HA  HIS A  60       8.301 -55.653 -27.914  1.00 70.47           H  
ATOM    899  C   HIS A  60       6.314 -54.938 -28.133  1.00 70.47           C  
ATOM    900  CB  HIS A  60       7.753 -55.951 -29.956  1.00 70.47           C  
ATOM    901  HB2 HIS A  60       8.475 -56.741 -30.161  1.00 70.47           H  
ATOM    902  HB3 HIS A  60       6.852 -56.143 -30.538  1.00 70.47           H  
ATOM    903  O   HIS A  60       6.644 -53.894 -27.590  1.00 70.47           O  
ATOM    904  CG  HIS A  60       8.363 -54.643 -30.388  1.00 70.47           C  
ATOM    905  CD2 HIS A  60       8.201 -54.019 -31.594  1.00 70.47           C  
ATOM    906  HD2 HIS A  60       7.598 -54.375 -32.416  1.00 70.47           H  
ATOM    907  ND1 HIS A  60       9.208 -53.857 -29.636  1.00 70.47           N  
ATOM    908  HD1 HIS A  60       9.451 -54.001 -28.666  1.00 70.47           H  
ATOM    909  CE1 HIS A  60       9.559 -52.793 -30.373  1.00 70.47           C  
ATOM    910  HE1 HIS A  60      10.197 -51.990 -30.035  1.00 70.47           H  
ATOM    911  NE2 HIS A  60       8.966 -52.846 -31.576  1.00 70.47           N  
ATOM    912  N   LEU A  61       5.031 -55.213 -28.399  1.00 66.99           N  
ATOM    913  H   LEU A  61       4.800 -56.072 -28.878  1.00 66.99           H  
ATOM    914  CA  LEU A  61       3.946 -54.283 -28.047  1.00 66.99           C  
ATOM    915  HA  LEU A  61       4.239 -53.286 -28.378  1.00 66.99           H  
ATOM    916  C   LEU A  61       3.731 -54.195 -26.520  1.00 66.99           C  
ATOM    917  CB  LEU A  61       2.672 -54.674 -28.821  1.00 66.99           C  
ATOM    918  HB2 LEU A  61       2.908 -54.713 -29.885  1.00 66.99           H  
ATOM    919  HB3 LEU A  61       2.403 -55.685 -28.516  1.00 66.99           H  
ATOM    920  O   LEU A  61       3.426 -53.119 -26.020  1.00 66.99           O  
ATOM    921  CG  LEU A  61       1.471 -53.719 -28.621  1.00 66.99           C  
ATOM    922  HG  LEU A  61       1.368 -53.453 -27.569  1.00 66.99           H  
ATOM    923  CD1 LEU A  61       1.646 -52.445 -29.447  1.00 66.99           C  
ATOM    924 HD11 LEU A  61       1.716 -52.678 -30.509  1.00 66.99           H  
ATOM    925 HD12 LEU A  61       2.550 -51.921 -29.136  1.00 66.99           H  
ATOM    926 HD13 LEU A  61       0.803 -51.776 -29.277  1.00 66.99           H  
ATOM    927  CD2 LEU A  61       0.157 -54.370 -29.061  1.00 66.99           C  
ATOM    928 HD21 LEU A  61      -0.649 -53.641 -28.977  1.00 66.99           H  
ATOM    929 HD22 LEU A  61       0.227 -54.700 -30.097  1.00 66.99           H  
ATOM    930 HD23 LEU A  61      -0.089 -55.205 -28.406  1.00 66.99           H  
ATOM    931  N   VAL A  62       3.940 -55.287 -25.771  1.00 70.45           N  
ATOM    932  H   VAL A  62       4.225 -56.135 -26.241  1.00 70.45           H  
ATOM    933  CA  VAL A  62       3.905 -55.289 -24.298  1.00 70.45           C  
ATOM    934  HA  VAL A  62       2.977 -54.800 -24.001  1.00 70.45           H  
ATOM    935  C   VAL A  62       5.025 -54.424 -23.737  1.00 70.45           C  
ATOM    936  CB  VAL A  62       3.909 -56.723 -23.698  1.00 70.45           C  
ATOM    937  HB  VAL A  62       3.581 -57.432 -24.459  1.00 70.45           H  
ATOM    938  O   VAL A  62       4.777 -53.645 -22.828  1.00 70.45           O  
ATOM    939  CG1 VAL A  62       5.223 -57.244 -23.093  1.00 70.45           C  
ATOM    940 HG11 VAL A  62       5.102 -58.276 -22.765  1.00 70.45           H  
ATOM    941 HG12 VAL A  62       5.522 -56.636 -22.238  1.00 70.45           H  
ATOM    942 HG13 VAL A  62       6.024 -57.213 -23.832  1.00 70.45           H  
ATOM    943  CG2 VAL A  62       2.901 -56.807 -22.558  1.00 70.45           C  
ATOM    944 HG21 VAL A  62       3.233 -56.143 -21.759  1.00 70.45           H  
ATOM    945 HG22 VAL A  62       1.918 -56.470 -22.886  1.00 70.45           H  
ATOM    946 HG23 VAL A  62       2.837 -57.825 -22.175  1.00 70.45           H  
ATOM    947  N   GLU A  63       6.225 -54.506 -24.313  1.00 74.24           N  
ATOM    948  H   GLU A  63       6.383 -55.208 -25.023  1.00 74.24           H  
ATOM    949  CA  GLU A  63       7.379 -53.716 -23.890  1.00 74.24           C  
ATOM    950  HA  GLU A  63       7.396 -53.694 -22.800  1.00 74.24           H  
ATOM    951  C   GLU A  63       7.286 -52.259 -24.361  1.00 74.24           C  
ATOM    952  CB  GLU A  63       8.658 -54.415 -24.376  1.00 74.24           C  
ATOM    953  HB2 GLU A  63       8.635 -54.477 -25.464  1.00 74.24           H  
ATOM    954  HB3 GLU A  63       8.675 -55.431 -23.981  1.00 74.24           H  
ATOM    955  O   GLU A  63       7.615 -51.367 -23.592  1.00 74.24           O  
ATOM    956  CG  GLU A  63       9.962 -53.715 -23.970  1.00 74.24           C  
ATOM    957  HG2 GLU A  63      10.009 -52.761 -24.495  1.00 74.24           H  
ATOM    958  HG3 GLU A  63      10.798 -54.318 -24.324  1.00 74.24           H  
ATOM    959  CD  GLU A  63      10.112 -53.491 -22.456  1.00 74.24           C  
ATOM    960  OE1 GLU A  63      10.840 -52.550 -22.063  1.00 74.24           O  
ATOM    961  OE2 GLU A  63       9.517 -54.252 -21.664  1.00 74.24           O  
ATOM    962  N   GLN A  64       6.772 -51.989 -25.569  1.00 74.08           N  
ATOM    963  H   GLN A  64       6.533 -52.762 -26.173  1.00 74.08           H  
ATOM    964  CA  GLN A  64       6.451 -50.627 -26.016  1.00 74.08           C  
ATOM    965  HA  GLN A  64       7.356 -50.018 -26.016  1.00 74.08           H  
ATOM    966  C   GLN A  64       5.459 -49.967 -25.060  1.00 74.08           C  
ATOM    967  CB  GLN A  64       5.826 -50.617 -27.421  1.00 74.08           C  
ATOM    968  HB2 GLN A  64       5.311 -49.665 -27.547  1.00 74.08           H  
ATOM    969  HB3 GLN A  64       5.078 -51.406 -27.489  1.00 74.08           H  
ATOM    970  O   GLN A  64       5.692 -48.848 -24.626  1.00 74.08           O  
ATOM    971  CG  GLN A  64       6.820 -50.748 -28.584  1.00 74.08           C  
ATOM    972  HG2 GLN A  64       7.555 -49.945 -28.517  1.00 74.08           H  
ATOM    973  HG3 GLN A  64       7.351 -51.697 -28.520  1.00 74.08           H  
ATOM    974  CD  GLN A  64       6.122 -50.649 -29.943  1.00 74.08           C  
ATOM    975  NE2 GLN A  64       6.790 -50.923 -31.039  1.00 74.08           N  
ATOM    976 HE21 GLN A  64       6.260 -50.828 -31.893  1.00 74.08           H  
ATOM    977 HE22 GLN A  64       7.704 -51.353 -31.016  1.00 74.08           H  
ATOM    978  OE1 GLN A  64       4.954 -50.330 -30.079  1.00 74.08           O  
ATOM    979  N   ALA A  65       4.376 -50.661 -24.700  1.00 68.93           N  
ATOM    980  H   ALA A  65       4.207 -51.572 -25.103  1.00 68.93           H  
ATOM    981  CA  ALA A  65       3.398 -50.117 -23.772  1.00 68.93           C  
ATOM    982  HA  ALA A  65       3.128 -49.113 -24.101  1.00 68.93           H  
ATOM    983  C   ALA A  65       3.970 -49.990 -22.355  1.00 68.93           C  
ATOM    984  CB  ALA A  65       2.144 -50.980 -23.825  1.00 68.93           C  
ATOM    985  HB1 ALA A  65       1.818 -51.079 -24.860  1.00 68.93           H  
ATOM    986  HB2 ALA A  65       1.356 -50.490 -23.254  1.00 68.93           H  
ATOM    987  HB3 ALA A  65       2.355 -51.963 -23.404  1.00 68.93           H  
ATOM    988  O   ALA A  65       3.757 -48.968 -21.722  1.00 68.93           O  
ATOM    989  N   ARG A  66       4.766 -50.956 -21.875  1.00 69.56           N  
ATOM    990  H   ARG A  66       4.889 -51.795 -22.425  1.00 69.56           H  
ATOM    991  CA  ARG A  66       5.473 -50.850 -20.587  1.00 69.56           C  
ATOM    992  HA  ARG A  66       4.734 -50.701 -19.800  1.00 69.56           H  
ATOM    993  C   ARG A  66       6.394 -49.622 -20.550  1.00 69.56           C  
ATOM    994  CB  ARG A  66       6.249 -52.151 -20.319  1.00 69.56           C  
ATOM    995  HB2 ARG A  66       7.132 -52.173 -20.958  1.00 69.56           H  
ATOM    996  HB3 ARG A  66       5.621 -53.006 -20.569  1.00 69.56           H  
ATOM    997  O   ARG A  66       6.373 -48.899 -19.565  1.00 69.56           O  
ATOM    998  CG  ARG A  66       6.658 -52.313 -18.848  1.00 69.56           C  
ATOM    999  HG2 ARG A  66       5.765 -52.529 -18.261  1.00 69.56           H  
ATOM   1000  HG3 ARG A  66       7.090 -51.385 -18.475  1.00 69.56           H  
ATOM   1001  CD  ARG A  66       7.665 -53.467 -18.677  1.00 69.56           C  
ATOM   1002  HD2 ARG A  66       7.749 -53.714 -17.618  1.00 69.56           H  
ATOM   1003  HD3 ARG A  66       7.295 -54.347 -19.203  1.00 69.56           H  
ATOM   1004  NE  ARG A  66       8.991 -53.105 -19.210  1.00 69.56           N  
ATOM   1005  HE  ARG A  66       9.221 -53.429 -20.139  1.00 69.56           H  
ATOM   1006  NH1 ARG A  66       9.660 -51.786 -17.484  1.00 69.56           N  
ATOM   1007 HH11 ARG A  66      10.090 -50.916 -17.204  1.00 69.56           H  
ATOM   1008 HH12 ARG A  66       8.921 -52.150 -16.899  1.00 69.56           H  
ATOM   1009  NH2 ARG A  66      10.607 -51.522 -19.470  1.00 69.56           N  
ATOM   1010 HH21 ARG A  66      10.754 -50.563 -19.187  1.00 69.56           H  
ATOM   1011 HH22 ARG A  66      10.694 -51.792 -20.439  1.00 69.56           H  
ATOM   1012  CZ  ARG A  66       9.761 -52.154 -18.723  1.00 69.56           C  
ATOM   1013  N   GLN A  67       7.132 -49.353 -21.628  1.00 75.74           N  
ATOM   1014  H   GLN A  67       7.112 -50.012 -22.393  1.00 75.74           H  
ATOM   1015  CA  GLN A  67       7.979 -48.161 -21.773  1.00 75.74           C  
ATOM   1016  HA  GLN A  67       8.610 -48.062 -20.890  1.00 75.74           H  
ATOM   1017  C   GLN A  67       7.173 -46.866 -21.901  1.00 75.74           C  
ATOM   1018  CB  GLN A  67       8.877 -48.305 -23.011  1.00 75.74           C  
ATOM   1019  HB2 GLN A  67       9.332 -47.341 -23.236  1.00 75.74           H  
ATOM   1020  HB3 GLN A  67       8.275 -48.609 -23.868  1.00 75.74           H  
ATOM   1021  O   GLN A  67       7.603 -45.837 -21.392  1.00 75.74           O  
ATOM   1022  CG  GLN A  67       9.996 -49.321 -22.777  1.00 75.74           C  
ATOM   1023  HG2 GLN A  67       9.570 -50.254 -22.410  1.00 75.74           H  
ATOM   1024  HG3 GLN A  67      10.668 -48.944 -22.006  1.00 75.74           H  
ATOM   1025  CD  GLN A  67      10.815 -49.623 -24.028  1.00 75.74           C  
ATOM   1026  NE2 GLN A  67      11.576 -50.690 -24.003  1.00 75.74           N  
ATOM   1027 HE21 GLN A  67      11.472 -51.324 -23.224  1.00 75.74           H  
ATOM   1028 HE22 GLN A  67      12.095 -50.912 -24.841  1.00 75.74           H  
ATOM   1029  OE1 GLN A  67      10.824 -48.926 -25.035  1.00 75.74           O  
ATOM   1030  N   GLU A  68       6.021 -46.895 -22.570  1.00 72.09           N  
ATOM   1031  H   GLU A  68       5.758 -47.739 -23.057  1.00 72.09           H  
ATOM   1032  CA  GLU A  68       5.151 -45.724 -22.701  1.00 72.09           C  
ATOM   1033  HA  GLU A  68       5.780 -44.861 -22.921  1.00 72.09           H  
ATOM   1034  C   GLU A  68       4.443 -45.412 -21.373  1.00 72.09           C  
ATOM   1035  CB  GLU A  68       4.185 -45.937 -23.881  1.00 72.09           C  
ATOM   1036  HB2 GLU A  68       3.395 -46.621 -23.568  1.00 72.09           H  
ATOM   1037  HB3 GLU A  68       4.718 -46.405 -24.708  1.00 72.09           H  
ATOM   1038  O   GLU A  68       4.361 -44.253 -20.987  1.00 72.09           O  
ATOM   1039  CG  GLU A  68       3.545 -44.646 -24.414  1.00 72.09           C  
ATOM   1040  HG2 GLU A  68       3.094 -44.111 -23.578  1.00 72.09           H  
ATOM   1041  HG3 GLU A  68       2.740 -44.933 -25.090  1.00 72.09           H  
ATOM   1042  CD  GLU A  68       4.511 -43.711 -25.173  1.00 72.09           C  
ATOM   1043  OE1 GLU A  68       4.025 -42.824 -25.905  1.00 72.09           O  
ATOM   1044  OE2 GLU A  68       5.752 -43.885 -25.088  1.00 72.09           O  
ATOM   1045  N   ALA A  69       4.057 -46.434 -20.604  1.00 67.27           N  
ATOM   1046  H   ALA A  69       4.132 -47.371 -20.975  1.00 67.27           H  
ATOM   1047  CA  ALA A  69       3.643 -46.277 -19.216  1.00 67.27           C  
ATOM   1048  HA  ALA A  69       2.831 -45.551 -19.172  1.00 67.27           H  
ATOM   1049  C   ALA A  69       4.777 -45.748 -18.341  1.00 67.27           C  
ATOM   1050  CB  ALA A  69       3.128 -47.603 -18.666  1.00 67.27           C  
ATOM   1051  HB1 ALA A  69       2.870 -47.488 -17.614  1.00 67.27           H  
ATOM   1052  HB2 ALA A  69       2.227 -47.856 -19.224  1.00 67.27           H  
ATOM   1053  HB3 ALA A  69       3.877 -48.387 -18.780  1.00 67.27           H  
ATOM   1054  O   ALA A  69       4.538 -44.812 -17.602  1.00 67.27           O  
ATOM   1055  N   GLU A  70       6.001 -46.278 -18.427  1.00 73.13           N  
ATOM   1056  H   GLU A  70       6.142 -47.091 -19.010  1.00 73.13           H  
ATOM   1057  CA  GLU A  70       7.142 -45.756 -17.659  1.00 73.13           C  
ATOM   1058  HA  GLU A  70       6.898 -45.782 -16.597  1.00 73.13           H  
ATOM   1059  C   GLU A  70       7.437 -44.289 -17.989  1.00 73.13           C  
ATOM   1060  CB  GLU A  70       8.402 -46.606 -17.890  1.00 73.13           C  
ATOM   1061  HB2 GLU A  70       8.495 -46.839 -18.951  1.00 73.13           H  
ATOM   1062  HB3 GLU A  70       9.278 -46.031 -17.589  1.00 73.13           H  
ATOM   1063  O   GLU A  70       7.509 -43.474 -17.074  1.00 73.13           O  
ATOM   1064  CG  GLU A  70       8.382 -47.895 -17.063  1.00 73.13           C  
ATOM   1065  HG2 GLU A  70       7.486 -48.472 -17.293  1.00 73.13           H  
ATOM   1066  HG3 GLU A  70       8.332 -47.625 -16.009  1.00 73.13           H  
ATOM   1067  CD  GLU A  70       9.616 -48.775 -17.305  1.00 73.13           C  
ATOM   1068  OE1 GLU A  70      10.100 -49.398 -16.332  1.00 73.13           O  
ATOM   1069  OE2 GLU A  70      10.025 -49.013 -18.468  1.00 73.13           O  
ATOM   1070  N   ARG A  71       7.533 -43.929 -19.277  1.00 74.78           N  
ATOM   1071  H   ARG A  71       7.453 -44.655 -19.975  1.00 74.78           H  
ATOM   1072  CA  ARG A  71       7.692 -42.534 -19.722  1.00 74.78           C  
ATOM   1073  HA  ARG A  71       8.645 -42.125 -19.386  1.00 74.78           H  
ATOM   1074  C   ARG A  71       6.607 -41.637 -19.178  1.00 74.78           C  
ATOM   1075  CB  ARG A  71       7.525 -42.417 -21.236  1.00 74.78           C  
ATOM   1076  HB2 ARG A  71       6.730 -43.087 -21.566  1.00 74.78           H  
ATOM   1077  HB3 ARG A  71       7.214 -41.400 -21.472  1.00 74.78           H  
ATOM   1078  O   ARG A  71       6.878 -40.510 -18.778  1.00 74.78           O  
ATOM   1079  CG  ARG A  71       8.784 -42.689 -22.036  1.00 74.78           C  
ATOM   1080  HG2 ARG A  71       9.074 -43.736 -21.945  1.00 74.78           H  
ATOM   1081  HG3 ARG A  71       9.594 -42.040 -21.702  1.00 74.78           H  
ATOM   1082  CD  ARG A  71       8.390 -42.355 -23.472  1.00 74.78           C  
ATOM   1083  HD2 ARG A  71       8.154 -41.294 -23.551  1.00 74.78           H  
ATOM   1084  HD3 ARG A  71       7.492 -42.924 -23.711  1.00 74.78           H  
ATOM   1085  NE  ARG A  71       9.462 -42.688 -24.407  1.00 74.78           N  
ATOM   1086  HE  ARG A  71      10.403 -42.631 -24.046  1.00 74.78           H  
ATOM   1087  NH1 ARG A  71       8.105 -43.260 -26.186  1.00 74.78           N  
ATOM   1088 HH11 ARG A  71       7.956 -43.629 -27.114  1.00 74.78           H  
ATOM   1089 HH12 ARG A  71       7.276 -43.243 -25.609  1.00 74.78           H  
ATOM   1090  NH2 ARG A  71      10.312 -43.398 -26.376  1.00 74.78           N  
ATOM   1091 HH21 ARG A  71      10.151 -43.786 -27.294  1.00 74.78           H  
ATOM   1092 HH22 ARG A  71      11.230 -43.364 -25.957  1.00 74.78           H  
ATOM   1093  CZ  ARG A  71       9.276 -43.107 -25.642  1.00 74.78           C  
ATOM   1094  N   ILE A  72       5.367 -42.096 -19.281  1.00 65.97           N  
ATOM   1095  H   ILE A  72       5.196 -43.008 -19.680  1.00 65.97           H  
ATOM   1096  CA  ILE A  72       4.250 -41.242 -18.954  1.00 65.97           C  
ATOM   1097  HA  ILE A  72       4.516 -40.228 -19.254  1.00 65.97           H  
ATOM   1098  C   ILE A  72       4.137 -41.169 -17.428  1.00 65.97           C  
ATOM   1099  CB  ILE A  72       3.017 -41.588 -19.808  1.00 65.97           C  
ATOM   1100  HB  ILE A  72       2.742 -42.633 -19.668  1.00 65.97           H  
ATOM   1101  O   ILE A  72       4.060 -40.061 -16.934  1.00 65.97           O  
ATOM   1102  CG1 ILE A  72       3.326 -41.293 -21.303  1.00 65.97           C  
ATOM   1103 HG12 ILE A  72       4.259 -41.778 -21.590  1.00 65.97           H  
ATOM   1104 HG13 ILE A  72       3.474 -40.222 -21.434  1.00 65.97           H  
ATOM   1105  CG2 ILE A  72       1.878 -40.683 -19.360  1.00 65.97           C  
ATOM   1106 HG21 ILE A  72       1.035 -40.734 -20.049  1.00 65.97           H  
ATOM   1107 HG22 ILE A  72       2.231 -39.654 -19.294  1.00 65.97           H  
ATOM   1108 HG23 ILE A  72       1.538 -41.007 -18.376  1.00 65.97           H  
ATOM   1109  CD1 ILE A  72       2.262 -41.759 -22.304  1.00 65.97           C  
ATOM   1110 HD11 ILE A  72       1.343 -41.185 -22.194  1.00 65.97           H  
ATOM   1111 HD12 ILE A  72       2.057 -42.819 -22.148  1.00 65.97           H  
ATOM   1112 HD13 ILE A  72       2.637 -41.615 -23.317  1.00 65.97           H  
ATOM   1113  N   ILE A  73       4.358 -42.246 -16.664  1.00 68.05           N  
ATOM   1114  H   ILE A  73       4.479 -43.133 -17.131  1.00 68.05           H  
ATOM   1115  CA  ILE A  73       4.593 -42.221 -15.203  1.00 68.05           C  
ATOM   1116  HA  ILE A  73       3.695 -41.832 -14.722  1.00 68.05           H  
ATOM   1117  C   ILE A  73       5.731 -41.258 -14.810  1.00 68.05           C  
ATOM   1118  CB  ILE A  73       4.830 -43.654 -14.653  1.00 68.05           C  
ATOM   1119  HB  ILE A  73       5.589 -44.133 -15.273  1.00 68.05           H  
ATOM   1120  O   ILE A  73       5.593 -40.544 -13.818  1.00 68.05           O  
ATOM   1121  CG1 ILE A  73       3.534 -44.502 -14.698  1.00 68.05           C  
ATOM   1122 HG12 ILE A  73       2.875 -44.203 -13.883  1.00 68.05           H  
ATOM   1123 HG13 ILE A  73       3.002 -44.315 -15.631  1.00 68.05           H  
ATOM   1124  CG2 ILE A  73       5.354 -43.645 -13.203  1.00 68.05           C  
ATOM   1125 HG21 ILE A  73       5.455 -44.661 -12.821  1.00 68.05           H  
ATOM   1126 HG22 ILE A  73       6.342 -43.187 -13.163  1.00 68.05           H  
ATOM   1127 HG23 ILE A  73       4.668 -43.090 -12.562  1.00 68.05           H  
ATOM   1128  CD1 ILE A  73       3.777 -46.016 -14.595  1.00 68.05           C  
ATOM   1129 HD11 ILE A  73       4.132 -46.281 -13.599  1.00 68.05           H  
ATOM   1130 HD12 ILE A  73       4.510 -46.331 -15.338  1.00 68.05           H  
ATOM   1131 HD13 ILE A  73       2.840 -46.542 -14.780  1.00 68.05           H  
ATOM   1132  N   GLU A  74       6.825 -41.165 -15.572  1.00 71.34           N  
ATOM   1133  H   GLU A  74       6.961 -41.830 -16.320  1.00 71.34           H  
ATOM   1134  CA  GLU A  74       7.838 -40.115 -15.372  1.00 71.34           C  
ATOM   1135  HA  GLU A  74       8.123 -40.102 -14.320  1.00 71.34           H  
ATOM   1136  C   GLU A  74       7.289 -38.713 -15.677  1.00 71.34           C  
ATOM   1137  CB  GLU A  74       9.114 -40.370 -16.196  1.00 71.34           C  
ATOM   1138  HB2 GLU A  74       8.853 -40.635 -17.221  1.00 71.34           H  
ATOM   1139  HB3 GLU A  74       9.686 -39.443 -16.225  1.00 71.34           H  
ATOM   1140  O   GLU A  74       7.597 -37.783 -14.937  1.00 71.34           O  
ATOM   1141  CG  GLU A  74      10.026 -41.453 -15.603  1.00 71.34           C  
ATOM   1142  HG2 GLU A  74      10.174 -41.238 -14.545  1.00 71.34           H  
ATOM   1143  HG3 GLU A  74       9.539 -42.425 -15.679  1.00 71.34           H  
ATOM   1144  CD  GLU A  74      11.393 -41.500 -16.311  1.00 71.34           C  
ATOM   1145  OE1 GLU A  74      12.421 -41.517 -15.593  1.00 71.34           O  
ATOM   1146  OE2 GLU A  74      11.424 -41.521 -17.566  1.00 71.34           O  
ATOM   1147  N   ALA A  75       6.437 -38.542 -16.693  1.00 68.46           N  
ATOM   1148  H   ALA A  75       6.229 -39.337 -17.281  1.00 68.46           H  
ATOM   1149  CA  ALA A  75       5.719 -37.290 -16.938  1.00 68.46           C  
ATOM   1150  HA  ALA A  75       6.457 -36.488 -16.951  1.00 68.46           H  
ATOM   1151  C   ALA A  75       4.723 -36.948 -15.810  1.00 68.46           C  
ATOM   1152  CB  ALA A  75       5.060 -37.317 -18.325  1.00 68.46           C  
ATOM   1153  HB1 ALA A  75       4.220 -38.010 -18.339  1.00 68.46           H  
ATOM   1154  HB2 ALA A  75       5.791 -37.611 -19.078  1.00 68.46           H  
ATOM   1155  HB3 ALA A  75       4.685 -36.321 -18.560  1.00 68.46           H  
ATOM   1156  O   ALA A  75       4.638 -35.776 -15.452  1.00 68.46           O  
ATOM   1157  N   ALA A  76       4.077 -37.936 -15.160  1.00 62.62           N  
ATOM   1158  H   ALA A  76       4.144 -38.873 -15.530  1.00 62.62           H  
ATOM   1159  CA  ALA A  76       3.432 -37.717 -13.859  1.00 62.62           C  
ATOM   1160  HA  ALA A  76       2.686 -36.929 -13.964  1.00 62.62           H  
ATOM   1161  C   ALA A  76       4.474 -37.232 -12.893  1.00 62.62           C  
ATOM   1162  CB  ALA A  76       2.767 -38.940 -13.195  1.00 62.62           C  
ATOM   1163  HB1 ALA A  76       3.158 -39.869 -13.609  1.00 62.62           H  
ATOM   1164  HB2 ALA A  76       1.684 -38.874 -13.299  1.00 62.62           H  
ATOM   1165  HB3 ALA A  76       2.953 -38.949 -12.121  1.00 62.62           H  
ATOM   1166  O   ALA A  76       4.334 -36.144 -12.407  1.00 62.62           O  
ATOM   1167  N   HIS A  77       5.513 -37.984 -12.562  1.00 63.68           N  
ATOM   1168  H   HIS A  77       5.632 -38.890 -12.991  1.00 63.68           H  
ATOM   1169  CA  HIS A  77       6.357 -37.573 -11.443  1.00 63.68           C  
ATOM   1170  HA  HIS A  77       5.693 -37.312 -10.619  1.00 63.68           H  
ATOM   1171  C   HIS A  77       7.153 -36.276 -11.692  1.00 63.68           C  
ATOM   1172  CB  HIS A  77       7.185 -38.768 -10.976  1.00 63.68           C  
ATOM   1173  HB2 HIS A  77       7.646 -39.260 -11.832  1.00 63.68           H  
ATOM   1174  HB3 HIS A  77       7.977 -38.417 -10.314  1.00 63.68           H  
ATOM   1175  O   HIS A  77       7.563 -35.642 -10.723  1.00 63.68           O  
ATOM   1176  CG  HIS A  77       6.324 -39.742 -10.208  1.00 63.68           C  
ATOM   1177  CD2 HIS A  77       5.951 -41.003 -10.587  1.00 63.68           C  
ATOM   1178  HD2 HIS A  77       6.238 -41.497 -11.504  1.00 63.68           H  
ATOM   1179  ND1 HIS A  77       5.724 -39.490  -8.995  1.00 63.68           N  
ATOM   1180  HD1 HIS A  77       5.794 -38.625  -8.479  1.00 63.68           H  
ATOM   1181  CE1 HIS A  77       5.018 -40.579  -8.646  1.00 63.68           C  
ATOM   1182  HE1 HIS A  77       4.438 -40.682  -7.741  1.00 63.68           H  
ATOM   1183  NE2 HIS A  77       5.136 -41.534  -9.577  1.00 63.68           N  
ATOM   1184  N   ALA A  78       7.308 -35.847 -12.949  1.00 64.28           N  
ATOM   1185  H   ALA A  78       7.016 -36.465 -13.693  1.00 64.28           H  
ATOM   1186  CA  ALA A  78       7.879 -34.561 -13.335  1.00 64.28           C  
ATOM   1187  HA  ALA A  78       8.670 -34.307 -12.630  1.00 64.28           H  
ATOM   1188  C   ALA A  78       6.858 -33.410 -13.293  1.00 64.28           C  
ATOM   1189  CB  ALA A  78       8.515 -34.705 -14.723  1.00 64.28           C  
ATOM   1190  HB1 ALA A  78       8.980 -33.762 -15.011  1.00 64.28           H  
ATOM   1191  HB2 ALA A  78       9.273 -35.488 -14.702  1.00 64.28           H  
ATOM   1192  HB3 ALA A  78       7.753 -34.966 -15.457  1.00 64.28           H  
ATOM   1193  O   ALA A  78       7.092 -32.428 -12.594  1.00 64.28           O  
ATOM   1194  N   GLU A  79       5.719 -33.511 -13.987  1.00 62.33           N  
ATOM   1195  H   GLU A  79       5.527 -34.345 -14.524  1.00 62.33           H  
ATOM   1196  CA  GLU A  79       4.691 -32.455 -13.977  1.00 62.33           C  
ATOM   1197  HA  GLU A  79       5.198 -31.491 -14.017  1.00 62.33           H  
ATOM   1198  C   GLU A  79       3.905 -32.482 -12.644  1.00 62.33           C  
ATOM   1199  CB  GLU A  79       3.826 -32.563 -15.254  1.00 62.33           C  
ATOM   1200  HB2 GLU A  79       3.008 -33.244 -15.019  1.00 62.33           H  
ATOM   1201  HB3 GLU A  79       4.436 -33.022 -16.032  1.00 62.33           H  
ATOM   1202  O   GLU A  79       3.533 -31.433 -12.145  1.00 62.33           O  
ATOM   1203  CG  GLU A  79       3.280 -31.227 -15.825  1.00 62.33           C  
ATOM   1204  HG2 GLU A  79       4.112 -30.524 -15.880  1.00 62.33           H  
ATOM   1205  HG3 GLU A  79       2.564 -30.811 -15.116  1.00 62.33           H  
ATOM   1206  CD  GLU A  79       2.654 -31.324 -17.250  1.00 62.33           C  
ATOM   1207  OE1 GLU A  79       1.684 -30.593 -17.577  1.00 62.33           O  
ATOM   1208  OE2 GLU A  79       3.186 -32.079 -18.093  1.00 62.33           O  
ATOM   1209  N   ARG A  80       3.827 -33.642 -11.969  1.00 61.74           N  
ATOM   1210  H   ARG A  80       4.139 -34.456 -12.480  1.00 61.74           H  
ATOM   1211  CA  ARG A  80       3.485 -33.858 -10.538  1.00 61.74           C  
ATOM   1212  HA  ARG A  80       2.701 -33.115 -10.385  1.00 61.74           H  
ATOM   1213  C   ARG A  80       4.602 -33.504  -9.547  1.00 61.74           C  
ATOM   1214  CB  ARG A  80       2.846 -35.232 -10.219  1.00 61.74           C  
ATOM   1215  HB2 ARG A  80       3.643 -35.953 -10.036  1.00 61.74           H  
ATOM   1216  HB3 ARG A  80       2.248 -35.565 -11.068  1.00 61.74           H  
ATOM   1217  O   ARG A  80       4.490 -33.685  -8.333  1.00 61.74           O  
ATOM   1218  CG  ARG A  80       1.923 -35.179  -8.992  1.00 61.74           C  
ATOM   1219  HG2 ARG A  80       0.895 -35.060  -9.333  1.00 61.74           H  
ATOM   1220  HG3 ARG A  80       2.179 -34.308  -8.390  1.00 61.74           H  
ATOM   1221  CD  ARG A  80       1.998 -36.389  -8.061  1.00 61.74           C  
ATOM   1222  HD2 ARG A  80       3.046 -36.636  -7.892  1.00 61.74           H  
ATOM   1223  HD3 ARG A  80       1.486 -37.230  -8.528  1.00 61.74           H  
ATOM   1224  NE  ARG A  80       1.372 -36.028  -6.778  1.00 61.74           N  
ATOM   1225  HE  ARG A  80       1.088 -35.060  -6.722  1.00 61.74           H  
ATOM   1226  NH1 ARG A  80       1.432 -38.072  -5.745  1.00 61.74           N  
ATOM   1227 HH11 ARG A  80       1.740 -38.460  -6.626  1.00 61.74           H  
ATOM   1228 HH12 ARG A  80       1.194 -38.659  -4.959  1.00 61.74           H  
ATOM   1229  NH2 ARG A  80       0.662 -36.286  -4.638  1.00 61.74           N  
ATOM   1230 HH21 ARG A  80       0.408 -35.308  -4.650  1.00 61.74           H  
ATOM   1231 HH22 ARG A  80       0.424 -36.865  -3.846  1.00 61.74           H  
ATOM   1232  CZ  ARG A  80       1.163 -36.795  -5.728  1.00 61.74           C  
ATOM   1233  N   GLY A  81       5.716 -33.014 -10.071  1.00 61.18           N  
ATOM   1234  H   GLY A  81       5.784 -32.979 -11.078  1.00 61.18           H  
ATOM   1235  CA  GLY A  81       6.626 -32.163  -9.331  1.00 61.18           C  
ATOM   1236  HA2 GLY A  81       7.616 -32.238  -9.780  1.00 61.18           H  
ATOM   1237  HA3 GLY A  81       6.685 -32.480  -8.289  1.00 61.18           H  
ATOM   1238  C   GLY A  81       6.198 -30.696  -9.374  1.00 61.18           C  
ATOM   1239  O   GLY A  81       6.836 -29.910  -8.689  1.00 61.18           O  
ATOM   1240  N   SER A  82       5.163 -30.311 -10.138  1.00 61.10           N  
ATOM   1241  H   SER A  82       4.615 -31.014 -10.614  1.00 61.10           H  
ATOM   1242  CA  SER A  82       4.941 -28.926 -10.579  1.00 61.10           C  
ATOM   1243  HA  SER A  82       5.772 -28.332 -10.197  1.00 61.10           H  
ATOM   1244  C   SER A  82       3.678 -28.234 -10.028  1.00 61.10           C  
ATOM   1245  CB  SER A  82       5.049 -28.822 -12.105  1.00 61.10           C  
ATOM   1246  HB2 SER A  82       5.431 -29.761 -12.506  1.00 61.10           H  
ATOM   1247  HB3 SER A  82       4.058 -28.654 -12.527  1.00 61.10           H  
ATOM   1248  O   SER A  82       3.829 -27.098  -9.624  1.00 61.10           O  
ATOM   1249  OG  SER A  82       5.955 -27.801 -12.498  1.00 61.10           O  
ATOM   1250  HG  SER A  82       5.809 -27.000 -11.990  1.00 61.10           H  
ATOM   1251  N   ILE A  83       2.500 -28.851  -9.805  1.00 59.30           N  
ATOM   1252  H   ILE A  83       2.411 -29.829 -10.039  1.00 59.30           H  
ATOM   1253  CA  ILE A  83       1.566 -28.322  -8.757  1.00 59.30           C  
ATOM   1254  HA  ILE A  83       1.359 -27.271  -8.955  1.00 59.30           H  
ATOM   1255  C   ILE A  83       2.335 -28.410  -7.440  1.00 59.30           C  
ATOM   1256  CB  ILE A  83       0.194 -29.077  -8.618  1.00 59.30           C  
ATOM   1257  HB  ILE A  83       0.200 -29.829  -9.407  1.00 59.30           H  
ATOM   1258  O   ILE A  83       2.303 -27.496  -6.631  1.00 59.30           O  
ATOM   1259  CG1 ILE A  83      -1.089 -28.293  -8.939  1.00 59.30           C  
ATOM   1260 HG12 ILE A  83      -1.288 -27.579  -8.140  1.00 59.30           H  
ATOM   1261 HG13 ILE A  83      -0.928 -27.753  -9.872  1.00 59.30           H  
ATOM   1262  CG2 ILE A  83      -0.060 -29.787  -7.265  1.00 59.30           C  
ATOM   1263 HG21 ILE A  83      -0.961 -30.400  -7.309  1.00 59.30           H  
ATOM   1264 HG22 ILE A  83       0.744 -30.485  -7.029  1.00 59.30           H  
ATOM   1265 HG23 ILE A  83      -0.164 -29.050  -6.469  1.00 59.30           H  
ATOM   1266  CD1 ILE A  83      -2.380 -29.132  -9.072  1.00 59.30           C  
ATOM   1267 HD11 ILE A  83      -2.802 -29.320  -8.084  1.00 59.30           H  
ATOM   1268 HD12 ILE A  83      -2.189 -30.090  -9.555  1.00 59.30           H  
ATOM   1269 HD13 ILE A  83      -3.117 -28.579  -9.654  1.00 59.30           H  
ATOM   1270  N   VAL A  84       3.083 -29.491  -7.200  1.00 61.66           N  
ATOM   1271  H   VAL A  84       2.995 -30.272  -7.834  1.00 61.66           H  
ATOM   1272  CA  VAL A  84       3.737 -29.640  -5.894  1.00 61.66           C  
ATOM   1273  HA  VAL A  84       2.986 -29.427  -5.134  1.00 61.66           H  
ATOM   1274  C   VAL A  84       4.834 -28.587  -5.695  1.00 61.66           C  
ATOM   1275  CB  VAL A  84       4.215 -31.077  -5.645  1.00 61.66           C  
ATOM   1276  HB  VAL A  84       4.976 -31.344  -6.378  1.00 61.66           H  
ATOM   1277  O   VAL A  84       4.917 -28.021  -4.608  1.00 61.66           O  
ATOM   1278  CG1 VAL A  84       4.803 -31.215  -4.233  1.00 61.66           C  
ATOM   1279 HG11 VAL A  84       5.697 -30.598  -4.140  1.00 61.66           H  
ATOM   1280 HG12 VAL A  84       5.084 -32.252  -4.051  1.00 61.66           H  
ATOM   1281 HG13 VAL A  84       4.071 -30.897  -3.491  1.00 61.66           H  
ATOM   1282  CG2 VAL A  84       3.049 -32.073  -5.737  1.00 61.66           C  
ATOM   1283 HG21 VAL A  84       2.252 -31.790  -5.050  1.00 61.66           H  
ATOM   1284 HG22 VAL A  84       3.401 -33.080  -5.512  1.00 61.66           H  
ATOM   1285 HG23 VAL A  84       2.652 -32.086  -6.753  1.00 61.66           H  
ATOM   1286  N   SER A  85       5.627 -28.262  -6.722  1.00 60.69           N  
ATOM   1287  H   SER A  85       5.554 -28.786  -7.582  1.00 60.69           H  
ATOM   1288  CA  SER A  85       6.562 -27.126  -6.692  1.00 60.69           C  
ATOM   1289  HA  SER A  85       7.155 -27.173  -5.778  1.00 60.69           H  
ATOM   1290  C   SER A  85       5.825 -25.794  -6.693  1.00 60.69           C  
ATOM   1291  CB  SER A  85       7.528 -27.170  -7.886  1.00 60.69           C  
ATOM   1292  HB2 SER A  85       8.161 -28.053  -7.793  1.00 60.69           H  
ATOM   1293  HB3 SER A  85       6.962 -27.233  -8.815  1.00 60.69           H  
ATOM   1294  O   SER A  85       6.147 -24.924  -5.891  1.00 60.69           O  
ATOM   1295  OG  SER A  85       8.364 -26.032  -7.946  1.00 60.69           O  
ATOM   1296  HG  SER A  85       7.910 -25.392  -8.499  1.00 60.69           H  
ATOM   1297  N   ASP A  86       4.824 -25.626  -7.554  1.00 58.60           N  
ATOM   1298  H   ASP A  86       4.584 -26.391  -8.168  1.00 58.60           H  
ATOM   1299  CA  ASP A  86       4.394 -24.304  -8.000  1.00 58.60           C  
ATOM   1300  HA  ASP A  86       5.090 -23.590  -7.561  1.00 58.60           H  
ATOM   1301  C   ASP A  86       2.992 -23.901  -7.513  1.00 58.60           C  
ATOM   1302  CB  ASP A  86       4.572 -24.129  -9.512  1.00 58.60           C  
ATOM   1303  HB2 ASP A  86       4.551 -23.060  -9.726  1.00 58.60           H  
ATOM   1304  HB3 ASP A  86       3.702 -24.582  -9.987  1.00 58.60           H  
ATOM   1305  O   ASP A  86       2.682 -22.719  -7.499  1.00 58.60           O  
ATOM   1306  CG  ASP A  86       5.874 -24.716 -10.090  1.00 58.60           C  
ATOM   1307  OD1 ASP A  86       6.943 -24.473  -9.481  1.00 58.60           O  
ATOM   1308  OD2 ASP A  86       5.829 -25.420 -11.129  1.00 58.60           O  
ATOM   1309  N   THR A  87       2.209 -24.825  -6.953  1.00 59.61           N  
ATOM   1310  H   THR A  87       2.447 -25.796  -7.093  1.00 59.61           H  
ATOM   1311  CA  THR A  87       1.218 -24.520  -5.903  1.00 59.61           C  
ATOM   1312  HA  THR A  87       0.731 -23.587  -6.187  1.00 59.61           H  
ATOM   1313  C   THR A  87       1.884 -24.303  -4.560  1.00 59.61           C  
ATOM   1314  CB  THR A  87       0.122 -25.577  -5.747  1.00 59.61           C  
ATOM   1315  HB  THR A  87       0.541 -26.522  -5.402  1.00 59.61           H  
ATOM   1316  O   THR A  87       1.394 -23.517  -3.751  1.00 59.61           O  
ATOM   1317  CG2 THR A  87      -1.013 -25.195  -4.798  1.00 59.61           C  
ATOM   1318 HG21 THR A  87      -0.656 -25.177  -3.768  1.00 59.61           H  
ATOM   1319 HG22 THR A  87      -1.402 -24.213  -5.068  1.00 59.61           H  
ATOM   1320 HG23 THR A  87      -1.815 -25.929  -4.880  1.00 59.61           H  
ATOM   1321  OG1 THR A  87      -0.464 -25.745  -6.991  1.00 59.61           O  
ATOM   1322  HG1 THR A  87      -0.631 -24.866  -7.339  1.00 59.61           H  
ATOM   1323  N   GLN A  88       3.050 -24.912  -4.320  1.00 66.17           N  
ATOM   1324  H   GLN A  88       3.416 -25.565  -4.997  1.00 66.17           H  
ATOM   1325  CA  GLN A  88       3.917 -24.413  -3.259  1.00 66.17           C  
ATOM   1326  HA  GLN A  88       3.296 -24.255  -2.377  1.00 66.17           H  
ATOM   1327  C   GLN A  88       4.483 -23.030  -3.632  1.00 66.17           C  
ATOM   1328  CB  GLN A  88       4.964 -25.460  -2.860  1.00 66.17           C  
ATOM   1329  HB2 GLN A  88       4.457 -26.404  -2.660  1.00 66.17           H  
ATOM   1330  HB3 GLN A  88       5.672 -25.614  -3.673  1.00 66.17           H  
ATOM   1331  O   GLN A  88       4.567 -22.205  -2.727  1.00 66.17           O  
ATOM   1332  CG  GLN A  88       5.738 -25.070  -1.598  1.00 66.17           C  
ATOM   1333  HG2 GLN A  88       5.086 -25.150  -0.728  1.00 66.17           H  
ATOM   1334  HG3 GLN A  88       6.085 -24.040  -1.680  1.00 66.17           H  
ATOM   1335  CD  GLN A  88       6.952 -25.965  -1.412  1.00 66.17           C  
ATOM   1336  NE2 GLN A  88       8.066 -25.632  -2.027  1.00 66.17           N  
ATOM   1337 HE21 GLN A  88       8.033 -24.893  -2.714  1.00 66.17           H  
ATOM   1338 HE22 GLN A  88       8.804 -26.322  -2.010  1.00 66.17           H  
ATOM   1339  OE1 GLN A  88       6.936 -26.963  -0.710  1.00 66.17           O  
ATOM   1340  N   VAL A  89       4.738 -22.712  -4.915  1.00 61.73           N  
ATOM   1341  H   VAL A  89       4.798 -23.454  -5.597  1.00 61.73           H  
ATOM   1342  CA  VAL A  89       4.934 -21.314  -5.352  1.00 61.73           C  
ATOM   1343  HA  VAL A  89       5.692 -20.892  -4.693  1.00 61.73           H  
ATOM   1344  C   VAL A  89       3.671 -20.499  -5.082  1.00 61.73           C  
ATOM   1345  CB  VAL A  89       5.487 -21.099  -6.784  1.00 61.73           C  
ATOM   1346  HB  VAL A  89       4.831 -21.559  -7.522  1.00 61.73           H  
ATOM   1347  O   VAL A  89       3.842 -19.518  -4.388  1.00 61.73           O  
ATOM   1348  CG1 VAL A  89       5.589 -19.615  -7.160  1.00 61.73           C  
ATOM   1349 HG11 VAL A  89       6.191 -19.077  -6.427  1.00 61.73           H  
ATOM   1350 HG12 VAL A  89       6.034 -19.511  -8.150  1.00 61.73           H  
ATOM   1351 HG13 VAL A  89       4.596 -19.167  -7.197  1.00 61.73           H  
ATOM   1352  CG2 VAL A  89       6.907 -21.668  -6.928  1.00 61.73           C  
ATOM   1353 HG21 VAL A  89       7.596 -21.129  -6.278  1.00 61.73           H  
ATOM   1354 HG22 VAL A  89       6.930 -22.725  -6.660  1.00 61.73           H  
ATOM   1355 HG23 VAL A  89       7.234 -21.580  -7.964  1.00 61.73           H  
ATOM   1356  N   ALA A  90       2.430 -20.888  -5.438  1.00 60.24           N  
ATOM   1357  H   ALA A  90       2.329 -21.657  -6.085  1.00 60.24           H  
ATOM   1358  CA  ALA A  90       1.221 -20.125  -5.039  1.00 60.24           C  
ATOM   1359  HA  ALA A  90       1.203 -19.175  -5.573  1.00 60.24           H  
ATOM   1360  C   ALA A  90       1.209 -19.835  -3.562  1.00 60.24           C  
ATOM   1361  CB  ALA A  90      -0.126 -20.846  -5.245  1.00 60.24           C  
ATOM   1362  HB1 ALA A  90       0.017 -21.871  -5.584  1.00 60.24           H  
ATOM   1363  HB2 ALA A  90      -0.737 -20.272  -5.942  1.00 60.24           H  
ATOM   1364  HB3 ALA A  90      -0.723 -20.902  -4.334  1.00 60.24           H  
ATOM   1365  O   ALA A  90       0.941 -18.715  -3.170  1.00 60.24           O  
ATOM   1366  N   ARG A  91       1.422 -20.857  -2.731  1.00 63.20           N  
ATOM   1367  H   ARG A  91       1.567 -21.774  -3.128  1.00 63.20           H  
ATOM   1368  CA  ARG A  91       1.234 -20.691  -1.300  1.00 63.20           C  
ATOM   1369  HA  ARG A  91       0.329 -20.099  -1.163  1.00 63.20           H  
ATOM   1370  C   ARG A  91       2.346 -19.843  -0.712  1.00 63.20           C  
ATOM   1371  CB  ARG A  91       1.062 -22.040  -0.599  1.00 63.20           C  
ATOM   1372  HB2 ARG A  91       0.977 -22.852  -1.320  1.00 63.20           H  
ATOM   1373  HB3 ARG A  91       1.934 -22.230   0.028  1.00 63.20           H  
ATOM   1374  O   ARG A  91       2.040 -18.945   0.052  1.00 63.20           O  
ATOM   1375  CG  ARG A  91      -0.221 -22.000   0.244  1.00 63.20           C  
ATOM   1376  HG2 ARG A  91      -1.082 -22.097  -0.416  1.00 63.20           H  
ATOM   1377  HG3 ARG A  91      -0.294 -21.051   0.774  1.00 63.20           H  
ATOM   1378  CD  ARG A  91      -0.234 -23.130   1.270  1.00 63.20           C  
ATOM   1379  HD2 ARG A  91      -0.015 -24.072   0.766  1.00 63.20           H  
ATOM   1380  HD3 ARG A  91      -1.226 -23.183   1.718  1.00 63.20           H  
ATOM   1381  NE  ARG A  91       0.754 -22.841   2.316  1.00 63.20           N  
ATOM   1382  HE  ARG A  91       0.990 -21.870   2.462  1.00 63.20           H  
ATOM   1383  NH1 ARG A  91       1.283 -24.947   3.035  1.00 63.20           N  
ATOM   1384 HH11 ARG A  91       1.875 -25.550   3.588  1.00 63.20           H  
ATOM   1385 HH12 ARG A  91       0.581 -25.304   2.404  1.00 63.20           H  
ATOM   1386  NH2 ARG A  91       2.378 -23.149   3.825  1.00 63.20           N  
ATOM   1387 HH21 ARG A  91       2.468 -22.145   3.766  1.00 63.20           H  
ATOM   1388 HH22 ARG A  91       3.022 -23.692   4.381  1.00 63.20           H  
ATOM   1389  CZ  ARG A  91       1.464 -23.656   3.055  1.00 63.20           C  
ATOM   1390  N   GLN A  92       3.593 -20.044  -1.138  1.00 66.15           N  
ATOM   1391  H   GLN A  92       3.760 -20.767  -1.823  1.00 66.15           H  
ATOM   1392  CA  GLN A  92       4.698 -19.144  -0.806  1.00 66.15           C  
ATOM   1393  HA  GLN A  92       4.770 -19.050   0.277  1.00 66.15           H  
ATOM   1394  C   GLN A  92       4.468 -17.740  -1.361  1.00 66.15           C  
ATOM   1395  CB  GLN A  92       6.024 -19.695  -1.349  1.00 66.15           C  
ATOM   1396  HB2 GLN A  92       5.910 -19.966  -2.399  1.00 66.15           H  
ATOM   1397  HB3 GLN A  92       6.788 -18.920  -1.277  1.00 66.15           H  
ATOM   1398  O   GLN A  92       4.836 -16.785  -0.707  1.00 66.15           O  
ATOM   1399  CG  GLN A  92       6.489 -20.903  -0.530  1.00 66.15           C  
ATOM   1400  HG2 GLN A  92       6.691 -20.577   0.491  1.00 66.15           H  
ATOM   1401  HG3 GLN A  92       5.695 -21.649  -0.485  1.00 66.15           H  
ATOM   1402  CD  GLN A  92       7.744 -21.577  -1.076  1.00 66.15           C  
ATOM   1403  NE2 GLN A  92       8.183 -22.643  -0.443  1.00 66.15           N  
ATOM   1404 HE21 GLN A  92       8.990 -23.090  -0.853  1.00 66.15           H  
ATOM   1405 HE22 GLN A  92       7.678 -22.995   0.357  1.00 66.15           H  
ATOM   1406  OE1 GLN A  92       8.372 -21.195  -2.048  1.00 66.15           O  
ATOM   1407  N   SER A  93       3.844 -17.597  -2.524  1.00 58.25           N  
ATOM   1408  H   SER A  93       3.624 -18.436  -3.042  1.00 58.25           H  
ATOM   1409  CA  SER A  93       3.586 -16.332  -3.202  1.00 58.25           C  
ATOM   1410  HA  SER A  93       4.445 -15.674  -3.077  1.00 58.25           H  
ATOM   1411  C   SER A  93       2.363 -15.587  -2.688  1.00 58.25           C  
ATOM   1412  CB  SER A  93       3.370 -16.572  -4.686  1.00 58.25           C  
ATOM   1413  HB2 SER A  93       2.705 -17.419  -4.857  1.00 58.25           H  
ATOM   1414  HB3 SER A  93       2.864 -15.681  -5.059  1.00 58.25           H  
ATOM   1415  O   SER A  93       2.361 -14.370  -2.753  1.00 58.25           O  
ATOM   1416  OG  SER A  93       4.603 -16.744  -5.365  1.00 58.25           O  
ATOM   1417  HG  SER A  93       5.219 -16.087  -5.032  1.00 58.25           H  
ATOM   1418  N   GLN A  94       1.353 -16.286  -2.180  1.00 62.66           N  
ATOM   1419  H   GLN A  94       1.396 -17.291  -2.268  1.00 62.66           H  
ATOM   1420  CA  GLN A  94       0.208 -15.741  -1.462  1.00 62.66           C  
ATOM   1421  HA  GLN A  94      -0.110 -14.818  -1.946  1.00 62.66           H  
ATOM   1422  C   GLN A  94       0.634 -15.417  -0.031  1.00 62.66           C  
ATOM   1423  CB  GLN A  94      -0.967 -16.734  -1.495  1.00 62.66           C  
ATOM   1424  HB2 GLN A  94      -0.673 -17.642  -0.967  1.00 62.66           H  
ATOM   1425  HB3 GLN A  94      -1.183 -17.000  -2.530  1.00 62.66           H  
ATOM   1426  O   GLN A  94       0.250 -14.381   0.471  1.00 62.66           O  
ATOM   1427  CG  GLN A  94      -2.258 -16.192  -0.849  1.00 62.66           C  
ATOM   1428  HG2 GLN A  94      -2.054 -15.809   0.151  1.00 62.66           H  
ATOM   1429  HG3 GLN A  94      -2.966 -17.014  -0.747  1.00 62.66           H  
ATOM   1430  CD  GLN A  94      -2.930 -15.107  -1.688  1.00 62.66           C  
ATOM   1431  NE2 GLN A  94      -2.786 -13.842  -1.370  1.00 62.66           N  
ATOM   1432 HE21 GLN A  94      -3.210 -13.164  -1.986  1.00 62.66           H  
ATOM   1433 HE22 GLN A  94      -2.440 -13.554  -0.466  1.00 62.66           H  
ATOM   1434  OE1 GLN A  94      -3.607 -15.395  -2.661  1.00 62.66           O  
ATOM   1435  N   GLU A  95       1.492 -16.222   0.604  1.00 66.13           N  
ATOM   1436  H   GLU A  95       1.737 -17.106   0.181  1.00 66.13           H  
ATOM   1437  CA  GLU A  95       2.137 -15.873   1.879  1.00 66.13           C  
ATOM   1438  HA  GLU A  95       1.371 -15.582   2.598  1.00 66.13           H  
ATOM   1439  C   GLU A  95       3.081 -14.666   1.723  1.00 66.13           C  
ATOM   1440  CB  GLU A  95       2.906 -17.091   2.437  1.00 66.13           C  
ATOM   1441  HB2 GLU A  95       3.524 -17.513   1.645  1.00 66.13           H  
ATOM   1442  HB3 GLU A  95       3.573 -16.755   3.231  1.00 66.13           H  
ATOM   1443  O   GLU A  95       3.075 -13.772   2.565  1.00 66.13           O  
ATOM   1444  CG  GLU A  95       1.982 -18.176   3.022  1.00 66.13           C  
ATOM   1445  HG2 GLU A  95       1.625 -17.834   3.994  1.00 66.13           H  
ATOM   1446  HG3 GLU A  95       1.105 -18.289   2.386  1.00 66.13           H  
ATOM   1447  CD  GLU A  95       2.647 -19.557   3.192  1.00 66.13           C  
ATOM   1448  OE1 GLU A  95       1.902 -20.568   3.232  1.00 66.13           O  
ATOM   1449  OE2 GLU A  95       3.880 -19.679   3.360  1.00 66.13           O  
ATOM   1450  N   GLU A  96       3.863 -14.603   0.640  1.00 64.97           N  
ATOM   1451  H   GLU A  96       3.906 -15.416   0.042  1.00 64.97           H  
ATOM   1452  CA  GLU A  96       4.728 -13.469   0.287  1.00 64.97           C  
ATOM   1453  HA  GLU A  96       5.364 -13.230   1.139  1.00 64.97           H  
ATOM   1454  C   GLU A  96       3.880 -12.239  -0.033  1.00 64.97           C  
ATOM   1455  CB  GLU A  96       5.624 -13.832  -0.917  1.00 64.97           C  
ATOM   1456  HB2 GLU A  96       6.128 -14.779  -0.723  1.00 64.97           H  
ATOM   1457  HB3 GLU A  96       4.991 -13.961  -1.794  1.00 64.97           H  
ATOM   1458  O   GLU A  96       4.149 -11.167   0.493  1.00 64.97           O  
ATOM   1459  CG  GLU A  96       6.720 -12.814  -1.268  1.00 64.97           C  
ATOM   1460  HG2 GLU A  96       6.271 -11.825  -1.364  1.00 64.97           H  
ATOM   1461  HG3 GLU A  96       7.132 -13.085  -2.240  1.00 64.97           H  
ATOM   1462  CD  GLU A  96       7.871 -12.774  -0.252  1.00 64.97           C  
ATOM   1463  OE1 GLU A  96       8.664 -11.805  -0.246  1.00 64.97           O  
ATOM   1464  OE2 GLU A  96       7.988 -13.674   0.609  1.00 64.97           O  
ATOM   1465  N   ALA A  97       2.824 -12.392  -0.831  1.00 59.92           N  
ATOM   1466  H   ALA A  97       2.663 -13.290  -1.265  1.00 59.92           H  
ATOM   1467  CA  ALA A  97       1.902 -11.322  -1.161  1.00 59.92           C  
ATOM   1468  HA  ALA A  97       2.461 -10.477  -1.564  1.00 59.92           H  
ATOM   1469  C   ALA A  97       1.108 -10.824   0.045  1.00 59.92           C  
ATOM   1470  CB  ALA A  97       0.929 -11.810  -2.216  1.00 59.92           C  
ATOM   1471  HB1 ALA A  97       0.196 -11.010  -2.321  1.00 59.92           H  
ATOM   1472  HB2 ALA A  97       1.441 -11.979  -3.163  1.00 59.92           H  
ATOM   1473  HB3 ALA A  97       0.416 -12.711  -1.883  1.00 59.92           H  
ATOM   1474  O   ALA A  97       0.997  -9.622   0.221  1.00 59.92           O  
ATOM   1475  N   ASP A  98       0.588 -11.707   0.895  1.00 66.23           N  
ATOM   1476  H   ASP A  98       0.637 -12.689   0.661  1.00 66.23           H  
ATOM   1477  CA  ASP A  98      -0.110 -11.342   2.127  1.00 66.23           C  
ATOM   1478  HA  ASP A  98      -0.899 -10.628   1.891  1.00 66.23           H  
ATOM   1479  C   ASP A  98       0.864 -10.664   3.096  1.00 66.23           C  
ATOM   1480  CB  ASP A  98      -0.761 -12.571   2.792  1.00 66.23           C  
ATOM   1481  HB2 ASP A  98      -1.100 -12.275   3.785  1.00 66.23           H  
ATOM   1482  HB3 ASP A  98      -0.008 -13.348   2.927  1.00 66.23           H  
ATOM   1483  O   ASP A  98       0.489  -9.692   3.751  1.00 66.23           O  
ATOM   1484  CG  ASP A  98      -1.976 -13.153   2.050  1.00 66.23           C  
ATOM   1485  OD1 ASP A  98      -2.459 -12.526   1.078  1.00 66.23           O  
ATOM   1486  OD2 ASP A  98      -2.461 -14.220   2.491  1.00 66.23           O  
ATOM   1487  N   ARG A  99       2.138 -11.098   3.139  1.00 71.39           N  
ATOM   1488  H   ARG A  99       2.381 -11.924   2.611  1.00 71.39           H  
ATOM   1489  CA  ARG A  99       3.191 -10.379   3.867  1.00 71.39           C  
ATOM   1490  HA  ARG A  99       2.826 -10.206   4.880  1.00 71.39           H  
ATOM   1491  C   ARG A  99       3.435  -9.004   3.260  1.00 71.39           C  
ATOM   1492  CB  ARG A  99       4.510 -11.171   3.946  1.00 71.39           C  
ATOM   1493  HB2 ARG A  99       4.304 -12.206   4.218  1.00 71.39           H  
ATOM   1494  HB3 ARG A  99       5.006 -11.156   2.975  1.00 71.39           H  
ATOM   1495  O   ARG A  99       3.481  -8.051   4.017  1.00 71.39           O  
ATOM   1496  CG  ARG A  99       5.428 -10.557   5.025  1.00 71.39           C  
ATOM   1497  HG2 ARG A  99       5.043 -10.851   6.001  1.00 71.39           H  
ATOM   1498  HG3 ARG A  99       5.405  -9.468   4.980  1.00 71.39           H  
ATOM   1499  CD  ARG A  99       6.893 -10.991   4.923  1.00 71.39           C  
ATOM   1500  HD2 ARG A  99       7.382 -10.753   5.868  1.00 71.39           H  
ATOM   1501  HD3 ARG A  99       6.930 -12.072   4.784  1.00 71.39           H  
ATOM   1502  NE  ARG A  99       7.602 -10.265   3.847  1.00 71.39           N  
ATOM   1503  HE  ARG A  99       7.564  -9.256   3.876  1.00 71.39           H  
ATOM   1504  NH1 ARG A  99       8.415 -12.081   2.715  1.00 71.39           N  
ATOM   1505 HH11 ARG A  99       7.918 -12.701   3.338  1.00 71.39           H  
ATOM   1506 HH12 ARG A  99       8.615 -12.457   1.799  1.00 71.39           H  
ATOM   1507  NH2 ARG A  99       8.637 -10.064   1.831  1.00 71.39           N  
ATOM   1508 HH21 ARG A  99       8.843 -10.555   0.973  1.00 71.39           H  
ATOM   1509 HH22 ARG A  99       8.427  -9.076   1.813  1.00 71.39           H  
ATOM   1510  CZ  ARG A  99       8.220 -10.801   2.811  1.00 71.39           C  
ATOM   1511  N   ILE A 100       3.574  -8.877   1.942  1.00 59.83           N  
ATOM   1512  H   ILE A 100       3.536  -9.718   1.383  1.00 59.83           H  
ATOM   1513  CA  ILE A 100       3.857  -7.605   1.260  1.00 59.83           C  
ATOM   1514  HA  ILE A 100       4.652  -7.098   1.807  1.00 59.83           H  
ATOM   1515  C   ILE A 100       2.641  -6.662   1.317  1.00 59.83           C  
ATOM   1516  CB  ILE A 100       4.401  -7.873  -0.165  1.00 59.83           C  
ATOM   1517  HB  ILE A 100       3.734  -8.573  -0.668  1.00 59.83           H  
ATOM   1518  O   ILE A 100       2.820  -5.463   1.470  1.00 59.83           O  
ATOM   1519  CG1 ILE A 100       5.820  -8.488  -0.067  1.00 59.83           C  
ATOM   1520 HG12 ILE A 100       6.504  -7.752   0.355  1.00 59.83           H  
ATOM   1521 HG13 ILE A 100       5.812  -9.340   0.613  1.00 59.83           H  
ATOM   1522  CG2 ILE A 100       4.483  -6.592  -1.009  1.00 59.83           C  
ATOM   1523 HG21 ILE A 100       5.161  -5.872  -0.551  1.00 59.83           H  
ATOM   1524 HG22 ILE A 100       4.817  -6.827  -2.020  1.00 59.83           H  
ATOM   1525 HG23 ILE A 100       3.496  -6.139  -1.100  1.00 59.83           H  
ATOM   1526  CD1 ILE A 100       6.390  -8.972  -1.407  1.00 59.83           C  
ATOM   1527 HD11 ILE A 100       6.662  -8.120  -2.030  1.00 59.83           H  
ATOM   1528 HD12 ILE A 100       5.655  -9.587  -1.926  1.00 59.83           H  
ATOM   1529 HD13 ILE A 100       7.289  -9.560  -1.225  1.00 59.83           H  
ATOM   1530  N   LEU A 101       1.410  -7.179   1.319  1.00 61.61           N  
ATOM   1531  H   LEU A 101       1.327  -8.168   1.133  1.00 61.61           H  
ATOM   1532  CA  LEU A 101       0.173  -6.435   1.576  1.00 61.61           C  
ATOM   1533  HA  LEU A 101       0.164  -5.539   0.956  1.00 61.61           H  
ATOM   1534  C   LEU A 101       0.085  -5.972   3.035  1.00 61.61           C  
ATOM   1535  CB  LEU A 101      -1.044  -7.323   1.234  1.00 61.61           C  
ATOM   1536  HB2 LEU A 101      -1.930  -6.913   1.719  1.00 61.61           H  
ATOM   1537  HB3 LEU A 101      -0.876  -8.313   1.657  1.00 61.61           H  
ATOM   1538  O   LEU A 101      -0.314  -4.839   3.288  1.00 61.61           O  
ATOM   1539  CG  LEU A 101      -1.337  -7.455  -0.271  1.00 61.61           C  
ATOM   1540  HG  LEU A 101      -0.410  -7.627  -0.819  1.00 61.61           H  
ATOM   1541  CD1 LEU A 101      -2.286  -8.622  -0.544  1.00 61.61           C  
ATOM   1542 HD11 LEU A 101      -3.215  -8.501   0.012  1.00 61.61           H  
ATOM   1543 HD12 LEU A 101      -1.809  -9.555  -0.242  1.00 61.61           H  
ATOM   1544 HD13 LEU A 101      -2.499  -8.676  -1.612  1.00 61.61           H  
ATOM   1545  CD2 LEU A 101      -2.020  -6.192  -0.797  1.00 61.61           C  
ATOM   1546 HD21 LEU A 101      -1.416  -5.316  -0.561  1.00 61.61           H  
ATOM   1547 HD22 LEU A 101      -2.116  -6.264  -1.880  1.00 61.61           H  
ATOM   1548 HD23 LEU A 101      -3.008  -6.079  -0.352  1.00 61.61           H  
ATOM   1549  N   ALA A 102       0.454  -6.819   4.000  1.00 69.09           N  
ATOM   1550  H   ALA A 102       0.709  -7.763   3.747  1.00 69.09           H  
ATOM   1551  CA  ALA A 102       0.517  -6.445   5.413  1.00 69.09           C  
ATOM   1552  HA  ALA A 102      -0.406  -5.934   5.684  1.00 69.09           H  
ATOM   1553  C   ALA A 102       1.676  -5.475   5.707  1.00 69.09           C  
ATOM   1554  CB  ALA A 102       0.622  -7.722   6.256  1.00 69.09           C  
ATOM   1555  HB1 ALA A 102       1.539  -8.256   6.009  1.00 69.09           H  
ATOM   1556  HB2 ALA A 102       0.634  -7.458   7.313  1.00 69.09           H  
ATOM   1557  HB3 ALA A 102      -0.234  -8.367   6.058  1.00 69.09           H  
ATOM   1558  O   ALA A 102       1.543  -4.601   6.551  1.00 69.09           O  
ATOM   1559  N   GLU A 103       2.792  -5.599   4.994  1.00 67.62           N  
ATOM   1560  H   GLU A 103       2.856  -6.391   4.371  1.00 67.62           H  
ATOM   1561  CA  GLU A 103       3.953  -4.710   5.043  1.00 67.62           C  
ATOM   1562  HA  GLU A 103       4.226  -4.530   6.083  1.00 67.62           H  
ATOM   1563  C   GLU A 103       3.628  -3.353   4.416  1.00 67.62           C  
ATOM   1564  CB  GLU A 103       5.121  -5.418   4.337  1.00 67.62           C  
ATOM   1565  HB2 GLU A 103       5.213  -6.411   4.777  1.00 67.62           H  
ATOM   1566  HB3 GLU A 103       4.869  -5.542   3.284  1.00 67.62           H  
ATOM   1567  O   GLU A 103       3.891  -2.337   5.041  1.00 67.62           O  
ATOM   1568  CG  GLU A 103       6.491  -4.733   4.421  1.00 67.62           C  
ATOM   1569  HG2 GLU A 103       6.413  -3.822   5.013  1.00 67.62           H  
ATOM   1570  HG3 GLU A 103       6.819  -4.460   3.418  1.00 67.62           H  
ATOM   1571  CD  GLU A 103       7.512  -5.682   5.060  1.00 67.62           C  
ATOM   1572  OE1 GLU A 103       7.820  -5.434   6.256  1.00 67.62           O  
ATOM   1573  OE2 GLU A 103       7.899  -6.695   4.422  1.00 67.62           O  
ATOM   1574  N   ALA A 104       2.964  -3.328   3.257  1.00 61.55           N  
ATOM   1575  H   ALA A 104       2.828  -4.199   2.764  1.00 61.55           H  
ATOM   1576  CA  ALA A 104       2.471  -2.114   2.612  1.00 61.55           C  
ATOM   1577  HA  ALA A 104       3.303  -1.420   2.492  1.00 61.55           H  
ATOM   1578  C   ALA A 104       1.393  -1.406   3.444  1.00 61.55           C  
ATOM   1579  CB  ALA A 104       1.923  -2.483   1.227  1.00 61.55           C  
ATOM   1580  HB1 ALA A 104       1.121  -3.215   1.322  1.00 61.55           H  
ATOM   1581  HB2 ALA A 104       2.720  -2.902   0.612  1.00 61.55           H  
ATOM   1582  HB3 ALA A 104       1.530  -1.593   0.736  1.00 61.55           H  
ATOM   1583  O   ALA A 104       1.371  -0.181   3.489  1.00 61.55           O  
ATOM   1584  N   ARG A 105       0.513  -2.157   4.125  1.00 63.09           N  
ATOM   1585  H   ARG A 105       0.545  -3.158   3.992  1.00 63.09           H  
ATOM   1586  CA  ARG A 105      -0.454  -1.597   5.084  1.00 63.09           C  
ATOM   1587  HA  ARG A 105      -0.958  -0.742   4.633  1.00 63.09           H  
ATOM   1588  C   ARG A 105       0.235  -1.038   6.320  1.00 63.09           C  
ATOM   1589  CB  ARG A 105      -1.505  -2.633   5.484  1.00 63.09           C  
ATOM   1590  HB2 ARG A 105      -1.019  -3.586   5.692  1.00 63.09           H  
ATOM   1591  HB3 ARG A 105      -2.012  -2.302   6.391  1.00 63.09           H  
ATOM   1592  O   ARG A 105      -0.024   0.105   6.658  1.00 63.09           O  
ATOM   1593  CG  ARG A 105      -2.551  -2.785   4.379  1.00 63.09           C  
ATOM   1594  HG2 ARG A 105      -2.062  -2.998   3.428  1.00 63.09           H  
ATOM   1595  HG3 ARG A 105      -3.117  -1.859   4.283  1.00 63.09           H  
ATOM   1596  CD  ARG A 105      -3.496  -3.929   4.736  1.00 63.09           C  
ATOM   1597  HD2 ARG A 105      -2.891  -4.808   4.959  1.00 63.09           H  
ATOM   1598  HD3 ARG A 105      -4.065  -3.653   5.623  1.00 63.09           H  
ATOM   1599  NE  ARG A 105      -4.404  -4.223   3.614  1.00 63.09           N  
ATOM   1600  HE  ARG A 105      -4.462  -3.515   2.895  1.00 63.09           H  
ATOM   1601  NH1 ARG A 105      -5.057  -6.302   4.314  1.00 63.09           N  
ATOM   1602 HH11 ARG A 105      -5.502  -7.191   4.137  1.00 63.09           H  
ATOM   1603 HH12 ARG A 105      -4.534  -6.141   5.163  1.00 63.09           H  
ATOM   1604  NH2 ARG A 105      -5.726  -5.544   2.320  1.00 63.09           N  
ATOM   1605 HH21 ARG A 105      -5.697  -4.842   1.594  1.00 63.09           H  
ATOM   1606 HH22 ARG A 105      -6.176  -6.431   2.148  1.00 63.09           H  
ATOM   1607  CZ  ARG A 105      -5.060  -5.349   3.423  1.00 63.09           C  
ATOM   1608  N   ARG A 106       1.181  -1.771   6.909  1.00 68.72           N  
ATOM   1609  H   ARG A 106       1.323  -2.718   6.589  1.00 68.72           H  
ATOM   1610  CA  ARG A 106       1.969  -1.286   8.046  1.00 68.72           C  
ATOM   1611  HA  ARG A 106       1.278  -0.980   8.832  1.00 68.72           H  
ATOM   1612  C   ARG A 106       2.798  -0.053   7.682  1.00 68.72           C  
ATOM   1613  CB  ARG A 106       2.841  -2.426   8.574  1.00 68.72           C  
ATOM   1614  HB2 ARG A 106       2.236  -3.325   8.688  1.00 68.72           H  
ATOM   1615  HB3 ARG A 106       3.629  -2.624   7.847  1.00 68.72           H  
ATOM   1616  O   ARG A 106       2.812   0.898   8.443  1.00 68.72           O  
ATOM   1617  CG  ARG A 106       3.435  -2.084   9.946  1.00 68.72           C  
ATOM   1618  HG2 ARG A 106       2.656  -2.184  10.702  1.00 68.72           H  
ATOM   1619  HG3 ARG A 106       3.786  -1.052   9.965  1.00 68.72           H  
ATOM   1620  CD  ARG A 106       4.603  -3.014  10.291  1.00 68.72           C  
ATOM   1621  HD2 ARG A 106       4.278  -4.050  10.203  1.00 68.72           H  
ATOM   1622  HD3 ARG A 106       4.885  -2.823  11.326  1.00 68.72           H  
ATOM   1623  NE  ARG A 106       5.771  -2.729   9.436  1.00 68.72           N  
ATOM   1624  HE  ARG A 106       6.112  -1.784   9.533  1.00 68.72           H  
ATOM   1625  NH1 ARG A 106       5.987  -4.747   8.307  1.00 68.72           N  
ATOM   1626 HH11 ARG A 106       5.124  -5.093   8.702  1.00 68.72           H  
ATOM   1627 HH12 ARG A 106       6.512  -5.234   7.595  1.00 68.72           H  
ATOM   1628  NH2 ARG A 106       7.348  -3.111   7.826  1.00 68.72           N  
ATOM   1629 HH21 ARG A 106       7.715  -3.743   7.129  1.00 68.72           H  
ATOM   1630 HH22 ARG A 106       7.578  -2.127   7.829  1.00 68.72           H  
ATOM   1631  CZ  ARG A 106       6.351  -3.519   8.544  1.00 68.72           C  
ATOM   1632  N   GLU A 107       3.437  -0.021   6.513  1.00 64.35           N  
ATOM   1633  H   GLU A 107       3.439  -0.852   5.939  1.00 64.35           H  
ATOM   1634  CA  GLU A 107       4.167   1.160   6.032  1.00 64.35           C  
ATOM   1635  HA  GLU A 107       4.848   1.486   6.818  1.00 64.35           H  
ATOM   1636  C   GLU A 107       3.206   2.327   5.738  1.00 64.35           C  
ATOM   1637  CB  GLU A 107       5.012   0.793   4.795  1.00 64.35           C  
ATOM   1638  HB2 GLU A 107       5.509  -0.160   4.970  1.00 64.35           H  
ATOM   1639  HB3 GLU A 107       4.360   0.695   3.926  1.00 64.35           H  
ATOM   1640  O   GLU A 107       3.525   3.474   6.022  1.00 64.35           O  
ATOM   1641  CG  GLU A 107       6.093   1.852   4.522  1.00 64.35           C  
ATOM   1642  HG2 GLU A 107       5.624   2.836   4.498  1.00 64.35           H  
ATOM   1643  HG3 GLU A 107       6.808   1.844   5.344  1.00 64.35           H  
ATOM   1644  CD  GLU A 107       6.845   1.647   3.199  1.00 64.35           C  
ATOM   1645  OE1 GLU A 107       7.130   2.672   2.533  1.00 64.35           O  
ATOM   1646  OE2 GLU A 107       7.141   0.495   2.810  1.00 64.35           O  
ATOM   1647  N   ALA A 108       1.996   2.055   5.241  1.00 60.18           N  
ATOM   1648  H   ALA A 108       1.784   1.103   4.981  1.00 60.18           H  
ATOM   1649  CA  ALA A 108       0.939   3.054   5.087  1.00 60.18           C  
ATOM   1650  HA  ALA A 108       1.336   3.904   4.532  1.00 60.18           H  
ATOM   1651  C   ALA A 108       0.412   3.594   6.431  1.00 60.18           C  
ATOM   1652  CB  ALA A 108      -0.193   2.421   4.272  1.00 60.18           C  
ATOM   1653  HB1 ALA A 108      -0.524   1.489   4.730  1.00 60.18           H  
ATOM   1654  HB2 ALA A 108      -1.048   3.096   4.252  1.00 60.18           H  
ATOM   1655  HB3 ALA A 108       0.152   2.214   3.259  1.00 60.18           H  
ATOM   1656  O   ALA A 108       0.120   4.782   6.541  1.00 60.18           O  
ATOM   1657  N   GLU A 109       0.274   2.740   7.443  1.00 63.65           N  
ATOM   1658  H   GLU A 109       0.464   1.765   7.261  1.00 63.65           H  
ATOM   1659  CA  GLU A 109      -0.103   3.085   8.819  1.00 63.65           C  
ATOM   1660  HA  GLU A 109      -0.993   3.713   8.816  1.00 63.65           H  
ATOM   1661  C   GLU A 109       1.018   3.900   9.490  1.00 63.65           C  
ATOM   1662  CB  GLU A 109      -0.433   1.784   9.588  1.00 63.65           C  
ATOM   1663  HB2 GLU A 109      -0.502   2.004  10.653  1.00 63.65           H  
ATOM   1664  HB3 GLU A 109       0.394   1.088   9.444  1.00 63.65           H  
ATOM   1665  O   GLU A 109       0.747   4.963  10.043  1.00 63.65           O  
ATOM   1666  CG  GLU A 109      -1.761   1.127   9.136  1.00 63.65           C  
ATOM   1667  HG2 GLU A 109      -2.574   1.553   9.723  1.00 63.65           H  
ATOM   1668  HG3 GLU A 109      -1.956   1.399   8.099  1.00 63.65           H  
ATOM   1669  CD  GLU A 109      -1.803  -0.418   9.240  1.00 63.65           C  
ATOM   1670  OE1 GLU A 109      -2.649  -1.023   8.529  1.00 63.65           O  
ATOM   1671  OE2 GLU A 109      -0.967  -1.026   9.952  1.00 63.65           O  
ATOM   1672  N   GLU A 110       2.282   3.486   9.343  1.00 66.03           N  
ATOM   1673  H   GLU A 110       2.426   2.592   8.896  1.00 66.03           H  
ATOM   1674  CA  GLU A 110       3.482   4.216   9.781  1.00 66.03           C  
ATOM   1675  HA  GLU A 110       3.411   4.398  10.853  1.00 66.03           H  
ATOM   1676  C   GLU A 110       3.570   5.603   9.104  1.00 66.03           C  
ATOM   1677  CB  GLU A 110       4.751   3.359   9.514  1.00 66.03           C  
ATOM   1678  HB2 GLU A 110       5.627   4.001   9.605  1.00 66.03           H  
ATOM   1679  HB3 GLU A 110       4.713   2.997   8.487  1.00 66.03           H  
ATOM   1680  O   GLU A 110       3.712   6.613   9.791  1.00 66.03           O  
ATOM   1681  CG  GLU A 110       4.945   2.157  10.477  1.00 66.03           C  
ATOM   1682  HG2 GLU A 110       5.228   2.549  11.453  1.00 66.03           H  
ATOM   1683  HG3 GLU A 110       3.990   1.648  10.610  1.00 66.03           H  
ATOM   1684  CD  GLU A 110       6.006   1.111  10.032  1.00 66.03           C  
ATOM   1685  OE1 GLU A 110       6.000  -0.036  10.556  1.00 66.03           O  
ATOM   1686  OE2 GLU A 110       6.871   1.415   9.182  1.00 66.03           O  
ATOM   1687  N   VAL A 111       3.398   5.693   7.779  1.00 59.90           N  
ATOM   1688  H   VAL A 111       3.310   4.831   7.260  1.00 59.90           H  
ATOM   1689  CA  VAL A 111       3.446   6.961   7.021  1.00 59.90           C  
ATOM   1690  HA  VAL A 111       4.350   7.492   7.319  1.00 59.90           H  
ATOM   1691  C   VAL A 111       2.273   7.894   7.354  1.00 59.90           C  
ATOM   1692  CB  VAL A 111       3.548   6.672   5.505  1.00 59.90           C  
ATOM   1693  HB  VAL A 111       2.827   5.899   5.239  1.00 59.90           H  
ATOM   1694  O   VAL A 111       2.473   9.113   7.398  1.00 59.90           O  
ATOM   1695  CG1 VAL A 111       3.266   7.886   4.612  1.00 59.90           C  
ATOM   1696 HG11 VAL A 111       3.446   7.632   3.567  1.00 59.90           H  
ATOM   1697 HG12 VAL A 111       2.219   8.168   4.714  1.00 59.90           H  
ATOM   1698 HG13 VAL A 111       3.904   8.721   4.904  1.00 59.90           H  
ATOM   1699  CG2 VAL A 111       4.962   6.194   5.148  1.00 59.90           C  
ATOM   1700 HG21 VAL A 111       5.237   5.340   5.767  1.00 59.90           H  
ATOM   1701 HG22 VAL A 111       5.686   6.988   5.325  1.00 59.90           H  
ATOM   1702 HG23 VAL A 111       5.000   5.884   4.103  1.00 59.90           H  
ATOM   1703  N   ARG A 112       1.070   7.364   7.626  1.00 60.38           N  
ATOM   1704  H   ARG A 112       0.963   6.362   7.555  1.00 60.38           H  
ATOM   1705  CA  ARG A 112      -0.061   8.164   8.134  1.00 60.38           C  
ATOM   1706  HA  ARG A 112      -0.144   9.077   7.545  1.00 60.38           H  
ATOM   1707  C   ARG A 112       0.187   8.633   9.569  1.00 60.38           C  
ATOM   1708  CB  ARG A 112      -1.394   7.403   8.032  1.00 60.38           C  
ATOM   1709  HB2 ARG A 112      -1.269   6.396   8.431  1.00 60.38           H  
ATOM   1710  HB3 ARG A 112      -2.128   7.920   8.649  1.00 60.38           H  
ATOM   1711  O   ARG A 112      -0.003   9.814   9.837  1.00 60.38           O  
ATOM   1712  CG  ARG A 112      -1.948   7.335   6.597  1.00 60.38           C  
ATOM   1713  HG2 ARG A 112      -1.277   6.753   5.965  1.00 60.38           H  
ATOM   1714  HG3 ARG A 112      -2.024   8.340   6.184  1.00 60.38           H  
ATOM   1715  CD  ARG A 112      -3.344   6.695   6.611  1.00 60.38           C  
ATOM   1716  HD2 ARG A 112      -3.331   5.829   7.273  1.00 60.38           H  
ATOM   1717  HD3 ARG A 112      -4.046   7.412   7.037  1.00 60.38           H  
ATOM   1718  NE  ARG A 112      -3.811   6.305   5.262  1.00 60.38           N  
ATOM   1719  HE  ARG A 112      -4.200   7.024   4.669  1.00 60.38           H  
ATOM   1720  NH1 ARG A 112      -3.341   4.060   5.402  1.00 60.38           N  
ATOM   1721 HH11 ARG A 112      -3.384   3.125   5.023  1.00 60.38           H  
ATOM   1722 HH12 ARG A 112      -2.845   4.237   6.264  1.00 60.38           H  
ATOM   1723  NH2 ARG A 112      -4.394   4.865   3.608  1.00 60.38           N  
ATOM   1724 HH21 ARG A 112      -4.799   5.645   3.111  1.00 60.38           H  
ATOM   1725 HH22 ARG A 112      -4.422   3.948   3.185  1.00 60.38           H  
ATOM   1726  CZ  ARG A 112      -3.844   5.083   4.765  1.00 60.38           C  
ATOM   1727  N   ALA A 113       0.699   7.778  10.454  1.00 63.40           N  
ATOM   1728  H   ALA A 113       0.830   6.814  10.184  1.00 63.40           H  
ATOM   1729  CA  ALA A 113       1.062   8.165  11.818  1.00 63.40           C  
ATOM   1730  HA  ALA A 113       0.180   8.585  12.302  1.00 63.40           H  
ATOM   1731  C   ALA A 113       2.158   9.248  11.841  1.00 63.40           C  
ATOM   1732  CB  ALA A 113       1.479   6.910  12.593  1.00 63.40           C  
ATOM   1733  HB1 ALA A 113       2.354   6.455  12.129  1.00 63.40           H  
ATOM   1734  HB2 ALA A 113       0.660   6.190  12.596  1.00 63.40           H  
ATOM   1735  HB3 ALA A 113       1.718   7.181  13.622  1.00 63.40           H  
ATOM   1736  O   ALA A 113       2.052  10.209  12.596  1.00 63.40           O  
ATOM   1737  N   GLU A 114       3.164   9.170  10.962  1.00 63.50           N  
ATOM   1738  H   GLU A 114       3.262   8.320  10.424  1.00 63.50           H  
ATOM   1739  CA  GLU A 114       4.156  10.239  10.775  1.00 63.50           C  
ATOM   1740  HA  GLU A 114       4.616  10.477  11.734  1.00 63.50           H  
ATOM   1741  C   GLU A 114       3.548  11.539  10.219  1.00 63.50           C  
ATOM   1742  CB  GLU A 114       5.245   9.794   9.790  1.00 63.50           C  
ATOM   1743  HB2 GLU A 114       4.771   9.358   8.911  1.00 63.50           H  
ATOM   1744  HB3 GLU A 114       5.782  10.687   9.471  1.00 63.50           H  
ATOM   1745  O   GLU A 114       4.073  12.625  10.472  1.00 63.50           O  
ATOM   1746  CG  GLU A 114       6.290   8.818  10.347  1.00 63.50           C  
ATOM   1747  HG2 GLU A 114       6.702   9.244  11.262  1.00 63.50           H  
ATOM   1748  HG3 GLU A 114       5.816   7.869  10.600  1.00 63.50           H  
ATOM   1749  CD  GLU A 114       7.432   8.583   9.340  1.00 63.50           C  
ATOM   1750  OE1 GLU A 114       8.492   8.080   9.782  1.00 63.50           O  
ATOM   1751  OE2 GLU A 114       7.277   8.976   8.155  1.00 63.50           O  
ATOM   1752  N   ALA A 115       2.484  11.463   9.413  1.00 61.17           N  
ATOM   1753  H   ALA A 115       2.080  10.556   9.229  1.00 61.17           H  
ATOM   1754  CA  ALA A 115       1.747  12.645   8.971  1.00 61.17           C  
ATOM   1755  HA  ALA A 115       2.461  13.400   8.642  1.00 61.17           H  
ATOM   1756  C   ALA A 115       0.967  13.263  10.141  1.00 61.17           C  
ATOM   1757  CB  ALA A 115       0.852  12.293   7.774  1.00 61.17           C  
ATOM   1758  HB1 ALA A 115       1.442  11.835   6.980  1.00 61.17           H  
ATOM   1759  HB2 ALA A 115       0.067  11.599   8.075  1.00 61.17           H  
ATOM   1760  HB3 ALA A 115       0.375  13.197   7.395  1.00 61.17           H  
ATOM   1761  O   ALA A 115       1.114  14.455  10.400  1.00 61.17           O  
ATOM   1762  N   ASP A 116       0.229  12.457  10.899  1.00 61.06           N  
ATOM   1763  H   ASP A 116       0.141  11.489  10.625  1.00 61.06           H  
ATOM   1764  CA  ASP A 116      -0.525  12.889  12.077  1.00 61.06           C  
ATOM   1765  HA  ASP A 116      -1.216  13.679  11.784  1.00 61.06           H  
ATOM   1766  C   ASP A 116       0.377  13.488  13.174  1.00 61.06           C  
ATOM   1767  CB  ASP A 116      -1.330  11.692  12.611  1.00 61.06           C  
ATOM   1768  HB2 ASP A 116      -1.494  11.844  13.678  1.00 61.06           H  
ATOM   1769  HB3 ASP A 116      -0.743  10.779  12.510  1.00 61.06           H  
ATOM   1770  O   ASP A 116       0.078  14.570  13.685  1.00 61.06           O  
ATOM   1771  CG  ASP A 116      -2.701  11.502  11.944  1.00 61.06           C  
ATOM   1772  OD1 ASP A 116      -3.236  12.486  11.384  1.00 61.06           O  
ATOM   1773  OD2 ASP A 116      -3.254  10.390  12.083  1.00 61.06           O  
ATOM   1774  N   ASP A 117       1.523  12.868  13.480  1.00 65.15           N  
ATOM   1775  H   ASP A 117       1.686  11.952  13.086  1.00 65.15           H  
ATOM   1776  CA  ASP A 117       2.519  13.403  14.422  1.00 65.15           C  
ATOM   1777  HA  ASP A 117       2.017  13.647  15.359  1.00 65.15           H  
ATOM   1778  C   ASP A 117       3.154  14.709  13.908  1.00 65.15           C  
ATOM   1779  CB  ASP A 117       3.627  12.361  14.703  1.00 65.15           C  
ATOM   1780  HB2 ASP A 117       4.561  12.898  14.864  1.00 65.15           H  
ATOM   1781  HB3 ASP A 117       3.780  11.734  13.824  1.00 65.15           H  
ATOM   1782  O   ASP A 117       3.443  15.613  14.702  1.00 65.15           O  
ATOM   1783  CG  ASP A 117       3.419  11.477  15.947  1.00 65.15           C  
ATOM   1784  OD1 ASP A 117       2.426  11.675  16.686  1.00 65.15           O  
ATOM   1785  OD2 ASP A 117       4.341  10.676  16.229  1.00 65.15           O  
ATOM   1786  N   TYR A 118       3.351  14.862  12.591  1.00 61.27           N  
ATOM   1787  H   TYR A 118       3.106  14.092  11.985  1.00 61.27           H  
ATOM   1788  CA  TYR A 118       3.798  16.124  11.986  1.00 61.27           C  
ATOM   1789  HA  TYR A 118       4.685  16.466  12.520  1.00 61.27           H  
ATOM   1790  C   TYR A 118       2.732  17.216  12.127  1.00 61.27           C  
ATOM   1791  CB  TYR A 118       4.188  15.908  10.514  1.00 61.27           C  
ATOM   1792  HB2 TYR A 118       5.020  15.204  10.482  1.00 61.27           H  
ATOM   1793  HB3 TYR A 118       3.359  15.434   9.987  1.00 61.27           H  
ATOM   1794  O   TYR A 118       3.053  18.328  12.557  1.00 61.27           O  
ATOM   1795  CG  TYR A 118       4.586  17.156   9.735  1.00 61.27           C  
ATOM   1796  CD1 TYR A 118       3.651  17.808   8.902  1.00 61.27           C  
ATOM   1797  HD1 TYR A 118       2.630  17.457   8.862  1.00 61.27           H  
ATOM   1798  CD2 TYR A 118       5.917  17.616   9.778  1.00 61.27           C  
ATOM   1799  HD2 TYR A 118       6.633  17.102  10.402  1.00 61.27           H  
ATOM   1800  CE1 TYR A 118       4.055  18.880   8.077  1.00 61.27           C  
ATOM   1801  HE1 TYR A 118       3.347  19.357   7.415  1.00 61.27           H  
ATOM   1802  CE2 TYR A 118       6.322  18.692   8.961  1.00 61.27           C  
ATOM   1803  HE2 TYR A 118       7.352  19.017   8.955  1.00 61.27           H  
ATOM   1804  OH  TYR A 118       5.815  20.340   7.300  1.00 61.27           O  
ATOM   1805  HH  TYR A 118       5.134  20.616   6.683  1.00 61.27           H  
ATOM   1806  CZ  TYR A 118       5.401  19.302   8.081  1.00 61.27           C  
ATOM   1807  N   VAL A 119       1.467  16.914  11.822  1.00 60.53           N  
ATOM   1808  H   VAL A 119       1.262  15.977  11.505  1.00 60.53           H  
ATOM   1809  CA  VAL A 119       0.363  17.878  11.918  1.00 60.53           C  
ATOM   1810  HA  VAL A 119       0.672  18.791  11.407  1.00 60.53           H  
ATOM   1811  C   VAL A 119       0.094  18.263  13.372  1.00 60.53           C  
ATOM   1812  CB  VAL A 119      -0.907  17.368  11.207  1.00 60.53           C  
ATOM   1813  HB  VAL A 119      -1.222  16.417  11.639  1.00 60.53           H  
ATOM   1814  O   VAL A 119      -0.024  19.456  13.662  1.00 60.53           O  
ATOM   1815  CG1 VAL A 119      -2.053  18.383  11.333  1.00 60.53           C  
ATOM   1816 HG11 VAL A 119      -2.340  18.495  12.379  1.00 60.53           H  
ATOM   1817 HG12 VAL A 119      -1.742  19.351  10.940  1.00 60.53           H  
ATOM   1818 HG13 VAL A 119      -2.915  18.025  10.771  1.00 60.53           H  
ATOM   1819  CG2 VAL A 119      -0.652  17.195   9.704  1.00 60.53           C  
ATOM   1820 HG21 VAL A 119      -0.253  18.117   9.282  1.00 60.53           H  
ATOM   1821 HG22 VAL A 119       0.075  16.404   9.522  1.00 60.53           H  
ATOM   1822 HG23 VAL A 119      -1.573  16.916   9.193  1.00 60.53           H  
ATOM   1823  N   ASP A 120       0.085  17.315  14.314  1.00 66.41           N  
ATOM   1824  H   ASP A 120       0.168  16.344  14.049  1.00 66.41           H  
ATOM   1825  CA  ASP A 120      -0.024  17.661  15.731  1.00 66.41           C  
ATOM   1826  HA  ASP A 120      -0.902  18.298  15.840  1.00 66.41           H  
ATOM   1827  C   ASP A 120       1.184  18.472  16.204  1.00 66.41           C  
ATOM   1828  CB  ASP A 120      -0.231  16.444  16.636  1.00 66.41           C  
ATOM   1829  HB2 ASP A 120      -1.060  15.843  16.262  1.00 66.41           H  
ATOM   1830  HB3 ASP A 120       0.673  15.834  16.663  1.00 66.41           H  
ATOM   1831  O   ASP A 120       1.000  19.501  16.849  1.00 66.41           O  
ATOM   1832  CG  ASP A 120      -0.575  16.969  18.031  1.00 66.41           C  
ATOM   1833  OD1 ASP A 120      -1.626  17.637  18.158  1.00 66.41           O  
ATOM   1834  OD2 ASP A 120       0.222  16.839  18.986  1.00 66.41           O  
ATOM   1835  N   SER A 121       2.408  18.112  15.803  1.00 66.11           N  
ATOM   1836  H   SER A 121       2.511  17.248  15.290  1.00 66.11           H  
ATOM   1837  CA  SER A 121       3.603  18.907  16.112  1.00 66.11           C  
ATOM   1838  HA  SER A 121       3.715  18.952  17.195  1.00 66.11           H  
ATOM   1839  C   SER A 121       3.492  20.344  15.592  1.00 66.11           C  
ATOM   1840  CB  SER A 121       4.864  18.262  15.531  1.00 66.11           C  
ATOM   1841  HB2 SER A 121       5.703  18.945  15.667  1.00 66.11           H  
ATOM   1842  HB3 SER A 121       4.737  18.073  14.466  1.00 66.11           H  
ATOM   1843  O   SER A 121       3.839  21.285  16.311  1.00 66.11           O  
ATOM   1844  OG  SER A 121       5.157  17.058  16.199  1.00 66.11           O  
ATOM   1845  HG  SER A 121       4.573  16.389  15.834  1.00 66.11           H  
ATOM   1846  N   LYS A 122       2.987  20.560  14.370  1.00 61.16           N  
ATOM   1847  H   LYS A 122       2.728  19.754  13.820  1.00 61.16           H  
ATOM   1848  CA  LYS A 122       2.748  21.904  13.812  1.00 61.16           C  
ATOM   1849  HA  LYS A 122       3.668  22.487  13.850  1.00 61.16           H  
ATOM   1850  C   LYS A 122       1.707  22.668  14.621  1.00 61.16           C  
ATOM   1851  CB  LYS A 122       2.273  21.791  12.356  1.00 61.16           C  
ATOM   1852  HB2 LYS A 122       1.452  21.077  12.305  1.00 61.16           H  
ATOM   1853  HB3 LYS A 122       1.885  22.753  12.020  1.00 61.16           H  
ATOM   1854  O   LYS A 122       1.964  23.800  15.038  1.00 61.16           O  
ATOM   1855  CG  LYS A 122       3.361  21.334  11.386  1.00 61.16           C  
ATOM   1856  HG2 LYS A 122       3.952  20.531  11.826  1.00 61.16           H  
ATOM   1857  HG3 LYS A 122       2.853  20.940  10.506  1.00 61.16           H  
ATOM   1858  CD  LYS A 122       4.304  22.459  10.945  1.00 61.16           C  
ATOM   1859  HD2 LYS A 122       3.715  23.276  10.529  1.00 61.16           H  
ATOM   1860  HD3 LYS A 122       4.922  22.807  11.772  1.00 61.16           H  
ATOM   1861  CE  LYS A 122       5.158  21.817   9.860  1.00 61.16           C  
ATOM   1862  HE2 LYS A 122       5.981  21.254  10.301  1.00 61.16           H  
ATOM   1863  HE3 LYS A 122       4.515  21.103   9.346  1.00 61.16           H  
ATOM   1864  NZ  LYS A 122       5.618  22.756   8.823  1.00 61.16           N  
ATOM   1865  HZ1 LYS A 122       6.066  22.219   8.094  1.00 61.16           H  
ATOM   1866  HZ2 LYS A 122       4.798  23.107   8.349  1.00 61.16           H  
ATOM   1867  HZ3 LYS A 122       6.208  23.493   9.179  1.00 61.16           H  
ATOM   1868  N   LEU A 123       0.553  22.052  14.873  1.00 61.58           N  
ATOM   1869  H   LEU A 123       0.432  21.111  14.524  1.00 61.58           H  
ATOM   1870  CA  LEU A 123      -0.553  22.679  15.592  1.00 61.58           C  
ATOM   1871  HA  LEU A 123      -0.754  23.651  15.141  1.00 61.58           H  
ATOM   1872  C   LEU A 123      -0.201  22.954  17.062  1.00 61.58           C  
ATOM   1873  CB  LEU A 123      -1.810  21.805  15.467  1.00 61.58           C  
ATOM   1874  HB2 LEU A 123      -1.554  20.800  15.804  1.00 61.58           H  
ATOM   1875  HB3 LEU A 123      -2.565  22.208  16.142  1.00 61.58           H  
ATOM   1876  O   LEU A 123      -0.526  24.028  17.554  1.00 61.58           O  
ATOM   1877  CG  LEU A 123      -2.436  21.707  14.061  1.00 61.58           C  
ATOM   1878  HG  LEU A 123      -1.707  21.314  13.352  1.00 61.58           H  
ATOM   1879  CD1 LEU A 123      -3.633  20.758  14.125  1.00 61.58           C  
ATOM   1880 HD11 LEU A 123      -3.304  19.794  14.512  1.00 61.58           H  
ATOM   1881 HD12 LEU A 123      -4.411  21.162  14.773  1.00 61.58           H  
ATOM   1882 HD13 LEU A 123      -4.028  20.602  13.121  1.00 61.58           H  
ATOM   1883  CD2 LEU A 123      -2.940  23.054  13.533  1.00 61.58           C  
ATOM   1884 HD21 LEU A 123      -3.674  23.479  14.218  1.00 61.58           H  
ATOM   1885 HD22 LEU A 123      -3.402  22.901  12.557  1.00 61.58           H  
ATOM   1886 HD23 LEU A 123      -2.103  23.739  13.403  1.00 61.58           H  
ATOM   1887  N   ALA A 124       0.512  22.054  17.742  1.00 64.36           N  
ATOM   1888  H   ALA A 124       0.710  21.171  17.293  1.00 64.36           H  
ATOM   1889  CA  ALA A 124       0.993  22.223  19.114  1.00 64.36           C  
ATOM   1890  HA  ALA A 124       0.143  22.402  19.773  1.00 64.36           H  
ATOM   1891  C   ALA A 124       1.958  23.407  19.232  1.00 64.36           C  
ATOM   1892  CB  ALA A 124       1.707  20.933  19.545  1.00 64.36           C  
ATOM   1893  HB1 ALA A 124       1.978  20.994  20.599  1.00 64.36           H  
ATOM   1894  HB2 ALA A 124       1.059  20.070  19.392  1.00 64.36           H  
ATOM   1895  HB3 ALA A 124       2.607  20.781  18.949  1.00 64.36           H  
ATOM   1896  O   ALA A 124       1.840  24.241  20.130  1.00 64.36           O  
ATOM   1897  N   ASN A 125       2.901  23.521  18.295  1.00 63.39           N  
ATOM   1898  H   ASN A 125       2.965  22.807  17.584  1.00 63.39           H  
ATOM   1899  CA  ASN A 125       3.822  24.650  18.260  1.00 63.39           C  
ATOM   1900  HA  ASN A 125       4.264  24.777  19.249  1.00 63.39           H  
ATOM   1901  C   ASN A 125       3.101  25.970  17.937  1.00 63.39           C  
ATOM   1902  CB  ASN A 125       4.944  24.341  17.269  1.00 63.39           C  
ATOM   1903  HB2 ASN A 125       4.545  23.899  16.355  1.00 63.39           H  
ATOM   1904  HB3 ASN A 125       5.424  25.284  17.009  1.00 63.39           H  
ATOM   1905  O   ASN A 125       3.405  26.997  18.546  1.00 63.39           O  
ATOM   1906  CG  ASN A 125       6.016  23.452  17.876  1.00 63.39           C  
ATOM   1907  ND2 ASN A 125       6.174  22.239  17.412  1.00 63.39           N  
ATOM   1908 HD21 ASN A 125       6.839  21.651  17.894  1.00 63.39           H  
ATOM   1909 HD22 ASN A 125       5.460  21.855  16.811  1.00 63.39           H  
ATOM   1910  OD1 ASN A 125       6.741  23.852  18.768  1.00 63.39           O  
ATOM   1911  N   PHE A 126       2.108  25.955  17.042  1.00 63.33           N  
ATOM   1912  H   PHE A 126       1.917  25.101  16.538  1.00 63.33           H  
ATOM   1913  CA  PHE A 126       1.273  27.128  16.772  1.00 63.33           C  
ATOM   1914  HA  PHE A 126       1.944  27.966  16.577  1.00 63.33           H  
ATOM   1915  C   PHE A 126       0.414  27.515  17.990  1.00 63.33           C  
ATOM   1916  CB  PHE A 126       0.439  26.872  15.506  1.00 63.33           C  
ATOM   1917  HB2 PHE A 126      -0.228  26.033  15.702  1.00 63.33           H  
ATOM   1918  HB3 PHE A 126       1.114  26.568  14.705  1.00 63.33           H  
ATOM   1919  O   PHE A 126       0.322  28.695  18.321  1.00 63.33           O  
ATOM   1920  CG  PHE A 126      -0.384  28.043  14.985  1.00 63.33           C  
ATOM   1921  CD1 PHE A 126      -1.657  27.801  14.437  1.00 63.33           C  
ATOM   1922  HD1 PHE A 126      -2.039  26.792  14.397  1.00 63.33           H  
ATOM   1923  CD2 PHE A 126       0.124  29.358  14.988  1.00 63.33           C  
ATOM   1924  HD2 PHE A 126       1.108  29.566  15.382  1.00 63.33           H  
ATOM   1925  CE1 PHE A 126      -2.427  28.861  13.921  1.00 63.33           C  
ATOM   1926  HE1 PHE A 126      -3.399  28.663  13.495  1.00 63.33           H  
ATOM   1927  CE2 PHE A 126      -0.645  30.419  14.475  1.00 63.33           C  
ATOM   1928  HE2 PHE A 126      -0.251  31.425  14.487  1.00 63.33           H  
ATOM   1929  CZ  PHE A 126      -1.921  30.172  13.943  1.00 63.33           C  
ATOM   1930  HZ  PHE A 126      -2.505  30.987  13.541  1.00 63.33           H  
ATOM   1931  N   GLU A 127      -0.125  26.541  18.728  1.00 63.96           N  
ATOM   1932  H   GLU A 127      -0.048  25.594  18.385  1.00 63.96           H  
ATOM   1933  CA  GLU A 127      -0.842  26.733  19.996  1.00 63.96           C  
ATOM   1934  HA  GLU A 127      -1.689  27.396  19.818  1.00 63.96           H  
ATOM   1935  C   GLU A 127       0.054  27.389  21.065  1.00 63.96           C  
ATOM   1936  CB  GLU A 127      -1.380  25.366  20.468  1.00 63.96           C  
ATOM   1937  HB2 GLU A 127      -0.551  24.761  20.836  1.00 63.96           H  
ATOM   1938  HB3 GLU A 127      -1.839  24.852  19.623  1.00 63.96           H  
ATOM   1939  O   GLU A 127      -0.371  28.327  21.745  1.00 63.96           O  
ATOM   1940  CG  GLU A 127      -2.441  25.479  21.568  1.00 63.96           C  
ATOM   1941  HG2 GLU A 127      -3.320  25.962  21.141  1.00 63.96           H  
ATOM   1942  HG3 GLU A 127      -2.049  26.107  22.368  1.00 63.96           H  
ATOM   1943  CD  GLU A 127      -2.868  24.129  22.167  1.00 63.96           C  
ATOM   1944  OE1 GLU A 127      -3.547  24.167  23.215  1.00 63.96           O  
ATOM   1945  OE2 GLU A 127      -2.525  23.065  21.599  1.00 63.96           O  
ATOM   1946  N   VAL A 128       1.319  26.966  21.182  1.00 66.92           N  
ATOM   1947  H   VAL A 128       1.593  26.161  20.638  1.00 66.92           H  
ATOM   1948  CA  VAL A 128       2.313  27.586  22.081  1.00 66.92           C  
ATOM   1949  HA  VAL A 128       1.884  27.637  23.082  1.00 66.92           H  
ATOM   1950  C   VAL A 128       2.630  29.028  21.669  1.00 66.92           C  
ATOM   1951  CB  VAL A 128       3.593  26.725  22.156  1.00 66.92           C  
ATOM   1952  HB  VAL A 128       3.911  26.461  21.148  1.00 66.92           H  
ATOM   1953  O   VAL A 128       2.689  29.905  22.535  1.00 66.92           O  
ATOM   1954  CG1 VAL A 128       4.764  27.435  22.857  1.00 66.92           C  
ATOM   1955 HG11 VAL A 128       5.100  28.281  22.258  1.00 66.92           H  
ATOM   1956 HG12 VAL A 128       5.601  26.743  22.957  1.00 66.92           H  
ATOM   1957 HG13 VAL A 128       4.455  27.779  23.843  1.00 66.92           H  
ATOM   1958  CG2 VAL A 128       3.321  25.437  22.943  1.00 66.92           C  
ATOM   1959 HG21 VAL A 128       3.076  25.669  23.980  1.00 66.92           H  
ATOM   1960 HG22 VAL A 128       4.199  24.791  22.911  1.00 66.92           H  
ATOM   1961 HG23 VAL A 128       2.486  24.893  22.502  1.00 66.92           H  
ATOM   1962  N   VAL A 129       2.798  29.302  20.370  1.00 60.53           N  
ATOM   1963  H   VAL A 129       2.753  28.538  19.711  1.00 60.53           H  
ATOM   1964  CA  VAL A 129       3.025  30.667  19.860  1.00 60.53           C  
ATOM   1965  HA  VAL A 129       3.862  31.102  20.405  1.00 60.53           H  
ATOM   1966  C   VAL A 129       1.816  31.561  20.147  1.00 60.53           C  
ATOM   1967  CB  VAL A 129       3.401  30.654  18.362  1.00 60.53           C  
ATOM   1968  HB  VAL A 129       2.685  30.042  17.814  1.00 60.53           H  
ATOM   1969  O   VAL A 129       1.991  32.626  20.736  1.00 60.53           O  
ATOM   1970  CG1 VAL A 129       3.419  32.056  17.736  1.00 60.53           C  
ATOM   1971 HG11 VAL A 129       3.770  31.998  16.705  1.00 60.53           H  
ATOM   1972 HG12 VAL A 129       4.075  32.715  18.304  1.00 60.53           H  
ATOM   1973 HG13 VAL A 129       2.414  32.478  17.724  1.00 60.53           H  
ATOM   1974  CG2 VAL A 129       4.808  30.069  18.170  1.00 60.53           C  
ATOM   1975 HG21 VAL A 129       5.029  29.984  17.106  1.00 60.53           H  
ATOM   1976 HG22 VAL A 129       4.870  29.074  18.610  1.00 60.53           H  
ATOM   1977 HG23 VAL A 129       5.553  30.709  18.643  1.00 60.53           H  
ATOM   1978  N   LEU A 130       0.595  31.113  19.831  1.00 63.11           N  
ATOM   1979  H   LEU A 130       0.523  30.216  19.372  1.00 63.11           H  
ATOM   1980  CA  LEU A 130      -0.645  31.853  20.098  1.00 63.11           C  
ATOM   1981  HA  LEU A 130      -0.606  32.805  19.569  1.00 63.11           H  
ATOM   1982  C   LEU A 130      -0.801  32.186  21.590  1.00 63.11           C  
ATOM   1983  CB  LEU A 130      -1.848  31.036  19.589  1.00 63.11           C  
ATOM   1984  HB2 LEU A 130      -2.763  31.452  20.013  1.00 63.11           H  
ATOM   1985  HB3 LEU A 130      -1.744  30.017  19.962  1.00 63.11           H  
ATOM   1986  O   LEU A 130      -1.039  33.345  21.926  1.00 63.11           O  
ATOM   1987  CG  LEU A 130      -2.005  30.988  18.057  1.00 63.11           C  
ATOM   1988  HG  LEU A 130      -1.054  30.732  17.591  1.00 63.11           H  
ATOM   1989  CD1 LEU A 130      -3.039  29.925  17.686  1.00 63.11           C  
ATOM   1990 HD11 LEU A 130      -2.721  28.957  18.073  1.00 63.11           H  
ATOM   1991 HD12 LEU A 130      -4.013  30.186  18.101  1.00 63.11           H  
ATOM   1992 HD13 LEU A 130      -3.104  29.850  16.601  1.00 63.11           H  
ATOM   1993  CD2 LEU A 130      -2.482  32.324  17.483  1.00 63.11           C  
ATOM   1994 HD21 LEU A 130      -2.627  32.227  16.407  1.00 63.11           H  
ATOM   1995 HD22 LEU A 130      -1.728  33.091  17.657  1.00 63.11           H  
ATOM   1996 HD23 LEU A 130      -3.423  32.618  17.950  1.00 63.11           H  
ATOM   1997  N   ASN A 131      -0.588  31.217  22.489  1.00 65.21           N  
ATOM   1998  H   ASN A 131      -0.410  30.282  22.151  1.00 65.21           H  
ATOM   1999  CA  ASN A 131      -0.611  31.453  23.939  1.00 65.21           C  
ATOM   2000  HA  ASN A 131      -1.582  31.860  24.220  1.00 65.21           H  
ATOM   2001  C   ASN A 131       0.445  32.482  24.385  1.00 65.21           C  
ATOM   2002  CB  ASN A 131      -0.403  30.123  24.682  1.00 65.21           C  
ATOM   2003  HB2 ASN A 131       0.355  29.521  24.180  1.00 65.21           H  
ATOM   2004  HB3 ASN A 131      -0.048  30.332  25.691  1.00 65.21           H  
ATOM   2005  O   ASN A 131       0.145  33.364  25.194  1.00 65.21           O  
ATOM   2006  CG  ASN A 131      -1.683  29.328  24.845  1.00 65.21           C  
ATOM   2007  ND2 ASN A 131      -1.812  28.213  24.174  1.00 65.21           N  
ATOM   2008 HD21 ASN A 131      -2.661  27.684  24.309  1.00 65.21           H  
ATOM   2009 HD22 ASN A 131      -1.176  28.005  23.417  1.00 65.21           H  
ATOM   2010  OD1 ASN A 131      -2.563  29.692  25.601  1.00 65.21           O  
ATOM   2011  N   LYS A 132       1.676  32.417  23.851  1.00 64.39           N  
ATOM   2012  H   LYS A 132       1.875  31.682  23.188  1.00 64.39           H  
ATOM   2013  CA  LYS A 132       2.718  33.415  24.154  1.00 64.39           C  
ATOM   2014  HA  LYS A 132       2.781  33.521  25.237  1.00 64.39           H  
ATOM   2015  C   LYS A 132       2.346  34.810  23.645  1.00 64.39           C  
ATOM   2016  CB  LYS A 132       4.094  32.974  23.621  1.00 64.39           C  
ATOM   2017  HB2 LYS A 132       4.733  33.856  23.574  1.00 64.39           H  
ATOM   2018  HB3 LYS A 132       4.000  32.573  22.612  1.00 64.39           H  
ATOM   2019  O   LYS A 132       2.575  35.782  24.369  1.00 64.39           O  
ATOM   2020  CG  LYS A 132       4.768  31.939  24.540  1.00 64.39           C  
ATOM   2021  HG2 LYS A 132       4.291  30.966  24.416  1.00 64.39           H  
ATOM   2022  HG3 LYS A 132       4.644  32.256  25.576  1.00 64.39           H  
ATOM   2023  CD  LYS A 132       6.274  31.825  24.252  1.00 64.39           C  
ATOM   2024  HD2 LYS A 132       6.424  31.435  23.246  1.00 64.39           H  
ATOM   2025  HD3 LYS A 132       6.712  32.821  24.310  1.00 64.39           H  
ATOM   2026  CE  LYS A 132       6.958  30.903  25.275  1.00 64.39           C  
ATOM   2027  HE2 LYS A 132       6.943  29.887  24.881  1.00 64.39           H  
ATOM   2028  HE3 LYS A 132       6.373  30.907  26.195  1.00 64.39           H  
ATOM   2029  NZ  LYS A 132       8.354  31.325  25.583  1.00 64.39           N  
ATOM   2030  HZ1 LYS A 132       8.378  32.196  26.093  1.00 64.39           H  
ATOM   2031  HZ2 LYS A 132       8.899  31.508  24.753  1.00 64.39           H  
ATOM   2032  HZ3 LYS A 132       8.848  30.637  26.133  1.00 64.39           H  
ATOM   2033  N   THR A 133       1.742  34.920  22.460  1.00 60.98           N  
ATOM   2034  H   THR A 133       1.646  34.095  21.886  1.00 60.98           H  
ATOM   2035  CA  THR A 133       1.257  36.199  21.927  1.00 60.98           C  
ATOM   2036  HA  THR A 133       2.077  36.915  21.980  1.00 60.98           H  
ATOM   2037  C   THR A 133       0.116  36.757  22.778  1.00 60.98           C  
ATOM   2038  CB  THR A 133       0.846  36.093  20.451  1.00 60.98           C  
ATOM   2039  HB  THR A 133      -0.005  35.420  20.352  1.00 60.98           H  
ATOM   2040  O   THR A 133       0.228  37.906  23.200  1.00 60.98           O  
ATOM   2041  CG2 THR A 133       0.509  37.458  19.851  1.00 60.98           C  
ATOM   2042 HG21 THR A 133       0.243  37.336  18.801  1.00 60.98           H  
ATOM   2043 HG22 THR A 133      -0.338  37.899  20.377  1.00 60.98           H  
ATOM   2044 HG23 THR A 133       1.362  38.131  19.935  1.00 60.98           H  
ATOM   2045  OG1 THR A 133       1.920  35.606  19.685  1.00 60.98           O  
ATOM   2046  HG1 THR A 133       2.550  36.322  19.571  1.00 60.98           H  
ATOM   2047  N   ILE A 134      -0.908  35.963  23.126  1.00 63.41           N  
ATOM   2048  H   ILE A 134      -0.931  35.022  22.760  1.00 63.41           H  
ATOM   2049  CA  ILE A 134      -2.006  36.378  24.026  1.00 63.41           C  
ATOM   2050  HA  ILE A 134      -2.550  37.202  23.564  1.00 63.41           H  
ATOM   2051  C   ILE A 134      -1.442  36.911  25.345  1.00 63.41           C  
ATOM   2052  CB  ILE A 134      -3.009  35.222  24.271  1.00 63.41           C  
ATOM   2053  HB  ILE A 134      -2.451  34.342  24.592  1.00 63.41           H  
ATOM   2054  O   ILE A 134      -1.685  38.061  25.694  1.00 63.41           O  
ATOM   2055  CG1 ILE A 134      -3.766  34.889  22.970  1.00 63.41           C  
ATOM   2056 HG12 ILE A 134      -4.490  35.677  22.764  1.00 63.41           H  
ATOM   2057 HG13 ILE A 134      -3.059  34.860  22.141  1.00 63.41           H  
ATOM   2058  CG2 ILE A 134      -4.032  35.578  25.369  1.00 63.41           C  
ATOM   2059 HG21 ILE A 134      -4.576  36.485  25.108  1.00 63.41           H  
ATOM   2060 HG22 ILE A 134      -3.546  35.736  26.331  1.00 63.41           H  
ATOM   2061 HG23 ILE A 134      -4.751  34.770  25.507  1.00 63.41           H  
ATOM   2062  CD1 ILE A 134      -4.492  33.536  22.993  1.00 63.41           C  
ATOM   2063 HD11 ILE A 134      -3.787  32.748  23.256  1.00 63.41           H  
ATOM   2064 HD12 ILE A 134      -4.903  33.325  22.006  1.00 63.41           H  
ATOM   2065 HD13 ILE A 134      -5.311  33.550  23.712  1.00 63.41           H  
ATOM   2066  N   GLY A 135      -0.577  36.146  26.020  1.00 64.89           N  
ATOM   2067  H   GLY A 135      -0.411  35.203  25.698  1.00 64.89           H  
ATOM   2068  CA  GLY A 135       0.033  36.590  27.275  1.00 64.89           C  
ATOM   2069  HA2 GLY A 135      -0.756  36.778  28.002  1.00 64.89           H  
ATOM   2070  HA3 GLY A 135       0.670  35.790  27.653  1.00 64.89           H  
ATOM   2071  C   GLY A 135       0.883  37.865  27.141  1.00 64.89           C  
ATOM   2072  O   GLY A 135       1.020  38.614  28.107  1.00 64.89           O  
ATOM   2073  N   SER A 136       1.465  38.138  25.966  1.00 62.74           N  
ATOM   2074  H   SER A 136       1.331  37.486  25.206  1.00 62.74           H  
ATOM   2075  CA  SER A 136       2.181  39.397  25.702  1.00 62.74           C  
ATOM   2076  HA  SER A 136       2.760  39.648  26.591  1.00 62.74           H  
ATOM   2077  C   SER A 136       1.238  40.583  25.455  1.00 62.74           C  
ATOM   2078  CB  SER A 136       3.184  39.225  24.555  1.00 62.74           C  
ATOM   2079  HB2 SER A 136       3.890  40.054  24.585  1.00 62.74           H  
ATOM   2080  HB3 SER A 136       3.740  38.299  24.703  1.00 62.74           H  
ATOM   2081  O   SER A 136       1.527  41.687  25.911  1.00 62.74           O  
ATOM   2082  OG  SER A 136       2.583  39.206  23.277  1.00 62.74           O  
ATOM   2083  HG  SER A 136       1.740  38.749  23.311  1.00 62.74           H  
ATOM   2084  N   VAL A 137       0.095  40.338  24.806  1.00 62.63           N  
ATOM   2085  H   VAL A 137      -0.081  39.390  24.507  1.00 62.63           H  
ATOM   2086  CA  VAL A 137      -0.993  41.303  24.585  1.00 62.63           C  
ATOM   2087  HA  VAL A 137      -0.582  42.223  24.169  1.00 62.63           H  
ATOM   2088  C   VAL A 137      -1.650  41.671  25.917  1.00 62.63           C  
ATOM   2089  CB  VAL A 137      -1.994  40.710  23.565  1.00 62.63           C  
ATOM   2090  HB  VAL A 137      -2.217  39.679  23.840  1.00 62.63           H  
ATOM   2091  O   VAL A 137      -1.853  42.854  26.177  1.00 62.63           O  
ATOM   2092  CG1 VAL A 137      -3.333  41.445  23.454  1.00 62.63           C  
ATOM   2093 HG11 VAL A 137      -3.966  40.947  22.720  1.00 62.63           H  
ATOM   2094 HG12 VAL A 137      -3.855  41.432  24.411  1.00 62.63           H  
ATOM   2095 HG13 VAL A 137      -3.175  42.476  23.138  1.00 62.63           H  
ATOM   2096  CG2 VAL A 137      -1.367  40.700  22.163  1.00 62.63           C  
ATOM   2097 HG21 VAL A 137      -2.023  40.158  21.482  1.00 62.63           H  
ATOM   2098 HG22 VAL A 137      -0.399  40.198  22.178  1.00 62.63           H  
ATOM   2099 HG23 VAL A 137      -1.228  41.721  21.807  1.00 62.63           H  
ATOM   2100  N   ASP A 138      -1.870  40.694  26.801  1.00 63.31           N  
ATOM   2101  H   ASP A 138      -1.760  39.740  26.487  1.00 63.31           H  
ATOM   2102  CA  ASP A 138      -2.365  40.893  28.168  1.00 63.31           C  
ATOM   2103  HA  ASP A 138      -3.318  41.420  28.121  1.00 63.31           H  
ATOM   2104  C   ASP A 138      -1.432  41.757  29.017  1.00 63.31           C  
ATOM   2105  CB  ASP A 138      -2.553  39.534  28.867  1.00 63.31           C  
ATOM   2106  HB2 ASP A 138      -2.249  39.617  29.910  1.00 63.31           H  
ATOM   2107  HB3 ASP A 138      -1.907  38.786  28.406  1.00 63.31           H  
ATOM   2108  O   ASP A 138      -1.851  42.788  29.537  1.00 63.31           O  
ATOM   2109  CG  ASP A 138      -4.000  39.057  28.869  1.00 63.31           C  
ATOM   2110  OD1 ASP A 138      -4.882  39.926  29.067  1.00 63.31           O  
ATOM   2111  OD2 ASP A 138      -4.186  37.831  28.731  1.00 63.31           O  
ATOM   2112  N   ARG A 139      -0.144  41.390  29.120  1.00 62.69           N  
ATOM   2113  H   ARG A 139       0.136  40.522  28.686  1.00 62.69           H  
ATOM   2114  CA  ARG A 139       0.840  42.195  29.872  1.00 62.69           C  
ATOM   2115  HA  ARG A 139       0.464  42.354  30.883  1.00 62.69           H  
ATOM   2116  C   ARG A 139       1.007  43.592  29.275  1.00 62.69           C  
ATOM   2117  CB  ARG A 139       2.195  41.482  29.941  1.00 62.69           C  
ATOM   2118  HB2 ARG A 139       2.503  41.198  28.934  1.00 62.69           H  
ATOM   2119  HB3 ARG A 139       2.929  42.177  30.347  1.00 62.69           H  
ATOM   2120  O   ARG A 139       1.193  44.555  30.015  1.00 62.69           O  
ATOM   2121  CG  ARG A 139       2.149  40.246  30.851  1.00 62.69           C  
ATOM   2122  HG2 ARG A 139       1.484  39.493  30.428  1.00 62.69           H  
ATOM   2123  HG3 ARG A 139       1.749  40.538  31.822  1.00 62.69           H  
ATOM   2124  CD  ARG A 139       3.545  39.643  31.071  1.00 62.69           C  
ATOM   2125  HD2 ARG A 139       3.451  38.763  31.707  1.00 62.69           H  
ATOM   2126  HD3 ARG A 139       4.144  40.372  31.616  1.00 62.69           H  
ATOM   2127  NE  ARG A 139       4.248  39.294  29.815  1.00 62.69           N  
ATOM   2128  HE  ARG A 139       4.927  39.966  29.489  1.00 62.69           H  
ATOM   2129  NH1 ARG A 139       3.249  37.266  29.416  1.00 62.69           N  
ATOM   2130 HH11 ARG A 139       3.139  36.439  28.847  1.00 62.69           H  
ATOM   2131 HH12 ARG A 139       2.526  37.526  30.072  1.00 62.69           H  
ATOM   2132  NH2 ARG A 139       4.902  37.956  28.090  1.00 62.69           N  
ATOM   2133 HH21 ARG A 139       4.801  37.104  27.557  1.00 62.69           H  
ATOM   2134 HH22 ARG A 139       5.661  38.590  27.887  1.00 62.69           H  
ATOM   2135  CZ  ARG A 139       4.125  38.180  29.114  1.00 62.69           C  
ATOM   2136  N   GLY A 140       0.902  43.702  27.948  1.00 58.51           N  
ATOM   2137  H   GLY A 140       0.783  42.856  27.409  1.00 58.51           H  
ATOM   2138  CA  GLY A 140       0.797  44.975  27.246  1.00 58.51           C  
ATOM   2139  HA2 GLY A 140       1.711  45.552  27.389  1.00 58.51           H  
ATOM   2140  HA3 GLY A 140       0.651  44.789  26.182  1.00 58.51           H  
ATOM   2141  C   GLY A 140      -0.387  45.786  27.766  1.00 58.51           C  
ATOM   2142  O   GLY A 140      -0.179  46.874  28.291  1.00 58.51           O  
ATOM   2143  N   ARG A 141      -1.608  45.243  27.688  1.00 61.60           N  
ATOM   2144  H   ARG A 141      -1.679  44.320  27.282  1.00 61.60           H  
ATOM   2145  CA  ARG A 141      -2.855  45.868  28.164  1.00 61.60           C  
ATOM   2146  HA  ARG A 141      -3.036  46.782  27.598  1.00 61.60           H  
ATOM   2147  C   ARG A 141      -2.784  46.288  29.628  1.00 61.60           C  
ATOM   2148  CB  ARG A 141      -4.024  44.887  27.930  1.00 61.60           C  
ATOM   2149  HB2 ARG A 141      -4.068  44.605  26.878  1.00 61.60           H  
ATOM   2150  HB3 ARG A 141      -3.862  43.978  28.509  1.00 61.60           H  
ATOM   2151  O   ARG A 141      -3.150  47.411  29.961  1.00 61.60           O  
ATOM   2152  CG  ARG A 141      -5.367  45.505  28.343  1.00 61.60           C  
ATOM   2153  HG2 ARG A 141      -5.394  45.624  29.426  1.00 61.60           H  
ATOM   2154  HG3 ARG A 141      -5.455  46.486  27.878  1.00 61.60           H  
ATOM   2155  CD  ARG A 141      -6.579  44.672  27.920  1.00 61.60           C  
ATOM   2156  HD2 ARG A 141      -6.619  44.660  26.830  1.00 61.60           H  
ATOM   2157  HD3 ARG A 141      -7.477  45.172  28.283  1.00 61.60           H  
ATOM   2158  NE  ARG A 141      -6.557  43.282  28.433  1.00 61.60           N  
ATOM   2159  HE  ARG A 141      -5.780  42.972  28.998  1.00 61.60           H  
ATOM   2160  NH1 ARG A 141      -8.397  42.615  27.271  1.00 61.60           N  
ATOM   2161 HH11 ARG A 141      -8.548  43.572  26.987  1.00 61.60           H  
ATOM   2162 HH12 ARG A 141      -8.649  41.854  26.656  1.00 61.60           H  
ATOM   2163  NH2 ARG A 141      -7.200  41.083  28.327  1.00 61.60           N  
ATOM   2164 HH21 ARG A 141      -7.674  40.371  27.790  1.00 61.60           H  
ATOM   2165 HH22 ARG A 141      -6.343  40.747  28.743  1.00 61.60           H  
ATOM   2166  CZ  ARG A 141      -7.381  42.333  28.027  1.00 61.60           C  
ATOM   2167  N   GLU A 142      -2.310  45.406  30.498  1.00 59.37           N  
ATOM   2168  H   GLU A 142      -2.057  44.489  30.160  1.00 59.37           H  
ATOM   2169  CA  GLU A 142      -2.270  45.653  31.936  1.00 59.37           C  
ATOM   2170  HA  GLU A 142      -3.259  45.995  32.243  1.00 59.37           H  
ATOM   2171  C   GLU A 142      -1.291  46.782  32.298  1.00 59.37           C  
ATOM   2172  CB  GLU A 142      -1.996  44.330  32.667  1.00 59.37           C  
ATOM   2173  HB2 GLU A 142      -2.729  43.596  32.332  1.00 59.37           H  
ATOM   2174  HB3 GLU A 142      -0.996  43.969  32.429  1.00 59.37           H  
ATOM   2175  O   GLU A 142      -1.672  47.688  33.047  1.00 59.37           O  
ATOM   2176  CG  GLU A 142      -2.142  44.520  34.180  1.00 59.37           C  
ATOM   2177  HG2 GLU A 142      -1.266  45.053  34.551  1.00 59.37           H  
ATOM   2178  HG3 GLU A 142      -3.019  45.145  34.352  1.00 59.37           H  
ATOM   2179  CD  GLU A 142      -2.319  43.214  34.969  1.00 59.37           C  
ATOM   2180  OE1 GLU A 142      -3.025  43.278  36.006  1.00 59.37           O  
ATOM   2181  OE2 GLU A 142      -1.775  42.174  34.536  1.00 59.37           O  
ATOM   2182  N   LYS A 143      -0.092  46.812  31.686  1.00 57.39           N  
ATOM   2183  H   LYS A 143       0.164  46.039  31.089  1.00 57.39           H  
ATOM   2184  CA  LYS A 143       0.841  47.947  31.817  1.00 57.39           C  
ATOM   2185  HA  LYS A 143       0.873  48.219  32.872  1.00 57.39           H  
ATOM   2186  C   LYS A 143       0.340  49.204  31.088  1.00 57.39           C  
ATOM   2187  CB  LYS A 143       2.278  47.549  31.387  1.00 57.39           C  
ATOM   2188  HB2 LYS A 143       2.306  47.341  30.318  1.00 57.39           H  
ATOM   2189  HB3 LYS A 143       2.579  46.656  31.934  1.00 57.39           H  
ATOM   2190  O   LYS A 143       0.644  50.317  31.511  1.00 57.39           O  
ATOM   2191  CG  LYS A 143       3.246  48.701  31.731  1.00 57.39           C  
ATOM   2192  HG2 LYS A 143       2.979  49.557  31.111  1.00 57.39           H  
ATOM   2193  HG3 LYS A 143       3.060  48.972  32.770  1.00 57.39           H  
ATOM   2194  CD  LYS A 143       4.768  48.518  31.565  1.00 57.39           C  
ATOM   2195  HD2 LYS A 143       5.118  47.669  32.151  1.00 57.39           H  
ATOM   2196  HD3 LYS A 143       5.021  48.402  30.511  1.00 57.39           H  
ATOM   2197  CE  LYS A 143       5.323  49.842  32.137  1.00 57.39           C  
ATOM   2198  HE2 LYS A 143       5.084  49.869  33.200  1.00 57.39           H  
ATOM   2199  HE3 LYS A 143       4.754  50.664  31.703  1.00 57.39           H  
ATOM   2200  NZ  LYS A 143       6.762  50.155  31.973  1.00 57.39           N  
ATOM   2201  HZ1 LYS A 143       6.892  51.120  32.241  1.00 57.39           H  
ATOM   2202  HZ2 LYS A 143       7.332  49.596  32.591  1.00 57.39           H  
ATOM   2203  HZ3 LYS A 143       7.062  50.095  31.011  1.00 57.39           H  
ATOM   2204  N   LEU A 144      -0.408  49.075  29.993  1.00 56.11           N  
ATOM   2205  H   LEU A 144      -0.580  48.144  29.642  1.00 56.11           H  
ATOM   2206  CA  LEU A 144      -0.914  50.220  29.227  1.00 56.11           C  
ATOM   2207  HA  LEU A 144      -0.090  50.918  29.079  1.00 56.11           H  
ATOM   2208  C   LEU A 144      -1.972  51.011  30.001  1.00 56.11           C  
ATOM   2209  CB  LEU A 144      -1.411  49.752  27.839  1.00 56.11           C  
ATOM   2210  HB2 LEU A 144      -2.153  50.458  27.468  1.00 56.11           H  
ATOM   2211  HB3 LEU A 144      -1.901  48.783  27.932  1.00 56.11           H  
ATOM   2212  O   LEU A 144      -1.897  52.233  30.024  1.00 56.11           O  
ATOM   2213  CG  LEU A 144      -0.238  49.669  26.838  1.00 56.11           C  
ATOM   2214  HG  LEU A 144       0.647  49.310  27.366  1.00 56.11           H  
ATOM   2215  CD1 LEU A 144      -0.462  48.755  25.634  1.00 56.11           C  
ATOM   2216 HD11 LEU A 144      -0.786  47.770  25.967  1.00 56.11           H  
ATOM   2217 HD12 LEU A 144      -1.222  49.172  24.973  1.00 56.11           H  
ATOM   2218 HD13 LEU A 144       0.471  48.655  25.080  1.00 56.11           H  
ATOM   2219  CD2 LEU A 144       0.061  51.053  26.274  1.00 56.11           C  
ATOM   2220 HD21 LEU A 144       1.111  51.105  25.985  1.00 56.11           H  
ATOM   2221 HD22 LEU A 144      -0.559  51.269  25.404  1.00 56.11           H  
ATOM   2222 HD23 LEU A 144      -0.168  51.806  27.028  1.00 56.11           H  
ATOM   2223  N   LEU A 145      -2.905  50.323  30.665  1.00 56.00           N  
ATOM   2224  H   LEU A 145      -2.877  49.317  30.588  1.00 56.00           H  
ATOM   2225  CA  LEU A 145      -4.099  50.934  31.264  1.00 56.00           C  
ATOM   2226  HA  LEU A 145      -4.321  51.862  30.736  1.00 56.00           H  
ATOM   2227  C   LEU A 145      -3.958  51.326  32.743  1.00 56.00           C  
ATOM   2228  CB  LEU A 145      -5.278  49.961  31.080  1.00 56.00           C  
ATOM   2229  HB2 LEU A 145      -5.049  49.044  31.625  1.00 56.00           H  
ATOM   2230  HB3 LEU A 145      -6.173  50.404  31.518  1.00 56.00           H  
ATOM   2231  O   LEU A 145      -4.927  51.803  33.332  1.00 56.00           O  
ATOM   2232  CG  LEU A 145      -5.590  49.603  29.619  1.00 56.00           C  
ATOM   2233  HG  LEU A 145      -4.708  49.198  29.123  1.00 56.00           H  
ATOM   2234  CD1 LEU A 145      -6.682  48.539  29.596  1.00 56.00           C  
ATOM   2235 HD11 LEU A 145      -6.378  47.680  30.194  1.00 56.00           H  
ATOM   2236 HD12 LEU A 145      -7.615  48.954  29.976  1.00 56.00           H  
ATOM   2237 HD13 LEU A 145      -6.835  48.213  28.567  1.00 56.00           H  
ATOM   2238  CD2 LEU A 145      -6.070  50.808  28.823  1.00 56.00           C  
ATOM   2239 HD21 LEU A 145      -6.972  51.230  29.266  1.00 56.00           H  
ATOM   2240 HD22 LEU A 145      -5.292  51.570  28.782  1.00 56.00           H  
ATOM   2241 HD23 LEU A 145      -6.278  50.496  27.799  1.00 56.00           H  
ATOM   2242  N   GLY A 146      -2.830  51.019  33.396  1.00 51.21           N  
ATOM   2243  H   GLY A 146      -2.069  50.628  32.859  1.00 51.21           H  
ATOM   2244  CA  GLY A 146      -2.597  51.302  34.824  1.00 51.21           C  
ATOM   2245  HA2 GLY A 146      -1.598  50.953  35.087  1.00 51.21           H  
ATOM   2246  HA3 GLY A 146      -2.629  52.381  34.975  1.00 51.21           H  
ATOM   2247  C   GLY A 146      -3.594  50.656  35.807  1.00 51.21           C  
ATOM   2248  O   GLY A 146      -3.566  50.953  37.000  1.00 51.21           O  
ATOM   2249  N   ARG A 147      -4.503  49.794  35.321  1.00 49.65           N  
ATOM   2250  H   ARG A 147      -4.504  49.682  34.317  1.00 49.65           H  
ATOM   2251  CA  ARG A 147      -5.509  49.072  36.125  1.00 49.65           C  
ATOM   2252  HA  ARG A 147      -5.937  49.750  36.864  1.00 49.65           H  
ATOM   2253  C   ARG A 147      -4.889  47.923  36.899  1.00 49.65           C  
ATOM   2254  CB  ARG A 147      -6.613  48.488  35.235  1.00 49.65           C  
ATOM   2255  HB2 ARG A 147      -7.270  47.883  35.859  1.00 49.65           H  
ATOM   2256  HB3 ARG A 147      -6.156  47.832  34.493  1.00 49.65           H  
ATOM   2257  O   ARG A 147      -5.340  47.610  38.001  1.00 49.65           O  
ATOM   2258  CG  ARG A 147      -7.466  49.536  34.517  1.00 49.65           C  
ATOM   2259  HG2 ARG A 147      -6.839  50.114  33.839  1.00 49.65           H  
ATOM   2260  HG3 ARG A 147      -7.930  50.205  35.241  1.00 49.65           H  
ATOM   2261  CD  ARG A 147      -8.546  48.804  33.711  1.00 49.65           C  
ATOM   2262  HD2 ARG A 147      -8.061  48.013  33.140  1.00 49.65           H  
ATOM   2263  HD3 ARG A 147      -9.262  48.349  34.397  1.00 49.65           H  
ATOM   2264  NE  ARG A 147      -9.249  49.707  32.782  1.00 49.65           N  
ATOM   2265  HE  ARG A 147      -9.166  50.700  32.948  1.00 49.65           H  
ATOM   2266  NH1 ARG A 147      -9.894  48.112  31.242  1.00 49.65           N  
ATOM   2267 HH11 ARG A 147     -10.130  47.978  30.269  1.00 49.65           H  
ATOM   2268 HH12 ARG A 147      -9.443  47.364  31.750  1.00 49.65           H  
ATOM   2269  NH2 ARG A 147     -10.242  50.226  30.786  1.00 49.65           N  
ATOM   2270 HH21 ARG A 147     -10.077  51.216  30.896  1.00 49.65           H  
ATOM   2271 HH22 ARG A 147     -10.465  49.859  29.872  1.00 49.65           H  
ATOM   2272  CZ  ARG A 147      -9.798  49.348  31.632  1.00 49.65           C  
ATOM   2273  N   GLY A 148      -3.887  47.290  36.296  1.00 45.40           N  
ATOM   2274  H   GLY A 148      -3.556  47.633  35.406  1.00 45.40           H  
ATOM   2275  CA  GLY A 148      -3.055  46.347  37.004  1.00 45.40           C  
ATOM   2276  HA2 GLY A 148      -2.310  45.920  36.332  1.00 45.40           H  
ATOM   2277  HA3 GLY A 148      -3.680  45.533  37.372  1.00 45.40           H  
ATOM   2278  C   GLY A 148      -2.287  47.059  38.115  1.00 45.40           C  
ATOM   2279  O   GLY A 148      -1.891  48.217  37.958  1.00 45.40           O  
ATOM   2280  N   PRO A 149      -1.913  46.353  39.187  1.00 39.64           N  
ATOM   2281  CA  PRO A 149      -0.486  46.255  39.464  1.00 39.64           C  
ATOM   2282  HA  PRO A 149      -0.164  47.095  40.080  1.00 39.64           H  
ATOM   2283  C   PRO A 149       0.343  46.240  38.155  1.00 39.64           C  
ATOM   2284  CB  PRO A 149      -0.354  44.936  40.262  1.00 39.64           C  
ATOM   2285  HB2 PRO A 149       0.544  44.365  40.024  1.00 39.64           H  
ATOM   2286  HB3 PRO A 149      -0.391  45.154  41.329  1.00 39.64           H  
ATOM   2287  O   PRO A 149       0.638  45.176  37.635  1.00 39.64           O  
ATOM   2288  CG  PRO A 149      -1.575  44.117  39.875  1.00 39.64           C  
ATOM   2289  HG2 PRO A 149      -1.833  43.379  40.634  1.00 39.64           H  
ATOM   2290  HG3 PRO A 149      -1.426  43.648  38.902  1.00 39.64           H  
ATOM   2291  CD  PRO A 149      -2.614  45.215  39.769  1.00 39.64           C  
ATOM   2292  HD2 PRO A 149      -2.956  45.489  40.767  1.00 39.64           H  
ATOM   2293  HD3 PRO A 149      -3.469  44.867  39.190  1.00 39.64           H  
ATOM   2294  N   GLY A 150       0.798  47.404  37.661  1.00 40.31           N  
ATOM   2295  H   GLY A 150       0.377  48.253  38.011  1.00 40.31           H  
ATOM   2296  CA  GLY A 150       1.793  47.522  36.567  1.00 40.31           C  
ATOM   2297  HA2 GLY A 150       1.889  48.568  36.275  1.00 40.31           H  
ATOM   2298  HA3 GLY A 150       1.438  46.955  35.706  1.00 40.31           H  
ATOM   2299  C   GLY A 150       3.190  46.989  36.929  1.00 40.31           C  
ATOM   2300  O   GLY A 150       4.160  47.192  36.202  1.00 40.31           O  
ATOM   2301  N   LEU A 151       3.228  46.315  38.076  1.00 39.44           N  
ATOM   2302  H   LEU A 151       2.312  46.113  38.450  1.00 39.44           H  
ATOM   2303  CA  LEU A 151       4.259  45.465  38.612  1.00 39.44           C  
ATOM   2304  HA  LEU A 151       5.160  46.044  38.812  1.00 39.44           H  
ATOM   2305  C   LEU A 151       4.642  44.398  37.588  1.00 39.44           C  
ATOM   2306  CB  LEU A 151       3.775  44.843  39.944  1.00 39.44           C  
ATOM   2307  HB2 LEU A 151       3.191  43.957  39.694  1.00 39.44           H  
ATOM   2308  HB3 LEU A 151       4.664  44.488  40.465  1.00 39.44           H  
ATOM   2309  O   LEU A 151       3.803  43.761  36.953  1.00 39.44           O  
ATOM   2310  CG  LEU A 151       2.898  45.701  40.894  1.00 39.44           C  
ATOM   2311  HG  LEU A 151       1.974  45.891  40.347  1.00 39.44           H  
ATOM   2312  CD1 LEU A 151       2.524  44.977  42.190  1.00 39.44           C  
ATOM   2313 HD11 LEU A 151       1.699  45.499  42.674  1.00 39.44           H  
ATOM   2314 HD12 LEU A 151       2.220  43.956  41.962  1.00 39.44           H  
ATOM   2315 HD13 LEU A 151       3.374  44.960  42.871  1.00 39.44           H  
ATOM   2316  CD2 LEU A 151       3.356  47.099  41.268  1.00 39.44           C  
ATOM   2317 HD21 LEU A 151       2.542  47.642  41.747  1.00 39.44           H  
ATOM   2318 HD22 LEU A 151       4.212  47.070  41.942  1.00 39.44           H  
ATOM   2319 HD23 LEU A 151       3.627  47.605  40.341  1.00 39.44           H  
ATOM   2320  N   ASP A 152       5.942  44.174  37.499  1.00 39.33           N  
ATOM   2321  H   ASP A 152       6.544  44.736  38.083  1.00 39.33           H  
ATOM   2322  CA  ASP A 152       6.507  42.909  37.066  1.00 39.33           C  
ATOM   2323  HA  ASP A 152       6.087  42.642  36.096  1.00 39.33           H  
ATOM   2324  C   ASP A 152       6.163  41.774  38.060  1.00 39.33           C  
ATOM   2325  CB  ASP A 152       8.025  43.124  36.905  1.00 39.33           C  
ATOM   2326  HB2 ASP A 152       8.179  43.840  36.098  1.00 39.33           H  
ATOM   2327  HB3 ASP A 152       8.497  42.191  36.598  1.00 39.33           H  
ATOM   2328  O   ASP A 152       5.332  41.915  38.961  1.00 39.33           O  
ATOM   2329  CG  ASP A 152       8.733  43.657  38.164  1.00 39.33           C  
ATOM   2330  OD1 ASP A 152       8.106  43.692  39.253  1.00 39.33           O  
ATOM   2331  OD2 ASP A 152       9.905  44.051  38.015  1.00 39.33           O  
ATOM   2332  N   GLN A 153       6.820  40.620  37.917  1.00 41.70           N  
ATOM   2333  H   GLN A 153       7.555  40.566  37.226  1.00 41.70           H  
ATOM   2334  CA  GLN A 153       6.655  39.505  38.858  1.00 41.70           C  
ATOM   2335  HA  GLN A 153       5.598  39.244  38.902  1.00 41.70           H  
ATOM   2336  C   GLN A 153       7.082  39.854  40.300  1.00 41.70           C  
ATOM   2337  CB  GLN A 153       7.446  38.279  38.365  1.00 41.70           C  
ATOM   2338  HB2 GLN A 153       8.502  38.537  38.289  1.00 41.70           H  
ATOM   2339  HB3 GLN A 153       7.344  37.488  39.108  1.00 41.70           H  
ATOM   2340  O   GLN A 153       6.649  39.168  41.227  1.00 41.70           O  
ATOM   2341  CG  GLN A 153       6.956  37.737  37.011  1.00 41.70           C  
ATOM   2342  HG2 GLN A 153       7.113  38.496  36.244  1.00 41.70           H  
ATOM   2343  HG3 GLN A 153       5.887  37.531  37.072  1.00 41.70           H  
ATOM   2344  CD  GLN A 153       7.666  36.455  36.572  1.00 41.70           C  
ATOM   2345  NE2 GLN A 153       7.548  36.075  35.319  1.00 41.70           N  
ATOM   2346 HE21 GLN A 153       8.098  35.267  35.063  1.00 41.70           H  
ATOM   2347 HE22 GLN A 153       7.059  36.654  34.651  1.00 41.70           H  
ATOM   2348  OE1 GLN A 153       8.322  35.751  37.320  1.00 41.70           O  
ATOM   2349  N   ASP A 154       7.906  40.892  40.494  1.00 44.75           N  
ATOM   2350  H   ASP A 154       8.129  41.494  39.714  1.00 44.75           H  
ATOM   2351  CA  ASP A 154       8.562  41.215  41.767  1.00 44.75           C  
ATOM   2352  HA  ASP A 154       8.540  40.332  42.405  1.00 44.75           H  
ATOM   2353  C   ASP A 154       7.864  42.328  42.571  1.00 44.75           C  
ATOM   2354  CB  ASP A 154      10.041  41.559  41.510  1.00 44.75           C  
ATOM   2355  HB2 ASP A 154      10.112  42.285  40.700  1.00 44.75           H  
ATOM   2356  HB3 ASP A 154      10.447  42.023  42.409  1.00 44.75           H  
ATOM   2357  O   ASP A 154       8.025  42.380  43.795  1.00 44.75           O  
ATOM   2358  CG  ASP A 154      10.918  40.337  41.202  1.00 44.75           C  
ATOM   2359  OD1 ASP A 154      10.687  39.269  41.817  1.00 44.75           O  
ATOM   2360  OD2 ASP A 154      11.885  40.488  40.422  1.00 44.75           O  
ATOM   2361  N   GLY A 155       7.040  43.176  41.943  1.00 43.63           N  
ATOM   2362  H   GLY A 155       7.032  43.153  40.933  1.00 43.63           H  
ATOM   2363  CA  GLY A 155       6.104  44.042  42.671  1.00 43.63           C  
ATOM   2364  HA2 GLY A 155       6.158  43.829  43.739  1.00 43.63           H  
ATOM   2365  HA3 GLY A 155       5.098  43.762  42.360  1.00 43.63           H  
ATOM   2366  C   GLY A 155       6.272  45.563  42.519  1.00 43.63           C  
ATOM   2367  O   GLY A 155       5.964  46.275  43.479  1.00 43.63           O  
ATOM   2368  N   TYR A 156       6.731  46.086  41.370  1.00 42.18           N  
ATOM   2369  H   TYR A 156       7.025  45.444  40.648  1.00 42.18           H  
ATOM   2370  CA  TYR A 156       7.099  47.513  41.196  1.00 42.18           C  
ATOM   2371  HA  TYR A 156       7.076  47.997  42.172  1.00 42.18           H  
ATOM   2372  C   TYR A 156       6.190  48.355  40.270  1.00 42.18           C  
ATOM   2373  CB  TYR A 156       8.551  47.563  40.720  1.00 42.18           C  
ATOM   2374  HB2 TYR A 156       8.817  48.594  40.490  1.00 42.18           H  
ATOM   2375  HB3 TYR A 156       8.656  46.981  39.804  1.00 42.18           H  
ATOM   2376  O   TYR A 156       6.012  48.031  39.108  1.00 42.18           O  
ATOM   2377  CG  TYR A 156       9.503  47.040  41.773  1.00 42.18           C  
ATOM   2378  CD1 TYR A 156       9.847  47.872  42.854  1.00 42.18           C  
ATOM   2379  HD1 TYR A 156       9.466  48.882  42.890  1.00 42.18           H  
ATOM   2380  CD2 TYR A 156       9.991  45.720  41.709  1.00 42.18           C  
ATOM   2381  HD2 TYR A 156       9.724  45.081  40.880  1.00 42.18           H  
ATOM   2382  CE1 TYR A 156      10.684  47.390  43.876  1.00 42.18           C  
ATOM   2383  HE1 TYR A 156      10.948  48.036  44.701  1.00 42.18           H  
ATOM   2384  CE2 TYR A 156      10.831  45.234  42.729  1.00 42.18           C  
ATOM   2385  HE2 TYR A 156      11.209  44.224  42.681  1.00 42.18           H  
ATOM   2386  OH  TYR A 156      11.999  45.621  44.799  1.00 42.18           O  
ATOM   2387  HH  TYR A 156      12.121  46.303  45.463  1.00 42.18           H  
ATOM   2388  CZ  TYR A 156      11.178  46.068  43.811  1.00 42.18           C  
ATOM   2389  N   ALA A 157       5.613  49.456  40.774  1.00 42.64           N  
ATOM   2390  H   ALA A 157       5.878  49.742  41.706  1.00 42.64           H  
ATOM   2391  CA  ALA A 157       4.567  50.243  40.091  1.00 42.64           C  
ATOM   2392  HA  ALA A 157       3.686  49.614  39.959  1.00 42.64           H  
ATOM   2393  C   ALA A 157       4.932  50.759  38.681  1.00 42.64           C  
ATOM   2394  CB  ALA A 157       4.160  51.398  41.016  1.00 42.64           C  
ATOM   2395  HB1 ALA A 157       3.837  51.009  41.982  1.00 42.64           H  
ATOM   2396  HB2 ALA A 157       5.008  52.068  41.157  1.00 42.64           H  
ATOM   2397  HB3 ALA A 157       3.342  51.961  40.566  1.00 42.64           H  
ATOM   2398  O   ALA A 157       6.099  50.973  38.369  1.00 42.64           O  
ATOM   2399  N   ASP A 158       3.908  51.049  37.862  1.00 43.81           N  
ATOM   2400  H   ASP A 158       2.966  50.860  38.173  1.00 43.81           H  
ATOM   2401  CA  ASP A 158       4.052  51.788  36.595  1.00 43.81           C  
ATOM   2402  HA  ASP A 158       4.886  51.358  36.041  1.00 43.81           H  
ATOM   2403  C   ASP A 158       4.399  53.262  36.892  1.00 43.81           C  
ATOM   2404  CB  ASP A 158       2.780  51.613  35.731  1.00 43.81           C  
ATOM   2405  HB2 ASP A 158       1.943  52.128  36.202  1.00 43.81           H  
ATOM   2406  HB3 ASP A 158       2.532  50.552  35.698  1.00 43.81           H  
ATOM   2407  O   ASP A 158       3.548  54.149  36.841  1.00 43.81           O  
ATOM   2408  CG  ASP A 158       2.936  52.086  34.275  1.00 43.81           C  
ATOM   2409  OD1 ASP A 158       3.943  51.721  33.633  1.00 43.81           O  
ATOM   2410  OD2 ASP A 158       2.012  52.726  33.724  1.00 43.81           O  
ATOM   2411  N   GLU A 159       5.658  53.517  37.269  1.00 45.97           N  
ATOM   2412  H   GLU A 159       6.265  52.723  37.416  1.00 45.97           H  
ATOM   2413  CA  GLU A 159       6.189  54.856  37.588  1.00 45.97           C  
ATOM   2414  HA  GLU A 159       5.563  55.301  38.361  1.00 45.97           H  
ATOM   2415  C   GLU A 159       6.130  55.821  36.384  1.00 45.97           C  
ATOM   2416  CB  GLU A 159       7.634  54.760  38.135  1.00 45.97           C  
ATOM   2417  HB2 GLU A 159       7.997  55.775  38.298  1.00 45.97           H  
ATOM   2418  HB3 GLU A 159       8.270  54.287  37.387  1.00 45.97           H  
ATOM   2419  O   GLU A 159       6.234  57.033  36.561  1.00 45.97           O  
ATOM   2420  CG  GLU A 159       7.755  53.993  39.468  1.00 45.97           C  
ATOM   2421  HG2 GLU A 159       7.573  52.934  39.286  1.00 45.97           H  
ATOM   2422  HG3 GLU A 159       6.973  54.352  40.137  1.00 45.97           H  
ATOM   2423  CD  GLU A 159       9.121  54.149  40.174  1.00 45.97           C  
ATOM   2424  OE1 GLU A 159       9.145  53.989  41.420  1.00 45.97           O  
ATOM   2425  OE2 GLU A 159      10.140  54.432  39.502  1.00 45.97           O  
ATOM   2426  N   ASP A 160       5.900  55.290  35.177  1.00 45.16           N  
ATOM   2427  H   ASP A 160       5.829  54.283  35.133  1.00 45.16           H  
ATOM   2428  CA  ASP A 160       5.714  56.025  33.920  1.00 45.16           C  
ATOM   2429  HA  ASP A 160       6.536  56.732  33.809  1.00 45.16           H  
ATOM   2430  C   ASP A 160       4.393  56.842  33.875  1.00 45.16           C  
ATOM   2431  CB  ASP A 160       5.776  55.021  32.742  1.00 45.16           C  
ATOM   2432  HB2 ASP A 160       5.590  55.565  31.816  1.00 45.16           H  
ATOM   2433  HB3 ASP A 160       4.969  54.299  32.861  1.00 45.16           H  
ATOM   2434  O   ASP A 160       4.190  57.649  32.963  1.00 45.16           O  
ATOM   2435  CG  ASP A 160       7.111  54.263  32.577  1.00 45.16           C  
ATOM   2436  OD1 ASP A 160       8.174  54.900  32.749  1.00 45.16           O  
ATOM   2437  OD2 ASP A 160       7.074  53.050  32.217  1.00 45.16           O  
ATOM   2438  N   ALA A 161       3.476  56.659  34.837  1.00 46.62           N  
ATOM   2439  H   ALA A 161       3.673  55.979  35.557  1.00 46.62           H  
ATOM   2440  CA  ALA A 161       2.233  57.428  34.924  1.00 46.62           C  
ATOM   2441  HA  ALA A 161       1.746  57.357  33.952  1.00 46.62           H  
ATOM   2442  C   ALA A 161       2.505  58.918  35.257  1.00 46.62           C  
ATOM   2443  CB  ALA A 161       1.308  56.767  35.953  1.00 46.62           C  
ATOM   2444  HB1 ALA A 161       0.359  57.301  35.993  1.00 46.62           H  
ATOM   2445  HB2 ALA A 161       1.125  55.731  35.666  1.00 46.62           H  
ATOM   2446  HB3 ALA A 161       1.779  56.783  36.936  1.00 46.62           H  
ATOM   2447  O   ALA A 161       3.130  59.223  36.279  1.00 46.62           O  
ATOM   2448  N   PRO A 162       2.025  59.885  34.448  1.00 48.54           N  
ATOM   2449  CA  PRO A 162       2.461  61.274  34.548  1.00 48.54           C  
ATOM   2450  HA  PRO A 162       3.549  61.304  34.495  1.00 48.54           H  
ATOM   2451  C   PRO A 162       2.013  61.939  35.855  1.00 48.54           C  
ATOM   2452  CB  PRO A 162       1.893  61.971  33.307  1.00 48.54           C  
ATOM   2453  HB2 PRO A 162       2.634  61.935  32.509  1.00 48.54           H  
ATOM   2454  HB3 PRO A 162       1.592  62.998  33.516  1.00 48.54           H  
ATOM   2455  O   PRO A 162       0.823  62.161  36.088  1.00 48.54           O  
ATOM   2456  CG  PRO A 162       0.695  61.114  32.908  1.00 48.54           C  
ATOM   2457  HG2 PRO A 162      -0.174  61.382  33.509  1.00 48.54           H  
ATOM   2458  HG3 PRO A 162       0.473  61.194  31.844  1.00 48.54           H  
ATOM   2459  CD  PRO A 162       1.172  59.715  33.284  1.00 48.54           C  
ATOM   2460  HD2 PRO A 162       1.777  59.312  32.472  1.00 48.54           H  
ATOM   2461  HD3 PRO A 162       0.322  59.064  33.493  1.00 48.54           H  
ATOM   2462  N   GLU A 163       2.982  62.335  36.688  1.00 48.52           N  
ATOM   2463  H   GLU A 163       3.910  61.972  36.522  1.00 48.52           H  
ATOM   2464  CA  GLU A 163       2.724  63.083  37.922  1.00 48.52           C  
ATOM   2465  HA  GLU A 163       2.234  62.420  38.634  1.00 48.52           H  
ATOM   2466  C   GLU A 163       1.819  64.306  37.680  1.00 48.52           C  
ATOM   2467  CB  GLU A 163       4.025  63.614  38.540  1.00 48.52           C  
ATOM   2468  HB2 GLU A 163       3.757  64.451  39.186  1.00 48.52           H  
ATOM   2469  HB3 GLU A 163       4.658  63.996  37.740  1.00 48.52           H  
ATOM   2470  O   GLU A 163       2.006  65.076  36.728  1.00 48.52           O  
ATOM   2471  CG  GLU A 163       4.858  62.647  39.386  1.00 48.52           C  
ATOM   2472  HG2 GLU A 163       4.195  62.132  40.081  1.00 48.52           H  
ATOM   2473  HG3 GLU A 163       5.331  61.912  38.735  1.00 48.52           H  
ATOM   2474  CD  GLU A 163       5.927  63.433  40.174  1.00 48.52           C  
ATOM   2475  OE1 GLU A 163       6.298  62.980  41.279  1.00 48.52           O  
ATOM   2476  OE2 GLU A 163       6.313  64.539  39.705  1.00 48.52           O  
ATOM   2477  N   TYR A 164       0.902  64.560  38.616  1.00 48.22           N  
ATOM   2478  H   TYR A 164       0.794  63.898  39.370  1.00 48.22           H  
ATOM   2479  CA  TYR A 164       0.034  65.734  38.585  1.00 48.22           C  
ATOM   2480  HA  TYR A 164      -0.491  65.740  37.629  1.00 48.22           H  
ATOM   2481  C   TYR A 164       0.844  67.039  38.699  1.00 48.22           C  
ATOM   2482  CB  TYR A 164      -1.017  65.614  39.697  1.00 48.22           C  
ATOM   2483  HB2 TYR A 164      -1.564  64.680  39.564  1.00 48.22           H  
ATOM   2484  HB3 TYR A 164      -0.515  65.563  40.663  1.00 48.22           H  
ATOM   2485  O   TYR A 164       1.323  67.403  39.776  1.00 48.22           O  
ATOM   2486  CG  TYR A 164      -2.011  66.760  39.713  1.00 48.22           C  
ATOM   2487  CD1 TYR A 164      -1.758  67.903  40.497  1.00 48.22           C  
ATOM   2488  HD1 TYR A 164      -0.859  67.951  41.093  1.00 48.22           H  
ATOM   2489  CD2 TYR A 164      -3.167  66.698  38.912  1.00 48.22           C  
ATOM   2490  HD2 TYR A 164      -3.351  65.829  38.297  1.00 48.22           H  
ATOM   2491  CE1 TYR A 164      -2.651  68.990  40.472  1.00 48.22           C  
ATOM   2492  HE1 TYR A 164      -2.440  69.874  41.056  1.00 48.22           H  
ATOM   2493  CE2 TYR A 164      -4.072  67.776  38.895  1.00 48.22           C  
ATOM   2494  HE2 TYR A 164      -4.954  67.743  38.272  1.00 48.22           H  
ATOM   2495  OH  TYR A 164      -4.677  69.973  39.645  1.00 48.22           O  
ATOM   2496  HH  TYR A 164      -4.322  70.724  40.127  1.00 48.22           H  
ATOM   2497  CZ  TYR A 164      -3.811  68.926  39.668  1.00 48.22           C  
ATOM   2498  N   SER A 165       0.966  67.777  37.593  1.00 56.21           N  
ATOM   2499  H   SER A 165       0.567  67.412  36.740  1.00 56.21           H  
ATOM   2500  CA  SER A 165       1.464  69.156  37.602  1.00 56.21           C  
ATOM   2501  HA  SER A 165       2.187  69.256  38.412  1.00 56.21           H  
ATOM   2502  C   SER A 165       0.324  70.144  37.860  1.00 56.21           C  
ATOM   2503  CB  SER A 165       2.199  69.499  36.304  1.00 56.21           C  
ATOM   2504  HB2 SER A 165       2.980  68.759  36.127  1.00 56.21           H  
ATOM   2505  HB3 SER A 165       1.503  69.491  35.466  1.00 56.21           H  
ATOM   2506  O   SER A 165      -0.809  69.935  37.438  1.00 56.21           O  
ATOM   2507  OG  SER A 165       2.788  70.785  36.428  1.00 56.21           O  
ATOM   2508  HG  SER A 165       3.265  70.976  35.617  1.00 56.21           H  
ATOM   2509  N   ALA A 166       0.631  71.262  38.519  1.00 60.93           N  
ATOM   2510  H   ALA A 166       1.593  71.389  38.799  1.00 60.93           H  
ATOM   2511  CA  ALA A 166      -0.301  72.383  38.661  1.00 60.93           C  
ATOM   2512  HA  ALA A 166      -1.311  71.985  38.756  1.00 60.93           H  
ATOM   2513  C   ALA A 166      -0.313  73.323  37.436  1.00 60.93           C  
ATOM   2514  CB  ALA A 166       0.039  73.127  39.958  1.00 60.93           C  
ATOM   2515  HB1 ALA A 166      -0.008  72.437  40.801  1.00 60.93           H  
ATOM   2516  HB2 ALA A 166       1.040  73.551  39.889  1.00 60.93           H  
ATOM   2517  HB3 ALA A 166      -0.681  73.930  40.114  1.00 60.93           H  
ATOM   2518  O   ALA A 166      -1.149  74.224  37.370  1.00 60.93           O  
ATOM   2519  N   ASP A 167       0.612  73.141  36.487  1.00 65.25           N  
ATOM   2520  H   ASP A 167       1.238  72.353  36.574  1.00 65.25           H  
ATOM   2521  CA  ASP A 167       0.641  73.867  35.216  1.00 65.25           C  
ATOM   2522  HA  ASP A 167       0.155  74.834  35.343  1.00 65.25           H  
ATOM   2523  C   ASP A 167      -0.081  73.069  34.108  1.00 65.25           C  
ATOM   2524  CB  ASP A 167       2.089  74.181  34.821  1.00 65.25           C  
ATOM   2525  HB2 ASP A 167       2.479  74.961  35.475  1.00 65.25           H  
ATOM   2526  HB3 ASP A 167       2.698  73.287  34.953  1.00 65.25           H  
ATOM   2527  O   ASP A 167       0.353  71.956  33.791  1.00 65.25           O  
ATOM   2528  CG  ASP A 167       2.173  74.646  33.365  1.00 65.25           C  
ATOM   2529  OD1 ASP A 167       1.296  75.425  32.932  1.00 65.25           O  
ATOM   2530  OD2 ASP A 167       3.067  74.141  32.658  1.00 65.25           O  
ATOM   2531  N   PRO A 168      -1.131  73.628  33.471  1.00 61.95           N  
ATOM   2532  CA  PRO A 168      -1.823  72.980  32.361  1.00 61.95           C  
ATOM   2533  HA  PRO A 168      -2.257  72.049  32.727  1.00 61.95           H  
ATOM   2534  C   PRO A 168      -0.936  72.664  31.153  1.00 61.95           C  
ATOM   2535  CB  PRO A 168      -2.956  73.931  31.961  1.00 61.95           C  
ATOM   2536  HB2 PRO A 168      -2.618  74.617  31.184  1.00 61.95           H  
ATOM   2537  HB3 PRO A 168      -3.838  73.384  31.627  1.00 61.95           H  
ATOM   2538  O   PRO A 168      -1.185  71.658  30.500  1.00 61.95           O  
ATOM   2539  CG  PRO A 168      -3.227  74.717  33.240  1.00 61.95           C  
ATOM   2540  HG2 PRO A 168      -3.674  75.689  33.034  1.00 61.95           H  
ATOM   2541  HG3 PRO A 168      -3.863  74.130  33.904  1.00 61.95           H  
ATOM   2542  CD  PRO A 168      -1.833  74.847  33.846  1.00 61.95           C  
ATOM   2543  HD2 PRO A 168      -1.919  74.950  34.927  1.00 61.95           H  
ATOM   2544  HD3 PRO A 168      -1.319  75.709  33.419  1.00 61.95           H  
ATOM   2545  N   GLN A 169       0.090  73.469  30.839  1.00 68.65           N  
ATOM   2546  H   GLN A 169       0.345  74.228  31.455  1.00 68.65           H  
ATOM   2547  CA  GLN A 169       0.957  73.169  29.688  1.00 68.65           C  
ATOM   2548  HA  GLN A 169       0.327  72.892  28.842  1.00 68.65           H  
ATOM   2549  C   GLN A 169       1.841  71.951  29.963  1.00 68.65           C  
ATOM   2550  CB  GLN A 169       1.788  74.392  29.272  1.00 68.65           C  
ATOM   2551  HB2 GLN A 169       2.371  74.761  30.116  1.00 68.65           H  
ATOM   2552  HB3 GLN A 169       2.476  74.084  28.484  1.00 68.65           H  
ATOM   2553  O   GLN A 169       1.923  71.055  29.131  1.00 68.65           O  
ATOM   2554  CG  GLN A 169       0.892  75.513  28.727  1.00 68.65           C  
ATOM   2555  HG2 GLN A 169       0.371  75.998  29.552  1.00 68.65           H  
ATOM   2556  HG3 GLN A 169       0.146  75.073  28.066  1.00 68.65           H  
ATOM   2557  CD  GLN A 169       1.664  76.573  27.943  1.00 68.65           C  
ATOM   2558  NE2 GLN A 169       1.165  76.982  26.796  1.00 68.65           N  
ATOM   2559 HE21 GLN A 169       1.761  77.606  26.271  1.00 68.65           H  
ATOM   2560 HE22 GLN A 169       0.362  76.510  26.405  1.00 68.65           H  
ATOM   2561  OE1 GLN A 169       2.707  77.077  28.321  1.00 68.65           O  
ATOM   2562  N   THR A 170       2.408  71.866  31.167  1.00 71.23           N  
ATOM   2563  H   THR A 170       2.381  72.686  31.756  1.00 71.23           H  
ATOM   2564  CA  THR A 170       3.121  70.679  31.653  1.00 71.23           C  
ATOM   2565  HA  THR A 170       3.936  70.452  30.966  1.00 71.23           H  
ATOM   2566  C   THR A 170       2.206  69.450  31.711  1.00 71.23           C  
ATOM   2567  CB  THR A 170       3.711  70.937  33.048  1.00 71.23           C  
ATOM   2568  HB  THR A 170       2.895  71.117  33.747  1.00 71.23           H  
ATOM   2569  O   THR A 170       2.661  68.361  31.384  1.00 71.23           O  
ATOM   2570  CG2 THR A 170       4.556  69.776  33.573  1.00 71.23           C  
ATOM   2571 HG21 THR A 170       3.921  68.908  33.754  1.00 71.23           H  
ATOM   2572 HG22 THR A 170       5.041  70.060  34.507  1.00 71.23           H  
ATOM   2573 HG23 THR A 170       5.317  69.522  32.836  1.00 71.23           H  
ATOM   2574  OG1 THR A 170       4.572  72.050  33.070  1.00 71.23           O  
ATOM   2575  HG1 THR A 170       4.069  72.828  32.817  1.00 71.23           H  
ATOM   2576  N   LEU A 171       0.929  69.587  32.101  1.00 61.05           N  
ATOM   2577  H   LEU A 171       0.604  70.496  32.397  1.00 61.05           H  
ATOM   2578  CA  LEU A 171      -0.029  68.468  32.065  1.00 61.05           C  
ATOM   2579  HA  LEU A 171       0.411  67.611  32.574  1.00 61.05           H  
ATOM   2580  C   LEU A 171      -0.326  67.992  30.636  1.00 61.05           C  
ATOM   2581  CB  LEU A 171      -1.352  68.843  32.756  1.00 61.05           C  
ATOM   2582  HB2 LEU A 171      -2.115  68.144  32.413  1.00 61.05           H  
ATOM   2583  HB3 LEU A 171      -1.649  69.837  32.422  1.00 61.05           H  
ATOM   2584  O   LEU A 171      -0.348  66.786  30.418  1.00 61.05           O  
ATOM   2585  CG  LEU A 171      -1.360  68.797  34.291  1.00 61.05           C  
ATOM   2586  HG  LEU A 171      -0.577  69.447  34.681  1.00 61.05           H  
ATOM   2587  CD1 LEU A 171      -2.717  69.305  34.785  1.00 61.05           C  
ATOM   2588 HD11 LEU A 171      -3.519  68.688  34.382  1.00 61.05           H  
ATOM   2589 HD12 LEU A 171      -2.752  69.270  35.873  1.00 61.05           H  
ATOM   2590 HD13 LEU A 171      -2.856  70.339  34.468  1.00 61.05           H  
ATOM   2591  CD2 LEU A 171      -1.164  67.377  34.836  1.00 61.05           C  
ATOM   2592 HD21 LEU A 171      -1.886  66.700  34.380  1.00 61.05           H  
ATOM   2593 HD22 LEU A 171      -1.315  67.376  35.915  1.00 61.05           H  
ATOM   2594 HD23 LEU A 171      -0.158  67.021  34.615  1.00 61.05           H  
ATOM   2595  N   ILE A 172      -0.534  68.907  29.680  1.00 64.35           N  
ATOM   2596  H   ILE A 172      -0.533  69.884  29.933  1.00 64.35           H  
ATOM   2597  CA  ILE A 172      -0.736  68.549  28.264  1.00 64.35           C  
ATOM   2598  HA  ILE A 172      -1.547  67.825  28.196  1.00 64.35           H  
ATOM   2599  C   ILE A 172       0.514  67.845  27.729  1.00 64.35           C  
ATOM   2600  CB  ILE A 172      -1.122  69.779  27.407  1.00 64.35           C  
ATOM   2601  HB  ILE A 172      -0.384  70.563  27.577  1.00 64.35           H  
ATOM   2602  O   ILE A 172       0.405  66.723  27.259  1.00 64.35           O  
ATOM   2603  CG1 ILE A 172      -2.520  70.310  27.800  1.00 64.35           C  
ATOM   2604 HG12 ILE A 172      -2.618  70.321  28.885  1.00 64.35           H  
ATOM   2605 HG13 ILE A 172      -3.284  69.641  27.405  1.00 64.35           H  
ATOM   2606  CG2 ILE A 172      -1.124  69.429  25.905  1.00 64.35           C  
ATOM   2607 HG21 ILE A 172      -0.128  69.146  25.565  1.00 64.35           H  
ATOM   2608 HG22 ILE A 172      -1.788  68.587  25.709  1.00 64.35           H  
ATOM   2609 HG23 ILE A 172      -1.441  70.276  25.296  1.00 64.35           H  
ATOM   2610  CD1 ILE A 172      -2.808  71.734  27.309  1.00 64.35           C  
ATOM   2611 HD11 ILE A 172      -3.777  72.054  27.693  1.00 64.35           H  
ATOM   2612 HD12 ILE A 172      -2.840  71.766  26.219  1.00 64.35           H  
ATOM   2613 HD13 ILE A 172      -2.039  72.414  27.673  1.00 64.35           H  
ATOM   2614  N   GLN A 173       1.703  68.435  27.895  1.00 71.70           N  
ATOM   2615  H   GLN A 173       1.741  69.355  28.312  1.00 71.70           H  
ATOM   2616  CA  GLN A 173       2.948  67.832  27.411  1.00 71.70           C  
ATOM   2617  HA  GLN A 173       2.855  67.688  26.334  1.00 71.70           H  
ATOM   2618  C   GLN A 173       3.195  66.444  28.027  1.00 71.70           C  
ATOM   2619  CB  GLN A 173       4.121  68.793  27.674  1.00 71.70           C  
ATOM   2620  HB2 GLN A 173       4.224  68.959  28.746  1.00 71.70           H  
ATOM   2621  HB3 GLN A 173       3.918  69.746  27.187  1.00 71.70           H  
ATOM   2622  O   GLN A 173       3.566  65.524  27.309  1.00 71.70           O  
ATOM   2623  CG  GLN A 173       5.433  68.213  27.121  1.00 71.70           C  
ATOM   2624  HG2 GLN A 173       5.635  67.264  27.618  1.00 71.70           H  
ATOM   2625  HG3 GLN A 173       5.324  68.015  26.055  1.00 71.70           H  
ATOM   2626  CD  GLN A 173       6.660  69.092  27.325  1.00 71.70           C  
ATOM   2627  NE2 GLN A 173       7.834  68.520  27.197  1.00 71.70           N  
ATOM   2628 HE21 GLN A 173       7.862  67.517  27.084  1.00 71.70           H  
ATOM   2629 HE22 GLN A 173       8.661  69.062  27.400  1.00 71.70           H  
ATOM   2630  OE1 GLN A 173       6.609  70.286  27.595  1.00 71.70           O  
ATOM   2631  N   ARG A 174       2.945  66.264  29.331  1.00 65.36           N  
ATOM   2632  H   ARG A 174       2.650  67.062  29.876  1.00 65.36           H  
ATOM   2633  CA  ARG A 174       3.062  64.955  29.996  1.00 65.36           C  
ATOM   2634  HA  ARG A 174       4.034  64.522  29.763  1.00 65.36           H  
ATOM   2635  C   ARG A 174       2.032  63.936  29.496  1.00 65.36           C  
ATOM   2636  CB  ARG A 174       2.929  65.127  31.514  1.00 65.36           C  
ATOM   2637  HB2 ARG A 174       2.077  65.769  31.737  1.00 65.36           H  
ATOM   2638  HB3 ARG A 174       2.735  64.146  31.948  1.00 65.36           H  
ATOM   2639  O   ARG A 174       2.346  62.752  29.444  1.00 65.36           O  
ATOM   2640  CG  ARG A 174       4.200  65.672  32.174  1.00 65.36           C  
ATOM   2641  HG2 ARG A 174       4.498  66.609  31.704  1.00 65.36           H  
ATOM   2642  HG3 ARG A 174       5.004  64.947  32.041  1.00 65.36           H  
ATOM   2643  CD  ARG A 174       3.955  65.898  33.674  1.00 65.36           C  
ATOM   2644  HD2 ARG A 174       3.181  66.657  33.795  1.00 65.36           H  
ATOM   2645  HD3 ARG A 174       3.603  64.966  34.115  1.00 65.36           H  
ATOM   2646  NE  ARG A 174       5.194  66.326  34.349  1.00 65.36           N  
ATOM   2647  HE  ARG A 174       5.996  66.437  33.745  1.00 65.36           H  
ATOM   2648  NH1 ARG A 174       4.464  66.263  36.540  1.00 65.36           N  
ATOM   2649 HH11 ARG A 174       4.716  66.130  37.508  1.00 65.36           H  
ATOM   2650 HH12 ARG A 174       3.558  65.920  36.254  1.00 65.36           H  
ATOM   2651  NH2 ARG A 174       6.599  66.594  36.124  1.00 65.36           N  
ATOM   2652 HH21 ARG A 174       7.383  66.563  35.488  1.00 65.36           H  
ATOM   2653 HH22 ARG A 174       6.751  66.432  37.109  1.00 65.36           H  
ATOM   2654  CZ  ARG A 174       5.402  66.400  35.653  1.00 65.36           C  
ATOM   2655  N   ALA A 175       0.821  64.372  29.144  1.00 64.36           N  
ATOM   2656  H   ALA A 175       0.619  65.359  29.210  1.00 64.36           H  
ATOM   2657  CA  ALA A 175      -0.187  63.508  28.532  1.00 64.36           C  
ATOM   2658  HA  ALA A 175      -0.252  62.583  29.105  1.00 64.36           H  
ATOM   2659  C   ALA A 175       0.206  63.123  27.097  1.00 64.36           C  
ATOM   2660  CB  ALA A 175      -1.555  64.201  28.595  1.00 64.36           C  
ATOM   2661  HB1 ALA A 175      -1.815  64.407  29.633  1.00 64.36           H  
ATOM   2662  HB2 ALA A 175      -1.533  65.133  28.032  1.00 64.36           H  
ATOM   2663  HB3 ALA A 175      -2.310  63.547  28.158  1.00 64.36           H  
ATOM   2664  O   ALA A 175       0.138  61.947  26.756  1.00 64.36           O  
ATOM   2665  N   ASP A 176       0.690  64.074  26.293  1.00 66.51           N  
ATOM   2666  H   ASP A 176       0.662  65.033  26.607  1.00 66.51           H  
ATOM   2667  CA  ASP A 176       1.201  63.818  24.942  1.00 66.51           C  
ATOM   2668  HA  ASP A 176       0.409  63.368  24.344  1.00 66.51           H  
ATOM   2669  C   ASP A 176       2.386  62.836  24.977  1.00 66.51           C  
ATOM   2670  CB  ASP A 176       1.639  65.135  24.269  1.00 66.51           C  
ATOM   2671  HB2 ASP A 176       2.362  65.637  24.911  1.00 66.51           H  
ATOM   2672  HB3 ASP A 176       2.151  64.886  23.339  1.00 66.51           H  
ATOM   2673  O   ASP A 176       2.400  61.862  24.229  1.00 66.51           O  
ATOM   2674  CG  ASP A 176       0.514  66.122  23.922  1.00 66.51           C  
ATOM   2675  OD1 ASP A 176      -0.653  65.693  23.790  1.00 66.51           O  
ATOM   2676  OD2 ASP A 176       0.857  67.314  23.730  1.00 66.51           O  
ATOM   2677  N   GLU A 177       3.353  63.045  25.879  1.00 69.53           N  
ATOM   2678  H   GLU A 177       3.296  63.885  26.438  1.00 69.53           H  
ATOM   2679  CA  GLU A 177       4.513  62.164  26.090  1.00 69.53           C  
ATOM   2680  HA  GLU A 177       5.037  62.038  25.142  1.00 69.53           H  
ATOM   2681  C   GLU A 177       4.093  60.754  26.542  1.00 69.53           C  
ATOM   2682  CB  GLU A 177       5.483  62.810  27.106  1.00 69.53           C  
ATOM   2683  HB2 GLU A 177       4.910  63.165  27.963  1.00 69.53           H  
ATOM   2684  HB3 GLU A 177       6.186  62.055  27.458  1.00 69.53           H  
ATOM   2685  O   GLU A 177       4.610  59.767  26.016  1.00 69.53           O  
ATOM   2686  CG  GLU A 177       6.297  63.970  26.493  1.00 69.53           C  
ATOM   2687  HG2 GLU A 177       6.994  63.547  25.769  1.00 69.53           H  
ATOM   2688  HG3 GLU A 177       5.625  64.626  25.939  1.00 69.53           H  
ATOM   2689  CD  GLU A 177       7.088  64.832  27.502  1.00 69.53           C  
ATOM   2690  OE1 GLU A 177       7.783  65.772  27.035  1.00 69.53           O  
ATOM   2691  OE2 GLU A 177       7.010  64.611  28.733  1.00 69.53           O  
ATOM   2692  N   TYR A 178       3.118  60.642  27.453  1.00 66.04           N  
ATOM   2693  H   TYR A 178       2.746  61.486  27.863  1.00 66.04           H  
ATOM   2694  CA  TYR A 178       2.533  59.359  27.864  1.00 66.04           C  
ATOM   2695  HA  TYR A 178       3.330  58.709  28.225  1.00 66.04           H  
ATOM   2696  C   TYR A 178       1.852  58.644  26.690  1.00 66.04           C  
ATOM   2697  CB  TYR A 178       1.552  59.602  29.022  1.00 66.04           C  
ATOM   2698  HB2 TYR A 178       2.107  60.042  29.850  1.00 66.04           H  
ATOM   2699  HB3 TYR A 178       0.811  60.337  28.708  1.00 66.04           H  
ATOM   2700  O   TYR A 178       2.095  57.460  26.473  1.00 66.04           O  
ATOM   2701  CG  TYR A 178       0.813  58.377  29.540  1.00 66.04           C  
ATOM   2702  CD1 TYR A 178      -0.460  58.047  29.029  1.00 66.04           C  
ATOM   2703  HD1 TYR A 178      -0.889  58.630  28.227  1.00 66.04           H  
ATOM   2704  CD2 TYR A 178       1.368  57.607  30.582  1.00 66.04           C  
ATOM   2705  HD2 TYR A 178       2.350  57.840  30.968  1.00 66.04           H  
ATOM   2706  CE1 TYR A 178      -1.183  56.960  29.563  1.00 66.04           C  
ATOM   2707  HE1 TYR A 178      -2.152  56.694  29.169  1.00 66.04           H  
ATOM   2708  CE2 TYR A 178       0.624  56.557  31.155  1.00 66.04           C  
ATOM   2709  HE2 TYR A 178       1.023  55.989  31.982  1.00 66.04           H  
ATOM   2710  OH  TYR A 178      -1.331  55.173  31.159  1.00 66.04           O  
ATOM   2711  HH  TYR A 178      -2.163  55.015  30.706  1.00 66.04           H  
ATOM   2712  CZ  TYR A 178      -0.647  56.224  30.638  1.00 66.04           C  
ATOM   2713  N   VAL A 179       1.047  59.351  25.891  1.00 64.13           N  
ATOM   2714  H   VAL A 179       0.907  60.328  26.102  1.00 64.13           H  
ATOM   2715  CA  VAL A 179       0.331  58.780  24.738  1.00 64.13           C  
ATOM   2716  HA  VAL A 179      -0.195  57.885  25.069  1.00 64.13           H  
ATOM   2717  C   VAL A 179       1.297  58.326  23.637  1.00 64.13           C  
ATOM   2718  CB  VAL A 179      -0.723  59.784  24.224  1.00 64.13           C  
ATOM   2719  HB  VAL A 179      -0.264  60.767  24.120  1.00 64.13           H  
ATOM   2720  O   VAL A 179       1.148  57.215  23.129  1.00 64.13           O  
ATOM   2721  CG1 VAL A 179      -1.336  59.393  22.874  1.00 64.13           C  
ATOM   2722 HG11 VAL A 179      -2.106  60.115  22.603  1.00 64.13           H  
ATOM   2723 HG12 VAL A 179      -0.572  59.408  22.097  1.00 64.13           H  
ATOM   2724 HG13 VAL A 179      -1.776  58.398  22.943  1.00 64.13           H  
ATOM   2725  CG2 VAL A 179      -1.885  59.883  25.224  1.00 64.13           C  
ATOM   2726 HG21 VAL A 179      -1.524  60.210  26.199  1.00 64.13           H  
ATOM   2727 HG22 VAL A 179      -2.624  60.602  24.872  1.00 64.13           H  
ATOM   2728 HG23 VAL A 179      -2.349  58.904  25.348  1.00 64.13           H  
ATOM   2729  N   ASP A 180       2.316  59.124  23.301  1.00 71.37           N  
ATOM   2730  H   ASP A 180       2.387  60.025  23.752  1.00 71.37           H  
ATOM   2731  CA  ASP A 180       3.347  58.764  22.311  1.00 71.37           C  
ATOM   2732  HA  ASP A 180       2.842  58.502  21.381  1.00 71.37           H  
ATOM   2733  C   ASP A 180       4.145  57.525  22.778  1.00 71.37           C  
ATOM   2734  CB  ASP A 180       4.268  59.986  22.063  1.00 71.37           C  
ATOM   2735  HB2 ASP A 180       3.756  60.887  22.401  1.00 71.37           H  
ATOM   2736  HB3 ASP A 180       5.169  59.889  22.669  1.00 71.37           H  
ATOM   2737  O   ASP A 180       4.384  56.605  21.993  1.00 71.37           O  
ATOM   2738  CG  ASP A 180       4.664  60.274  20.604  1.00 71.37           C  
ATOM   2739  OD1 ASP A 180       4.035  59.771  19.648  1.00 71.37           O  
ATOM   2740  OD2 ASP A 180       5.519  61.162  20.379  1.00 71.37           O  
ATOM   2741  N   ALA A 181       4.488  57.452  24.073  1.00 67.21           N  
ATOM   2742  H   ALA A 181       4.273  58.239  24.669  1.00 67.21           H  
ATOM   2743  CA  ALA A 181       5.204  56.323  24.670  1.00 67.21           C  
ATOM   2744  HA  ALA A 181       6.063  56.093  24.039  1.00 67.21           H  
ATOM   2745  C   ALA A 181       4.354  55.043  24.761  1.00 67.21           C  
ATOM   2746  CB  ALA A 181       5.726  56.745  26.049  1.00 67.21           C  
ATOM   2747  HB1 ALA A 181       6.291  55.927  26.497  1.00 67.21           H  
ATOM   2748  HB2 ALA A 181       4.894  57.005  26.704  1.00 67.21           H  
ATOM   2749  HB3 ALA A 181       6.379  57.613  25.947  1.00 67.21           H  
ATOM   2750  O   ALA A 181       4.813  53.972  24.359  1.00 67.21           O  
ATOM   2751  N   LYS A 182       3.111  55.130  25.255  1.00 63.66           N  
ATOM   2752  H   LYS A 182       2.795  56.035  25.573  1.00 63.66           H  
ATOM   2753  CA  LYS A 182       2.189  53.989  25.373  1.00 63.66           C  
ATOM   2754  HA  LYS A 182       2.696  53.174  25.891  1.00 63.66           H  
ATOM   2755  C   LYS A 182       1.811  53.433  23.988  1.00 63.66           C  
ATOM   2756  CB  LYS A 182       0.945  54.401  26.191  1.00 63.66           C  
ATOM   2757  HB2 LYS A 182       0.568  55.342  25.792  1.00 63.66           H  
ATOM   2758  HB3 LYS A 182       0.151  53.679  26.002  1.00 63.66           H  
ATOM   2759  O   LYS A 182       1.901  52.222  23.777  1.00 63.66           O  
ATOM   2760  CG  LYS A 182       1.094  54.564  27.728  1.00 63.66           C  
ATOM   2761  HG2 LYS A 182       0.085  54.714  28.112  1.00 63.66           H  
ATOM   2762  HG3 LYS A 182       1.644  55.483  27.927  1.00 63.66           H  
ATOM   2763  CD  LYS A 182       1.762  53.451  28.575  1.00 63.66           C  
ATOM   2764  HD2 LYS A 182       2.841  53.482  28.423  1.00 63.66           H  
ATOM   2765  HD3 LYS A 182       1.390  52.466  28.292  1.00 63.66           H  
ATOM   2766  CE  LYS A 182       1.427  53.712  30.060  1.00 63.66           C  
ATOM   2767  HE2 LYS A 182       0.343  53.751  30.166  1.00 63.66           H  
ATOM   2768  HE3 LYS A 182       1.815  54.699  30.311  1.00 63.66           H  
ATOM   2769  NZ  LYS A 182       1.965  52.726  31.037  1.00 63.66           N  
ATOM   2770  HZ1 LYS A 182       2.971  52.632  31.024  1.00 63.66           H  
ATOM   2771  HZ2 LYS A 182       1.509  51.827  30.988  1.00 63.66           H  
ATOM   2772  HZ3 LYS A 182       1.773  53.001  31.990  1.00 63.66           H  
ATOM   2773  N   LEU A 183       1.468  54.286  23.014  1.00 66.84           N  
ATOM   2774  H   LEU A 183       1.434  55.273  23.223  1.00 66.84           H  
ATOM   2775  CA  LEU A 183       1.142  53.837  21.651  1.00 66.84           C  
ATOM   2776  HA  LEU A 183       0.459  52.990  21.726  1.00 66.84           H  
ATOM   2777  C   LEU A 183       2.373  53.302  20.906  1.00 66.84           C  
ATOM   2778  CB  LEU A 183       0.439  54.957  20.859  1.00 66.84           C  
ATOM   2779  HB2 LEU A 183       0.335  54.641  19.821  1.00 66.84           H  
ATOM   2780  HB3 LEU A 183       1.075  55.842  20.872  1.00 66.84           H  
ATOM   2781  O   LEU A 183       2.272  52.258  20.267  1.00 66.84           O  
ATOM   2782  CG  LEU A 183      -0.959  55.322  21.398  1.00 66.84           C  
ATOM   2783  HG  LEU A 183      -0.900  55.543  22.464  1.00 66.84           H  
ATOM   2784  CD1 LEU A 183      -1.499  56.553  20.677  1.00 66.84           C  
ATOM   2785 HD11 LEU A 183      -1.701  56.309  19.634  1.00 66.84           H  
ATOM   2786 HD12 LEU A 183      -0.769  57.361  20.738  1.00 66.84           H  
ATOM   2787 HD13 LEU A 183      -2.423  56.875  21.157  1.00 66.84           H  
ATOM   2788  CD2 LEU A 183      -1.986  54.209  21.176  1.00 66.84           C  
ATOM   2789 HD21 LEU A 183      -2.951  54.526  21.573  1.00 66.84           H  
ATOM   2790 HD22 LEU A 183      -2.089  53.998  20.112  1.00 66.84           H  
ATOM   2791 HD23 LEU A 183      -1.678  53.306  21.702  1.00 66.84           H  
ATOM   2792  N   GLY A 184       3.542  53.939  21.045  1.00 69.35           N  
ATOM   2793  H   GLY A 184       3.575  54.806  21.563  1.00 69.35           H  
ATOM   2794  CA  GLY A 184       4.798  53.436  20.473  1.00 69.35           C  
ATOM   2795  HA2 GLY A 184       4.685  53.320  19.395  1.00 69.35           H  
ATOM   2796  HA3 GLY A 184       5.585  54.165  20.665  1.00 69.35           H  
ATOM   2797  C   GLY A 184       5.240  52.089  21.064  1.00 69.35           C  
ATOM   2798  O   GLY A 184       5.739  51.225  20.344  1.00 69.35           O  
ATOM   2799  N   ALA A 185       4.999  51.853  22.358  1.00 66.22           N  
ATOM   2800  H   ALA A 185       4.646  52.603  22.936  1.00 66.22           H  
ATOM   2801  CA  ALA A 185       5.232  50.549  22.979  1.00 66.22           C  
ATOM   2802  HA  ALA A 185       6.254  50.239  22.757  1.00 66.22           H  
ATOM   2803  C   ALA A 185       4.294  49.463  22.416  1.00 66.22           C  
ATOM   2804  CB  ALA A 185       5.096  50.691  24.500  1.00 66.22           C  
ATOM   2805  HB1 ALA A 185       4.088  51.013  24.759  1.00 66.22           H  
ATOM   2806  HB2 ALA A 185       5.298  49.731  24.976  1.00 66.22           H  
ATOM   2807  HB3 ALA A 185       5.811  51.428  24.867  1.00 66.22           H  
ATOM   2808  O   ALA A 185       4.738  48.343  22.153  1.00 66.22           O  
ATOM   2809  N   PHE A 186       3.018  49.787  22.178  1.00 63.51           N  
ATOM   2810  H   PHE A 186       2.699  50.712  22.427  1.00 63.51           H  
ATOM   2811  CA  PHE A 186       2.063  48.858  21.564  1.00 63.51           C  
ATOM   2812  HA  PHE A 186       2.115  47.918  22.114  1.00 63.51           H  
ATOM   2813  C   PHE A 186       2.418  48.548  20.097  1.00 63.51           C  
ATOM   2814  CB  PHE A 186       0.643  49.429  21.715  1.00 63.51           C  
ATOM   2815  HB2 PHE A 186       0.448  49.596  22.774  1.00 63.51           H  
ATOM   2816  HB3 PHE A 186       0.612  50.402  21.225  1.00 63.51           H  
ATOM   2817  O   PHE A 186       2.480  47.380  19.708  1.00 63.51           O  
ATOM   2818  CG  PHE A 186      -0.497  48.584  21.161  1.00 63.51           C  
ATOM   2819  CD1 PHE A 186      -1.684  49.220  20.751  1.00 63.51           C  
ATOM   2820  HD1 PHE A 186      -1.774  50.293  20.830  1.00 63.51           H  
ATOM   2821  CD2 PHE A 186      -0.405  47.179  21.072  1.00 63.51           C  
ATOM   2822  HD2 PHE A 186       0.485  46.659  21.394  1.00 63.51           H  
ATOM   2823  CE1 PHE A 186      -2.762  48.465  20.252  1.00 63.51           C  
ATOM   2824  HE1 PHE A 186      -3.675  48.961  19.957  1.00 63.51           H  
ATOM   2825  CE2 PHE A 186      -1.472  46.430  20.548  1.00 63.51           C  
ATOM   2826  HE2 PHE A 186      -1.388  45.356  20.478  1.00 63.51           H  
ATOM   2827  CZ  PHE A 186      -2.655  47.070  20.143  1.00 63.51           C  
ATOM   2828  HZ  PHE A 186      -3.483  46.490  19.762  1.00 63.51           H  
ATOM   2829  N   GLU A 187       2.741  49.572  19.305  1.00 66.21           N  
ATOM   2830  H   GLU A 187       2.661  50.504  19.687  1.00 66.21           H  
ATOM   2831  CA  GLU A 187       3.243  49.462  17.927  1.00 66.21           C  
ATOM   2832  HA  GLU A 187       2.466  49.053  17.282  1.00 66.21           H  
ATOM   2833  C   GLU A 187       4.479  48.549  17.836  1.00 66.21           C  
ATOM   2834  CB  GLU A 187       3.573  50.888  17.466  1.00 66.21           C  
ATOM   2835  HB2 GLU A 187       4.346  51.266  18.136  1.00 66.21           H  
ATOM   2836  HB3 GLU A 187       2.685  51.508  17.590  1.00 66.21           H  
ATOM   2837  O   GLU A 187       4.549  47.681  16.960  1.00 66.21           O  
ATOM   2838  CG  GLU A 187       4.064  51.047  16.017  1.00 66.21           C  
ATOM   2839  HG2 GLU A 187       4.850  50.318  15.820  1.00 66.21           H  
ATOM   2840  HG3 GLU A 187       3.233  50.852  15.338  1.00 66.21           H  
ATOM   2841  CD  GLU A 187       4.629  52.461  15.777  1.00 66.21           C  
ATOM   2842  OE1 GLU A 187       5.146  52.758  14.683  1.00 66.21           O  
ATOM   2843  OE2 GLU A 187       4.601  53.296  16.708  1.00 66.21           O  
ATOM   2844  N   ALA A 188       5.421  48.669  18.779  1.00 67.88           N  
ATOM   2845  H   ALA A 188       5.344  49.435  19.433  1.00 67.88           H  
ATOM   2846  CA  ALA A 188       6.605  47.814  18.854  1.00 67.88           C  
ATOM   2847  HA  ALA A 188       7.099  47.833  17.882  1.00 67.88           H  
ATOM   2848  C   ALA A 188       6.268  46.341  19.168  1.00 67.88           C  
ATOM   2849  CB  ALA A 188       7.568  48.411  19.887  1.00 67.88           C  
ATOM   2850  HB1 ALA A 188       7.105  48.417  20.874  1.00 67.88           H  
ATOM   2851  HB2 ALA A 188       7.819  49.434  19.606  1.00 67.88           H  
ATOM   2852  HB3 ALA A 188       8.482  47.818  19.922  1.00 67.88           H  
ATOM   2853  O   ALA A 188       6.848  45.439  18.559  1.00 67.88           O  
ATOM   2854  N   VAL A 189       5.313  46.071  20.069  1.00 63.95           N  
ATOM   2855  H   VAL A 189       4.875  46.849  20.540  1.00 63.95           H  
ATOM   2856  CA  VAL A 189       4.847  44.700  20.376  1.00 63.95           C  
ATOM   2857  HA  VAL A 189       5.715  44.080  20.596  1.00 63.95           H  
ATOM   2858  C   VAL A 189       4.155  44.065  19.166  1.00 63.95           C  
ATOM   2859  CB  VAL A 189       3.930  44.692  21.620  1.00 63.95           C  
ATOM   2860  HB  VAL A 189       3.164  45.460  21.510  1.00 63.95           H  
ATOM   2861  O   VAL A 189       4.447  42.914  18.820  1.00 63.95           O  
ATOM   2862  CG1 VAL A 189       3.229  43.344  21.849  1.00 63.95           C  
ATOM   2863 HG11 VAL A 189       2.518  43.144  21.048  1.00 63.95           H  
ATOM   2864 HG12 VAL A 189       2.674  43.368  22.787  1.00 63.95           H  
ATOM   2865 HG13 VAL A 189       3.961  42.537  21.889  1.00 63.95           H  
ATOM   2866  CG2 VAL A 189       4.750  44.986  22.883  1.00 63.95           C  
ATOM   2867 HG21 VAL A 189       4.085  45.059  23.744  1.00 63.95           H  
ATOM   2868 HG22 VAL A 189       5.477  44.193  23.054  1.00 63.95           H  
ATOM   2869 HG23 VAL A 189       5.278  45.934  22.780  1.00 63.95           H  
ATOM   2870  N   LEU A 190       3.290  44.813  18.474  1.00 66.21           N  
ATOM   2871  H   LEU A 190       3.094  45.747  18.804  1.00 66.21           H  
ATOM   2872  CA  LEU A 190       2.642  44.352  17.243  1.00 66.21           C  
ATOM   2873  HA  LEU A 190       2.127  43.411  17.438  1.00 66.21           H  
ATOM   2874  C   LEU A 190       3.672  44.080  16.136  1.00 66.21           C  
ATOM   2875  CB  LEU A 190       1.624  45.398  16.770  1.00 66.21           C  
ATOM   2876  HB2 LEU A 190       1.278  45.099  15.780  1.00 66.21           H  
ATOM   2877  HB3 LEU A 190       2.139  46.354  16.677  1.00 66.21           H  
ATOM   2878  O   LEU A 190       3.619  43.029  15.501  1.00 66.21           O  
ATOM   2879  CG  LEU A 190       0.385  45.590  17.660  1.00 66.21           C  
ATOM   2880  HG  LEU A 190       0.690  45.759  18.693  1.00 66.21           H  
ATOM   2881  CD1 LEU A 190      -0.387  46.810  17.159  1.00 66.21           C  
ATOM   2882 HD11 LEU A 190      -0.709  46.662  16.128  1.00 66.21           H  
ATOM   2883 HD12 LEU A 190       0.249  47.694  17.218  1.00 66.21           H  
ATOM   2884 HD13 LEU A 190      -1.257  46.980  17.793  1.00 66.21           H  
ATOM   2885  CD2 LEU A 190      -0.551  44.379  17.610  1.00 66.21           C  
ATOM   2886 HD21 LEU A 190      -1.436  44.571  18.216  1.00 66.21           H  
ATOM   2887 HD22 LEU A 190      -0.048  43.496  18.003  1.00 66.21           H  
ATOM   2888 HD23 LEU A 190      -0.864  44.196  16.582  1.00 66.21           H  
ATOM   2889  N   SER A 191       4.650  44.970  15.952  1.00 68.02           N  
ATOM   2890  H   SER A 191       4.610  45.831  16.478  1.00 68.02           H  
ATOM   2891  CA  SER A 191       5.715  44.819  14.949  1.00 68.02           C  
ATOM   2892  HA  SER A 191       5.258  44.683  13.969  1.00 68.02           H  
ATOM   2893  C   SER A 191       6.599  43.597  15.222  1.00 68.02           C  
ATOM   2894  CB  SER A 191       6.574  46.085  14.891  1.00 68.02           C  
ATOM   2895  HB2 SER A 191       7.344  45.961  14.129  1.00 68.02           H  
ATOM   2896  HB3 SER A 191       7.054  46.256  15.855  1.00 68.02           H  
ATOM   2897  O   SER A 191       6.852  42.802  14.319  1.00 68.02           O  
ATOM   2898  OG  SER A 191       5.772  47.198  14.556  1.00 68.02           O  
ATOM   2899  HG  SER A 191       5.297  47.491  15.337  1.00 68.02           H  
ATOM   2900  N   LYS A 192       6.990  43.365  16.484  1.00 67.53           N  
ATOM   2901  H   LYS A 192       6.771  44.062  17.182  1.00 67.53           H  
ATOM   2902  CA  LYS A 192       7.740  42.164  16.902  1.00 67.53           C  
ATOM   2903  HA  LYS A 192       8.640  42.095  16.291  1.00 67.53           H  
ATOM   2904  C   LYS A 192       6.940  40.872  16.665  1.00 67.53           C  
ATOM   2905  CB  LYS A 192       8.140  42.332  18.380  1.00 67.53           C  
ATOM   2906  HB2 LYS A 192       8.504  43.349  18.527  1.00 67.53           H  
ATOM   2907  HB3 LYS A 192       7.260  42.193  19.009  1.00 67.53           H  
ATOM   2908  O   LYS A 192       7.515  39.838  16.328  1.00 67.53           O  
ATOM   2909  CG  LYS A 192       9.256  41.373  18.824  1.00 67.53           C  
ATOM   2910  HG2 LYS A 192      10.150  41.585  18.237  1.00 67.53           H  
ATOM   2911  HG3 LYS A 192       8.955  40.341  18.644  1.00 67.53           H  
ATOM   2912  CD  LYS A 192       9.573  41.548  20.320  1.00 67.53           C  
ATOM   2913  HD2 LYS A 192       8.746  41.141  20.902  1.00 67.53           H  
ATOM   2914  HD3 LYS A 192       9.679  42.609  20.549  1.00 67.53           H  
ATOM   2915  CE  LYS A 192      10.878  40.825  20.678  1.00 67.53           C  
ATOM   2916  HE2 LYS A 192      10.834  39.819  20.261  1.00 67.53           H  
ATOM   2917  HE3 LYS A 192      11.703  41.348  20.194  1.00 67.53           H  
ATOM   2918  NZ  LYS A 192      11.111  40.740  22.143  1.00 67.53           N  
ATOM   2919  HZ1 LYS A 192      10.467  40.092  22.574  1.00 67.53           H  
ATOM   2920  HZ2 LYS A 192      12.025  40.363  22.349  1.00 67.53           H  
ATOM   2921  HZ3 LYS A 192      11.019  41.639  22.595  1.00 67.53           H  
ATOM   2922  N   THR A 193       5.613  40.939  16.801  1.00 64.21           N  
ATOM   2923  H   THR A 193       5.220  41.820  17.100  1.00 64.21           H  
ATOM   2924  CA  THR A 193       4.694  39.829  16.493  1.00 64.21           C  
ATOM   2925  HA  THR A 193       5.097  38.912  16.923  1.00 64.21           H  
ATOM   2926  C   THR A 193       4.566  39.608  14.980  1.00 64.21           C  
ATOM   2927  CB  THR A 193       3.313  40.070  17.126  1.00 64.21           C  
ATOM   2928  HB  THR A 193       2.825  40.918  16.644  1.00 64.21           H  
ATOM   2929  O   THR A 193       4.576  38.466  14.525  1.00 64.21           O  
ATOM   2930  CG2 THR A 193       2.403  38.847  17.024  1.00 64.21           C  
ATOM   2931 HG21 THR A 193       2.847  38.005  17.555  1.00 64.21           H  
ATOM   2932 HG22 THR A 193       1.434  39.084  17.464  1.00 64.21           H  
ATOM   2933 HG23 THR A 193       2.254  38.569  15.980  1.00 64.21           H  
ATOM   2934  OG1 THR A 193       3.447  40.336  18.504  1.00 64.21           O  
ATOM   2935  HG1 THR A 193       3.801  41.222  18.614  1.00 64.21           H  
ATOM   2936  N   LEU A 194       4.528  40.677  14.180  1.00 67.23           N  
ATOM   2937  H   LEU A 194       4.495  41.593  14.604  1.00 67.23           H  
ATOM   2938  CA  LEU A 194       4.513  40.610  12.717  1.00 67.23           C  
ATOM   2939  HA  LEU A 194       3.689  39.966  12.411  1.00 67.23           H  
ATOM   2940  C   LEU A 194       5.799  39.972  12.163  1.00 67.23           C  
ATOM   2941  CB  LEU A 194       4.272  42.034  12.178  1.00 67.23           C  
ATOM   2942  HB2 LEU A 194       3.379  42.448  12.648  1.00 67.23           H  
ATOM   2943  HB3 LEU A 194       5.117  42.660  12.462  1.00 67.23           H  
ATOM   2944  O   LEU A 194       5.727  39.054  11.346  1.00 67.23           O  
ATOM   2945  CG  LEU A 194       4.109  42.115  10.653  1.00 67.23           C  
ATOM   2946  HG  LEU A 194       4.947  41.615  10.167  1.00 67.23           H  
ATOM   2947  CD1 LEU A 194       2.804  41.472  10.191  1.00 67.23           C  
ATOM   2948 HD11 LEU A 194       2.774  41.498   9.101  1.00 67.23           H  
ATOM   2949 HD12 LEU A 194       1.948  42.019  10.587  1.00 67.23           H  
ATOM   2950 HD13 LEU A 194       2.758  40.430  10.506  1.00 67.23           H  
ATOM   2951  CD2 LEU A 194       4.100  43.576  10.208  1.00 67.23           C  
ATOM   2952 HD21 LEU A 194       4.012  43.633   9.123  1.00 67.23           H  
ATOM   2953 HD22 LEU A 194       3.261  44.106  10.659  1.00 67.23           H  
ATOM   2954 HD23 LEU A 194       5.030  44.060  10.506  1.00 67.23           H  
ATOM   2955  N   GLU A 195       6.967  40.369  12.675  1.00 70.27           N  
ATOM   2956  H   GLU A 195       6.969  41.162  13.302  1.00 70.27           H  
ATOM   2957  CA  GLU A 195       8.251  39.733  12.347  1.00 70.27           C  
ATOM   2958  HA  GLU A 195       8.424  39.794  11.272  1.00 70.27           H  
ATOM   2959  C   GLU A 195       8.317  38.252  12.747  1.00 70.27           C  
ATOM   2960  CB  GLU A 195       9.402  40.424  13.083  1.00 70.27           C  
ATOM   2961  HB2 GLU A 195      10.275  39.777  13.001  1.00 70.27           H  
ATOM   2962  HB3 GLU A 195       9.148  40.511  14.139  1.00 70.27           H  
ATOM   2963  O   GLU A 195       9.067  37.491  12.135  1.00 70.27           O  
ATOM   2964  CG  GLU A 195       9.801  41.799  12.537  1.00 70.27           C  
ATOM   2965  HG2 GLU A 195       8.991  42.508  12.707  1.00 70.27           H  
ATOM   2966  HG3 GLU A 195       9.962  41.710  11.462  1.00 70.27           H  
ATOM   2967  CD  GLU A 195      11.092  42.306  13.205  1.00 70.27           C  
ATOM   2968  OE1 GLU A 195      11.641  43.311  12.705  1.00 70.27           O  
ATOM   2969  OE2 GLU A 195      11.549  41.663  14.184  1.00 70.27           O  
ATOM   2970  N   ALA A 196       7.592  37.835  13.789  1.00 64.86           N  
ATOM   2971  H   ALA A 196       7.030  38.514  14.281  1.00 64.86           H  
ATOM   2972  CA  ALA A 196       7.506  36.437  14.205  1.00 64.86           C  
ATOM   2973  HA  ALA A 196       8.503  35.997  14.173  1.00 64.86           H  
ATOM   2974  C   ALA A 196       6.620  35.618  13.248  1.00 64.86           C  
ATOM   2975  CB  ALA A 196       7.012  36.388  15.659  1.00 64.86           C  
ATOM   2976  HB1 ALA A 196       6.921  35.352  15.985  1.00 64.86           H  
ATOM   2977  HB2 ALA A 196       6.031  36.855  15.749  1.00 64.86           H  
ATOM   2978  HB3 ALA A 196       7.715  36.911  16.307  1.00 64.86           H  
ATOM   2979  O   ALA A 196       7.032  34.550  12.792  1.00 64.86           O  
ATOM   2980  N   VAL A 197       5.446  36.148  12.884  1.00 64.50           N  
ATOM   2981  H   VAL A 197       5.179  37.028  13.301  1.00 64.50           H  
ATOM   2982  CA  VAL A 197       4.508  35.525  11.931  1.00 64.50           C  
ATOM   2983  HA  VAL A 197       4.291  34.511  12.266  1.00 64.50           H  
ATOM   2984  C   VAL A 197       5.133  35.399  10.540  1.00 64.50           C  
ATOM   2985  CB  VAL A 197       3.178  36.309  11.892  1.00 64.50           C  
ATOM   2986  HB  VAL A 197       3.392  37.371  11.773  1.00 64.50           H  
ATOM   2987  O   VAL A 197       5.185  34.295  10.000  1.00 64.50           O  
ATOM   2988  CG1 VAL A 197       2.248  35.883  10.749  1.00 64.50           C  
ATOM   2989 HG11 VAL A 197       1.307  36.429  10.813  1.00 64.50           H  
ATOM   2990 HG12 VAL A 197       2.041  34.814  10.806  1.00 64.50           H  
ATOM   2991 HG13 VAL A 197       2.693  36.112   9.781  1.00 64.50           H  
ATOM   2992  CG2 VAL A 197       2.407  36.106  13.204  1.00 64.50           C  
ATOM   2993 HG21 VAL A 197       3.010  36.426  14.054  1.00 64.50           H  
ATOM   2994 HG22 VAL A 197       2.147  35.055  13.328  1.00 64.50           H  
ATOM   2995 HG23 VAL A 197       1.493  36.700  13.190  1.00 64.50           H  
ATOM   2996  N   GLY A 198       5.675  36.488   9.982  1.00 68.49           N  
ATOM   2997  H   GLY A 198       5.606  37.368  10.473  1.00 68.49           H  
ATOM   2998  CA  GLY A 198       6.293  36.482   8.650  1.00 68.49           C  
ATOM   2999  HA2 GLY A 198       6.631  37.491   8.413  1.00 68.49           H  
ATOM   3000  HA3 GLY A 198       5.551  36.184   7.909  1.00 68.49           H  
ATOM   3001  C   GLY A 198       7.494  35.533   8.551  1.00 68.49           C  
ATOM   3002  O   GLY A 198       7.672  34.856   7.538  1.00 68.49           O  
ATOM   3003  N   ARG A 199       8.270  35.398   9.636  1.00 68.35           N  
ATOM   3004  H   ARG A 199       8.066  35.981  10.435  1.00 68.35           H  
ATOM   3005  CA  ARG A 199       9.299  34.356   9.770  1.00 68.35           C  
ATOM   3006  HA  ARG A 199       9.970  34.402   8.912  1.00 68.35           H  
ATOM   3007  C   ARG A 199       8.702  32.950   9.729  1.00 68.35           C  
ATOM   3008  CB  ARG A 199      10.102  34.586  11.061  1.00 68.35           C  
ATOM   3009  HB2 ARG A 199      10.431  33.628  11.465  1.00 68.35           H  
ATOM   3010  HB3 ARG A 199       9.470  35.038  11.825  1.00 68.35           H  
ATOM   3011  O   ARG A 199       9.163  32.125   8.943  1.00 68.35           O  
ATOM   3012  CG  ARG A 199      11.333  35.462  10.782  1.00 68.35           C  
ATOM   3013  HG2 ARG A 199      11.019  36.452  10.451  1.00 68.35           H  
ATOM   3014  HG3 ARG A 199      11.923  35.008   9.986  1.00 68.35           H  
ATOM   3015  CD  ARG A 199      12.216  35.582  12.027  1.00 68.35           C  
ATOM   3016  HD2 ARG A 199      12.380  34.587  12.442  1.00 68.35           H  
ATOM   3017  HD3 ARG A 199      13.176  36.002  11.729  1.00 68.35           H  
ATOM   3018  NE  ARG A 199      11.601  36.468  13.027  1.00 68.35           N  
ATOM   3019  HE  ARG A 199      10.816  37.017  12.705  1.00 68.35           H  
ATOM   3020  NH1 ARG A 199      12.842  35.855  14.859  1.00 68.35           N  
ATOM   3021 HH11 ARG A 199      13.196  35.063  14.342  1.00 68.35           H  
ATOM   3022 HH12 ARG A 199      13.067  35.968  15.837  1.00 68.35           H  
ATOM   3023  NH2 ARG A 199      11.454  37.606  14.978  1.00 68.35           N  
ATOM   3024 HH21 ARG A 199      10.874  38.294  14.518  1.00 68.35           H  
ATOM   3025 HH22 ARG A 199      11.752  37.782  15.927  1.00 68.35           H  
ATOM   3026  CZ  ARG A 199      11.966  36.634  14.282  1.00 68.35           C  
ATOM   3027  N   GLY A 200       7.664  32.681  10.525  1.00 59.55           N  
ATOM   3028  H   GLY A 200       7.329  33.413  11.135  1.00 59.55           H  
ATOM   3029  CA  GLY A 200       6.950  31.398  10.523  1.00 59.55           C  
ATOM   3030  HA2 GLY A 200       6.051  31.492  11.133  1.00 59.55           H  
ATOM   3031  HA3 GLY A 200       7.583  30.620  10.949  1.00 59.55           H  
ATOM   3032  C   GLY A 200       6.527  30.967   9.114  1.00 59.55           C  
ATOM   3033  O   GLY A 200       6.881  29.873   8.675  1.00 59.55           O  
ATOM   3034  N   ARG A 201       5.881  31.875   8.368  1.00 66.34           N  
ATOM   3035  H   ARG A 201       5.644  32.753   8.806  1.00 66.34           H  
ATOM   3036  CA  ARG A 201       5.483  31.664   6.963  1.00 66.34           C  
ATOM   3037  HA  ARG A 201       4.824  30.799   6.893  1.00 66.34           H  
ATOM   3038  C   ARG A 201       6.671  31.369   6.044  1.00 66.34           C  
ATOM   3039  CB  ARG A 201       4.713  32.885   6.439  1.00 66.34           C  
ATOM   3040  HB2 ARG A 201       5.343  33.772   6.489  1.00 66.34           H  
ATOM   3041  HB3 ARG A 201       4.469  32.698   5.394  1.00 66.34           H  
ATOM   3042  O   ARG A 201       6.630  30.419   5.269  1.00 66.34           O  
ATOM   3043  CG  ARG A 201       3.413  33.145   7.217  1.00 66.34           C  
ATOM   3044  HG2 ARG A 201       3.647  33.467   8.232  1.00 66.34           H  
ATOM   3045  HG3 ARG A 201       2.834  32.223   7.272  1.00 66.34           H  
ATOM   3046  CD  ARG A 201       2.572  34.231   6.544  1.00 66.34           C  
ATOM   3047  HD2 ARG A 201       1.759  34.525   7.207  1.00 66.34           H  
ATOM   3048  HD3 ARG A 201       3.200  35.102   6.354  1.00 66.34           H  
ATOM   3049  NE  ARG A 201       2.013  33.709   5.295  1.00 66.34           N  
ATOM   3050  HE  ARG A 201       1.949  32.704   5.214  1.00 66.34           H  
ATOM   3051  NH1 ARG A 201       1.834  35.643   4.072  1.00 66.34           N  
ATOM   3052 HH11 ARG A 201       2.086  36.196   4.879  1.00 66.34           H  
ATOM   3053 HH12 ARG A 201       1.637  36.106   3.197  1.00 66.34           H  
ATOM   3054  NH2 ARG A 201       1.396  33.656   3.137  1.00 66.34           N  
ATOM   3055 HH21 ARG A 201       1.245  34.064   2.226  1.00 66.34           H  
ATOM   3056 HH22 ARG A 201       1.300  32.656   3.233  1.00 66.34           H  
ATOM   3057  CZ  ARG A 201       1.753  34.345   4.179  1.00 66.34           C  
ATOM   3058  N   GLN A 202       7.768  32.123   6.164  1.00 68.26           N  
ATOM   3059  H   GLN A 202       7.751  32.896   6.814  1.00 68.26           H  
ATOM   3060  CA  GLN A 202       8.983  31.880   5.372  1.00 68.26           C  
ATOM   3061  HA  GLN A 202       8.718  31.910   4.315  1.00 68.26           H  
ATOM   3062  C   GLN A 202       9.598  30.497   5.621  1.00 68.26           C  
ATOM   3063  CB  GLN A 202      10.031  32.968   5.645  1.00 68.26           C  
ATOM   3064  HB2 GLN A 202      10.116  33.139   6.718  1.00 68.26           H  
ATOM   3065  HB3 GLN A 202      10.999  32.630   5.274  1.00 68.26           H  
ATOM   3066  O   GLN A 202      10.137  29.908   4.686  1.00 68.26           O  
ATOM   3067  CG  GLN A 202       9.686  34.283   4.935  1.00 68.26           C  
ATOM   3068  HG2 GLN A 202       9.696  34.120   3.857  1.00 68.26           H  
ATOM   3069  HG3 GLN A 202       8.681  34.599   5.213  1.00 68.26           H  
ATOM   3070  CD  GLN A 202      10.660  35.412   5.262  1.00 68.26           C  
ATOM   3071  NE2 GLN A 202      10.366  36.619   4.834  1.00 68.26           N  
ATOM   3072 HE21 GLN A 202       9.481  36.791   4.378  1.00 68.26           H  
ATOM   3073 HE22 GLN A 202      11.002  37.354   5.108  1.00 68.26           H  
ATOM   3074  OE1 GLN A 202      11.698  35.252   5.886  1.00 68.26           O  
ATOM   3075  N   LYS A 203       9.507  29.951   6.841  1.00 60.05           N  
ATOM   3076  H   LYS A 203       9.076  30.492   7.577  1.00 60.05           H  
ATOM   3077  CA  LYS A 203       9.966  28.582   7.126  1.00 60.05           C  
ATOM   3078  HA  LYS A 203      10.878  28.412   6.553  1.00 60.05           H  
ATOM   3079  C   LYS A 203       9.004  27.505   6.623  1.00 60.05           C  
ATOM   3080  CB  LYS A 203      10.268  28.408   8.624  1.00 60.05           C  
ATOM   3081  HB2 LYS A 203       9.891  29.261   9.188  1.00 60.05           H  
ATOM   3082  HB3 LYS A 203       9.720  27.537   8.984  1.00 60.05           H  
ATOM   3083  O   LYS A 203       9.482  26.475   6.161  1.00 60.05           O  
ATOM   3084  CG  LYS A 203      11.774  28.231   8.917  1.00 60.05           C  
ATOM   3085  HG2 LYS A 203      12.329  28.005   8.007  1.00 60.05           H  
ATOM   3086  HG3 LYS A 203      12.176  29.149   9.345  1.00 60.05           H  
ATOM   3087  CD  LYS A 203      11.967  27.062   9.888  1.00 60.05           C  
ATOM   3088  HD2 LYS A 203      11.336  27.212  10.764  1.00 60.05           H  
ATOM   3089  HD3 LYS A 203      11.624  26.155   9.390  1.00 60.05           H  
ATOM   3090  CE  LYS A 203      13.413  26.858  10.344  1.00 60.05           C  
ATOM   3091  HE2 LYS A 203      13.694  27.687  10.993  1.00 60.05           H  
ATOM   3092  HE3 LYS A 203      14.067  26.852   9.472  1.00 60.05           H  
ATOM   3093  NZ  LYS A 203      13.511  25.559  11.069  1.00 60.05           N  
ATOM   3094  HZ1 LYS A 203      13.377  24.777  10.445  1.00 60.05           H  
ATOM   3095  HZ2 LYS A 203      12.732  25.408  11.693  1.00 60.05           H  
ATOM   3096  HZ3 LYS A 203      14.372  25.424  11.580  1.00 60.05           H  
ATOM   3097  N   LEU A 204       7.692  27.748   6.656  1.00 57.95           N  
ATOM   3098  H   LEU A 204       7.377  28.606   7.087  1.00 57.95           H  
ATOM   3099  CA  LEU A 204       6.684  26.867   6.050  1.00 57.95           C  
ATOM   3100  HA  LEU A 204       6.815  25.855   6.433  1.00 57.95           H  
ATOM   3101  C   LEU A 204       6.879  26.779   4.535  1.00 57.95           C  
ATOM   3102  CB  LEU A 204       5.277  27.364   6.423  1.00 57.95           C  
ATOM   3103  HB2 LEU A 204       4.542  26.940   5.738  1.00 57.95           H  
ATOM   3104  HB3 LEU A 204       5.238  28.447   6.311  1.00 57.95           H  
ATOM   3105  O   LEU A 204       7.204  25.710   4.031  1.00 57.95           O  
ATOM   3106  CG  LEU A 204       4.906  26.970   7.860  1.00 57.95           C  
ATOM   3107  HG  LEU A 204       5.793  26.989   8.493  1.00 57.95           H  
ATOM   3108  CD1 LEU A 204       3.890  27.935   8.446  1.00 57.95           C  
ATOM   3109 HD11 LEU A 204       2.984  27.926   7.840  1.00 57.95           H  
ATOM   3110 HD12 LEU A 204       3.656  27.640   9.469  1.00 57.95           H  
ATOM   3111 HD13 LEU A 204       4.308  28.942   8.453  1.00 57.95           H  
ATOM   3112  CD2 LEU A 204       4.302  25.574   7.892  1.00 57.95           C  
ATOM   3113 HD21 LEU A 204       4.957  24.877   7.368  1.00 57.95           H  
ATOM   3114 HD22 LEU A 204       3.343  25.567   7.374  1.00 57.95           H  
ATOM   3115 HD23 LEU A 204       4.139  25.254   8.921  1.00 57.95           H  
ATOM   3116  N   HIS A 205       6.822  27.906   3.822  1.00 60.82           N  
ATOM   3117  H   HIS A 205       6.548  28.761   4.285  1.00 60.82           H  
ATOM   3118  CA  HIS A 205       7.110  27.946   2.385  1.00 60.82           C  
ATOM   3119  HA  HIS A 205       6.403  27.306   1.858  1.00 60.82           H  
ATOM   3120  C   HIS A 205       8.521  27.440   2.048  1.00 60.82           C  
ATOM   3121  CB  HIS A 205       6.958  29.379   1.870  1.00 60.82           C  
ATOM   3122  HB2 HIS A 205       7.653  30.021   2.411  1.00 60.82           H  
ATOM   3123  HB3 HIS A 205       7.241  29.397   0.817  1.00 60.82           H  
ATOM   3124  O   HIS A 205       8.714  26.814   1.011  1.00 60.82           O  
ATOM   3125  CG  HIS A 205       5.575  29.970   1.975  1.00 60.82           C  
ATOM   3126  CD2 HIS A 205       5.304  31.293   2.188  1.00 60.82           C  
ATOM   3127  HD2 HIS A 205       6.036  32.068   2.362  1.00 60.82           H  
ATOM   3128  ND1 HIS A 205       4.366  29.342   1.758  1.00 60.82           N  
ATOM   3129  HD1 HIS A 205       4.204  28.356   1.608  1.00 60.82           H  
ATOM   3130  CE1 HIS A 205       3.398  30.272   1.840  1.00 60.82           C  
ATOM   3131  HE1 HIS A 205       2.342  30.075   1.729  1.00 60.82           H  
ATOM   3132  NE2 HIS A 205       3.928  31.485   2.076  1.00 60.82           N  
ATOM   3133  N   GLY A 206       9.506  27.691   2.919  1.00 59.81           N  
ATOM   3134  H   GLY A 206       9.303  28.270   3.721  1.00 59.81           H  
ATOM   3135  CA  GLY A 206      10.866  27.178   2.773  1.00 59.81           C  
ATOM   3136  HA2 GLY A 206      11.479  27.567   3.586  1.00 59.81           H  
ATOM   3137  HA3 GLY A 206      11.281  27.516   1.823  1.00 59.81           H  
ATOM   3138  C   GLY A 206      10.932  25.650   2.814  1.00 59.81           C  
ATOM   3139  O   GLY A 206      11.583  25.072   1.950  1.00 59.81           O  
ATOM   3140  N   ARG A 207      10.224  25.014   3.761  1.00 55.44           N  
ATOM   3141  H   ARG A 207       9.700  25.573   4.419  1.00 55.44           H  
ATOM   3142  CA  ARG A 207      10.058  23.552   3.834  1.00 55.44           C  
ATOM   3143  HA  ARG A 207      11.032  23.063   3.819  1.00 55.44           H  
ATOM   3144  C   ARG A 207       9.317  23.009   2.629  1.00 55.44           C  
ATOM   3145  CB  ARG A 207       9.301  23.128   5.093  1.00 55.44           C  
ATOM   3146  HB2 ARG A 207       8.876  22.138   4.923  1.00 55.44           H  
ATOM   3147  HB3 ARG A 207       8.479  23.817   5.288  1.00 55.44           H  
ATOM   3148  O   ARG A 207       9.890  22.210   1.910  1.00 55.44           O  
ATOM   3149  CG  ARG A 207      10.209  23.038   6.313  1.00 55.44           C  
ATOM   3150  HG2 ARG A 207      11.007  22.322   6.118  1.00 55.44           H  
ATOM   3151  HG3 ARG A 207      10.635  24.015   6.540  1.00 55.44           H  
ATOM   3152  CD  ARG A 207       9.346  22.555   7.479  1.00 55.44           C  
ATOM   3153  HD2 ARG A 207       8.845  21.627   7.202  1.00 55.44           H  
ATOM   3154  HD3 ARG A 207       8.580  23.305   7.679  1.00 55.44           H  
ATOM   3155  NE  ARG A 207      10.146  22.359   8.689  1.00 55.44           N  
ATOM   3156  HE  ARG A 207      10.078  23.084   9.389  1.00 55.44           H  
ATOM   3157  NH1 ARG A 207      10.856  20.213   8.275  1.00 55.44           N  
ATOM   3158 HH11 ARG A 207      11.451  19.431   8.511  1.00 55.44           H  
ATOM   3159 HH12 ARG A 207      10.300  20.180   7.433  1.00 55.44           H  
ATOM   3160  NH2 ARG A 207      11.660  21.350  10.020  1.00 55.44           N  
ATOM   3161 HH21 ARG A 207      12.373  20.645  10.142  1.00 55.44           H  
ATOM   3162 HH22 ARG A 207      11.695  22.201  10.562  1.00 55.44           H  
ATOM   3163  CZ  ARG A 207      10.873  21.304   8.988  1.00 55.44           C  
ATOM   3164  N   ILE A 208       8.114  23.515   2.348  1.00 52.72           N  
ATOM   3165  H   ILE A 208       7.719  24.180   2.998  1.00 52.72           H  
ATOM   3166  CA  ILE A 208       7.301  23.096   1.195  1.00 52.72           C  
ATOM   3167  HA  ILE A 208       6.995  22.059   1.335  1.00 52.72           H  
ATOM   3168  C   ILE A 208       8.140  23.160  -0.093  1.00 52.72           C  
ATOM   3169  CB  ILE A 208       6.030  23.976   1.097  1.00 52.72           C  
ATOM   3170  HB  ILE A 208       6.356  25.013   1.018  1.00 52.72           H  
ATOM   3171  O   ILE A 208       8.117  22.235  -0.897  1.00 52.72           O  
ATOM   3172  CG1 ILE A 208       5.121  23.839   2.344  1.00 52.72           C  
ATOM   3173 HG12 ILE A 208       4.555  22.909   2.291  1.00 52.72           H  
ATOM   3174 HG13 ILE A 208       5.722  23.791   3.252  1.00 52.72           H  
ATOM   3175  CG2 ILE A 208       5.213  23.637  -0.163  1.00 52.72           C  
ATOM   3176 HG21 ILE A 208       4.304  24.237  -0.208  1.00 52.72           H  
ATOM   3177 HG22 ILE A 208       4.930  22.584  -0.148  1.00 52.72           H  
ATOM   3178 HG23 ILE A 208       5.788  23.832  -1.068  1.00 52.72           H  
ATOM   3179  CD1 ILE A 208       4.148  25.018   2.497  1.00 52.72           C  
ATOM   3180 HD11 ILE A 208       4.685  25.964   2.425  1.00 52.72           H  
ATOM   3181 HD12 ILE A 208       3.670  24.975   3.476  1.00 52.72           H  
ATOM   3182 HD13 ILE A 208       3.375  24.979   1.729  1.00 52.72           H  
ATOM   3183  N   ALA A 209       8.961  24.203  -0.265  1.00 52.46           N  
ATOM   3184  H   ALA A 209       8.939  24.953   0.411  1.00 52.46           H  
ATOM   3185  CA  ALA A 209       9.875  24.313  -1.397  1.00 52.46           C  
ATOM   3186  HA  ALA A 209       9.310  24.090  -2.302  1.00 52.46           H  
ATOM   3187  C   ALA A 209      11.053  23.319  -1.359  1.00 52.46           C  
ATOM   3188  CB  ALA A 209      10.367  25.760  -1.495  1.00 52.46           C  
ATOM   3189  HB1 ALA A 209       9.515  26.432  -1.597  1.00 52.46           H  
ATOM   3190  HB2 ALA A 209      10.928  26.022  -0.597  1.00 52.46           H  
ATOM   3191  HB3 ALA A 209      11.012  25.866  -2.367  1.00 52.46           H  
ATOM   3192  O   ALA A 209      11.419  22.817  -2.419  1.00 52.46           O  
ATOM   3193  N   THR A 210      11.673  23.030  -0.205  1.00 50.23           N  
ATOM   3194  H   THR A 210      11.338  23.439   0.656  1.00 50.23           H  
ATOM   3195  CA  THR A 210      12.756  22.026  -0.115  1.00 50.23           C  
ATOM   3196  HA  THR A 210      13.412  22.151  -0.977  1.00 50.23           H  
ATOM   3197  C   THR A 210      12.265  20.592  -0.174  1.00 50.23           C  
ATOM   3198  CB  THR A 210      13.627  22.147   1.145  1.00 50.23           C  
ATOM   3199  HB  THR A 210      14.275  21.273   1.203  1.00 50.23           H  
ATOM   3200  O   THR A 210      13.003  19.747  -0.665  1.00 50.23           O  
ATOM   3201  CG2 THR A 210      14.531  23.377   1.074  1.00 50.23           C  
ATOM   3202 HG21 THR A 210      13.922  24.278   0.993  1.00 50.23           H  
ATOM   3203 HG22 THR A 210      15.134  23.431   1.980  1.00 50.23           H  
ATOM   3204 HG23 THR A 210      15.186  23.300   0.207  1.00 50.23           H  
ATOM   3205  OG1 THR A 210      12.888  22.219   2.341  1.00 50.23           O  
ATOM   3206  HG1 THR A 210      12.318  21.449   2.397  1.00 50.23           H  
ATOM   3207  N   ASP A 211      11.051  20.326   0.290  1.00 50.65           N  
ATOM   3208  H   ASP A 211      10.526  21.073   0.722  1.00 50.65           H  
ATOM   3209  CA  ASP A 211      10.452  18.999   0.343  1.00 50.65           C  
ATOM   3210  HA  ASP A 211      11.236  18.267   0.533  1.00 50.65           H  
ATOM   3211  C   ASP A 211       9.865  18.664  -1.041  1.00 50.65           C  
ATOM   3212  CB  ASP A 211       9.476  18.924   1.541  1.00 50.65           C  
ATOM   3213  HB2 ASP A 211       9.028  17.931   1.562  1.00 50.65           H  
ATOM   3214  HB3 ASP A 211       8.679  19.653   1.395  1.00 50.65           H  
ATOM   3215  O   ASP A 211      10.204  17.621  -1.589  1.00 50.65           O  
ATOM   3216  CG  ASP A 211      10.167  19.183   2.905  1.00 50.65           C  
ATOM   3217  OD1 ASP A 211      11.398  18.957   3.016  1.00 50.65           O  
ATOM   3218  OD2 ASP A 211       9.501  19.663   3.855  1.00 50.65           O  
ATOM   3219  N   ALA A 212       9.206  19.617  -1.720  1.00 48.11           N  
ATOM   3220  H   ALA A 212       8.905  20.448  -1.231  1.00 48.11           H  
ATOM   3221  CA  ALA A 212       8.826  19.471  -3.131  1.00 48.11           C  
ATOM   3222  HA  ALA A 212       8.291  18.528  -3.238  1.00 48.11           H  
ATOM   3223  C   ALA A 212      10.037  19.425  -4.090  1.00 48.11           C  
ATOM   3224  CB  ALA A 212       7.865  20.602  -3.515  1.00 48.11           C  
ATOM   3225  HB1 ALA A 212       7.510  20.443  -4.533  1.00 48.11           H  
ATOM   3226  HB2 ALA A 212       7.007  20.592  -2.843  1.00 48.11           H  
ATOM   3227  HB3 ALA A 212       8.370  21.566  -3.451  1.00 48.11           H  
ATOM   3228  O   ALA A 212      10.017  18.671  -5.061  1.00 48.11           O  
ATOM   3229  N   LEU A 213      11.130  20.177  -3.848  1.00 45.01           N  
ATOM   3230  H   LEU A 213      11.108  20.832  -3.079  1.00 45.01           H  
ATOM   3231  CA  LEU A 213      12.400  19.927  -4.564  1.00 45.01           C  
ATOM   3232  HA  LEU A 213      12.192  19.881  -5.633  1.00 45.01           H  
ATOM   3233  C   LEU A 213      12.993  18.565  -4.184  1.00 45.01           C  
ATOM   3234  CB  LEU A 213      13.468  21.015  -4.302  1.00 45.01           C  
ATOM   3235  HB2 LEU A 213      13.262  21.550  -3.375  1.00 45.01           H  
ATOM   3236  HB3 LEU A 213      14.424  20.513  -4.152  1.00 45.01           H  
ATOM   3237  O   LEU A 213      13.613  17.917  -5.026  1.00 45.01           O  
ATOM   3238  CG  LEU A 213      13.664  21.997  -5.469  1.00 45.01           C  
ATOM   3239  HG  LEU A 213      13.728  21.435  -6.400  1.00 45.01           H  
ATOM   3240  CD1 LEU A 213      12.530  23.013  -5.585  1.00 45.01           C  
ATOM   3241 HD11 LEU A 213      12.482  23.622  -4.682  1.00 45.01           H  
ATOM   3242 HD12 LEU A 213      12.683  23.651  -6.455  1.00 45.01           H  
ATOM   3243 HD13 LEU A 213      11.583  22.484  -5.694  1.00 45.01           H  
ATOM   3244  CD2 LEU A 213      14.977  22.766  -5.296  1.00 45.01           C  
ATOM   3245 HD21 LEU A 213      15.809  22.062  -5.278  1.00 45.01           H  
ATOM   3246 HD22 LEU A 213      15.112  23.455  -6.129  1.00 45.01           H  
ATOM   3247 HD23 LEU A 213      14.954  23.321  -4.358  1.00 45.01           H  
ATOM   3248  N   GLY A 214      12.828  18.160  -2.926  1.00 42.39           N  
ATOM   3249  H   GLY A 214      12.319  18.764  -2.296  1.00 42.39           H  
ATOM   3250  CA  GLY A 214      13.300  16.908  -2.356  1.00 42.39           C  
ATOM   3251  HA2 GLY A 214      12.991  16.855  -1.312  1.00 42.39           H  
ATOM   3252  HA3 GLY A 214      14.388  16.860  -2.413  1.00 42.39           H  
ATOM   3253  C   GLY A 214      12.707  15.722  -3.094  1.00 42.39           C  
ATOM   3254  O   GLY A 214      13.463  14.947  -3.661  1.00 42.39           O  
ATOM   3255  N   GLU A 215      11.382  15.645  -3.195  1.00 44.06           N  
ATOM   3256  H   GLU A 215      10.833  16.312  -2.672  1.00 44.06           H  
ATOM   3257  CA  GLU A 215      10.640  14.688  -4.021  1.00 44.06           C  
ATOM   3258  HA  GLU A 215      10.768  13.677  -3.636  1.00 44.06           H  
ATOM   3259  C   GLU A 215      11.119  14.717  -5.478  1.00 44.06           C  
ATOM   3260  CB  GLU A 215       9.151  15.056  -3.973  1.00 44.06           C  
ATOM   3261  HB2 GLU A 215       9.065  16.116  -4.214  1.00 44.06           H  
ATOM   3262  HB3 GLU A 215       8.614  14.486  -4.732  1.00 44.06           H  
ATOM   3263  O   GLU A 215      11.500  13.683  -6.037  1.00 44.06           O  
ATOM   3264  CG  GLU A 215       8.510  14.774  -2.604  1.00 44.06           C  
ATOM   3265  HG2 GLU A 215       9.193  15.085  -1.814  1.00 44.06           H  
ATOM   3266  HG3 GLU A 215       8.366  13.698  -2.507  1.00 44.06           H  
ATOM   3267  CD  GLU A 215       7.171  15.504  -2.405  1.00 44.06           C  
ATOM   3268  OE1 GLU A 215       6.642  15.395  -1.278  1.00 44.06           O  
ATOM   3269  OE2 GLU A 215       6.727  16.202  -3.349  1.00 44.06           O  
ATOM   3270  N   HIS A 216      11.196  15.908  -6.085  1.00 43.87           N  
ATOM   3271  H   HIS A 216      10.851  16.717  -5.587  1.00 43.87           H  
ATOM   3272  CA  HIS A 216      11.574  16.048  -7.493  1.00 43.87           C  
ATOM   3273  HA  HIS A 216      10.916  15.381  -8.051  1.00 43.87           H  
ATOM   3274  C   HIS A 216      13.016  15.604  -7.801  1.00 43.87           C  
ATOM   3275  CB  HIS A 216      11.326  17.489  -7.975  1.00 43.87           C  
ATOM   3276  HB2 HIS A 216      12.277  17.988  -8.163  1.00 43.87           H  
ATOM   3277  HB3 HIS A 216      10.813  18.062  -7.202  1.00 43.87           H  
ATOM   3278  O   HIS A 216      13.293  15.212  -8.938  1.00 43.87           O  
ATOM   3279  CG  HIS A 216      10.477  17.561  -9.216  1.00 43.87           C  
ATOM   3280  CD2 HIS A 216       9.371  18.346  -9.408  1.00 43.87           C  
ATOM   3281  HD2 HIS A 216       8.953  19.034  -8.688  1.00 43.87           H  
ATOM   3282  ND1 HIS A 216      10.638  16.795 -10.344  1.00 43.87           N  
ATOM   3283  HD1 HIS A 216      11.325  16.062 -10.451  1.00 43.87           H  
ATOM   3284  CE1 HIS A 216       9.648  17.108 -11.197  1.00 43.87           C  
ATOM   3285  HE1 HIS A 216       9.488  16.641 -12.158  1.00 43.87           H  
ATOM   3286  NE2 HIS A 216       8.868  18.074 -10.688  1.00 43.87           N  
ATOM   3287  N   MET A 217      13.927  15.656  -6.819  1.00 38.29           N  
ATOM   3288  H   MET A 217      13.632  16.047  -5.936  1.00 38.29           H  
ATOM   3289  CA  MET A 217      15.308  15.164  -6.932  1.00 38.29           C  
ATOM   3290  HA  MET A 217      15.587  15.145  -7.985  1.00 38.29           H  
ATOM   3291  C   MET A 217      15.482  13.722  -6.425  1.00 38.29           C  
ATOM   3292  CB  MET A 217      16.282  16.118  -6.217  1.00 38.29           C  
ATOM   3293  HB2 MET A 217      15.983  16.247  -5.177  1.00 38.29           H  
ATOM   3294  HB3 MET A 217      17.273  15.664  -6.234  1.00 38.29           H  
ATOM   3295  O   MET A 217      16.284  12.978  -6.990  1.00 38.29           O  
ATOM   3296  CG  MET A 217      16.361  17.489  -6.905  1.00 38.29           C  
ATOM   3297  HG2 MET A 217      16.371  17.340  -7.985  1.00 38.29           H  
ATOM   3298  HG3 MET A 217      15.459  18.051  -6.663  1.00 38.29           H  
ATOM   3299  SD  MET A 217      17.804  18.509  -6.469  1.00 38.29           S  
ATOM   3300  CE  MET A 217      19.074  17.679  -7.461  1.00 38.29           C  
ATOM   3301  HE1 MET A 217      19.184  16.646  -7.130  1.00 38.29           H  
ATOM   3302  HE2 MET A 217      18.785  17.691  -8.512  1.00 38.29           H  
ATOM   3303  HE3 MET A 217      20.026  18.195  -7.338  1.00 38.29           H  
ATOM   3304  N   ALA A 218      14.720  13.287  -5.419  1.00 38.49           N  
ATOM   3305  H   ALA A 218      14.087  13.941  -4.982  1.00 38.49           H  
ATOM   3306  CA  ALA A 218      14.720  11.921  -4.888  1.00 38.49           C  
ATOM   3307  HA  ALA A 218      15.748  11.618  -4.691  1.00 38.49           H  
ATOM   3308  C   ALA A 218      14.128  10.922  -5.893  1.00 38.49           C  
ATOM   3309  CB  ALA A 218      13.948  11.899  -3.563  1.00 38.49           C  
ATOM   3310  HB1 ALA A 218      12.917  12.216  -3.723  1.00 38.49           H  
ATOM   3311  HB2 ALA A 218      14.422  12.568  -2.845  1.00 38.49           H  
ATOM   3312  HB3 ALA A 218      13.948  10.888  -3.154  1.00 38.49           H  
ATOM   3313  O   ALA A 218      14.616   9.797  -6.001  1.00 38.49           O  
ATOM   3314  N   ALA A 219      13.177  11.369  -6.720  1.00 36.51           N  
ATOM   3315  H   ALA A 219      12.746  12.259  -6.514  1.00 36.51           H  
ATOM   3316  CA  ALA A 219      12.723  10.656  -7.912  1.00 36.51           C  
ATOM   3317  HA  ALA A 219      12.360   9.674  -7.607  1.00 36.51           H  
ATOM   3318  C   ALA A 219      13.837  10.425  -8.964  1.00 36.51           C  
ATOM   3319  CB  ALA A 219      11.550  11.446  -8.506  1.00 36.51           C  
ATOM   3320  HB1 ALA A 219      11.151  10.918  -9.373  1.00 36.51           H  
ATOM   3321  HB2 ALA A 219      10.759  11.547  -7.763  1.00 36.51           H  
ATOM   3322  HB3 ALA A 219      11.882  12.438  -8.809  1.00 36.51           H  
ATOM   3323  O   ALA A 219      13.622   9.679  -9.920  1.00 36.51           O  
ATOM   3324  N   GLN A 220      15.018  11.049  -8.816  1.00 33.54           N  
ATOM   3325  H   GLN A 220      15.139  11.644  -8.009  1.00 33.54           H  
ATOM   3326  CA  GLN A 220      16.156  10.909  -9.730  1.00 33.54           C  
ATOM   3327  HA  GLN A 220      15.860  10.231 -10.531  1.00 33.54           H  
ATOM   3328  C   GLN A 220      17.405  10.268  -9.088  1.00 33.54           C  
ATOM   3329  CB  GLN A 220      16.457  12.271 -10.382  1.00 33.54           C  
ATOM   3330  HB2 GLN A 220      15.525  12.701 -10.750  1.00 33.54           H  
ATOM   3331  HB3 GLN A 220      16.892  12.952  -9.651  1.00 33.54           H  
ATOM   3332  O   GLN A 220      17.939   9.315  -9.655  1.00 33.54           O  
ATOM   3333  CG  GLN A 220      17.418  12.095 -11.567  1.00 33.54           C  
ATOM   3334  HG2 GLN A 220      17.026  11.313 -12.217  1.00 33.54           H  
ATOM   3335  HG3 GLN A 220      18.394  11.774 -11.203  1.00 33.54           H  
ATOM   3336  CD  GLN A 220      17.615  13.360 -12.398  1.00 33.54           C  
ATOM   3337  NE2 GLN A 220      17.797  13.226 -13.694  1.00 33.54           N  
ATOM   3338 HE21 GLN A 220      17.760  12.308 -14.113  1.00 33.54           H  
ATOM   3339 HE22 GLN A 220      17.889  14.095 -14.201  1.00 33.54           H  
ATOM   3340  OE1 GLN A 220      17.634  14.487 -11.938  1.00 33.54           O  
ATOM   3341  N   GLU A 221      17.884  10.749  -7.934  1.00 33.54           N  
ATOM   3342  H   GLU A 221      17.402  11.526  -7.506  1.00 33.54           H  
ATOM   3343  CA  GLU A 221      19.057  10.192  -7.228  1.00 33.54           C  
ATOM   3344  HA  GLU A 221      19.487   9.395  -7.834  1.00 33.54           H  
ATOM   3345  C   GLU A 221      18.662   9.525  -5.896  1.00 33.54           C  
ATOM   3346  CB  GLU A 221      20.183  11.235  -7.043  1.00 33.54           C  
ATOM   3347  HB2 GLU A 221      20.925  10.795  -6.377  1.00 33.54           H  
ATOM   3348  HB3 GLU A 221      19.786  12.133  -6.572  1.00 33.54           H  
ATOM   3349  O   GLU A 221      18.799  10.100  -4.816  1.00 33.54           O  
ATOM   3350  CG  GLU A 221      20.899  11.608  -8.356  1.00 33.54           C  
ATOM   3351  HG2 GLU A 221      20.270  12.295  -8.922  1.00 33.54           H  
ATOM   3352  HG3 GLU A 221      21.017  10.702  -8.951  1.00 33.54           H  
ATOM   3353  CD  GLU A 221      22.296  12.234  -8.145  1.00 33.54           C  
ATOM   3354  OE1 GLU A 221      23.143  12.076  -9.059  1.00 33.54           O  
ATOM   3355  OE2 GLU A 221      22.541  12.853  -7.084  1.00 33.54           O  
ATOM   3356  N   GLY A 222      18.207   8.270  -5.967  1.00 29.78           N  
ATOM   3357  H   GLY A 222      18.057   7.893  -6.892  1.00 29.78           H  
ATOM   3358  CA  GLY A 222      17.658   7.499  -4.837  1.00 29.78           C  
ATOM   3359  HA2 GLY A 222      17.136   6.625  -5.227  1.00 29.78           H  
ATOM   3360  HA3 GLY A 222      16.917   8.120  -4.334  1.00 29.78           H  
ATOM   3361  C   GLY A 222      18.656   7.017  -3.766  1.00 29.78           C  
ATOM   3362  O   GLY A 222      18.610   5.853  -3.380  1.00 29.78           O  
ATOM   3363  N   LEU A 223      19.584   7.868  -3.308  1.00 26.84           N  
ATOM   3364  H   LEU A 223      19.544   8.805  -3.681  1.00 26.84           H  
ATOM   3365  CA  LEU A 223      20.592   7.537  -2.279  1.00 26.84           C  
ATOM   3366  HA  LEU A 223      20.426   6.514  -1.943  1.00 26.84           H  
ATOM   3367  C   LEU A 223      20.522   8.398  -1.008  1.00 26.84           C  
ATOM   3368  CB  LEU A 223      22.010   7.659  -2.887  1.00 26.84           C  
ATOM   3369  HB2 LEU A 223      21.962   8.277  -3.784  1.00 26.84           H  
ATOM   3370  HB3 LEU A 223      22.658   8.181  -2.182  1.00 26.84           H  
ATOM   3371  O   LEU A 223      20.869   7.923   0.073  1.00 26.84           O  
ATOM   3372  CG  LEU A 223      22.686   6.324  -3.234  1.00 26.84           C  
ATOM   3373  HG  LEU A 223      22.061   5.769  -3.934  1.00 26.84           H  
ATOM   3374  CD1 LEU A 223      24.038   6.607  -3.896  1.00 26.84           C  
ATOM   3375 HD11 LEU A 223      24.691   7.137  -3.203  1.00 26.84           H  
ATOM   3376 HD12 LEU A 223      23.884   7.220  -4.784  1.00 26.84           H  
ATOM   3377 HD13 LEU A 223      24.503   5.668  -4.196  1.00 26.84           H  
ATOM   3378  CD2 LEU A 223      22.964   5.455  -2.002  1.00 26.84           C  
ATOM   3379 HD21 LEU A 223      23.541   6.018  -1.268  1.00 26.84           H  
ATOM   3380 HD22 LEU A 223      22.025   5.142  -1.546  1.00 26.84           H  
ATOM   3381 HD23 LEU A 223      23.511   4.560  -2.296  1.00 26.84           H  
ATOM   3382  N   GLY A 224      20.188   9.683  -1.138  1.00 28.90           N  
ATOM   3383  H   GLY A 224      19.836  10.009  -2.027  1.00 28.90           H  
ATOM   3384  CA  GLY A 224      20.366  10.661  -0.065  1.00 28.90           C  
ATOM   3385  HA2 GLY A 224      21.307  10.478   0.452  1.00 28.90           H  
ATOM   3386  HA3 GLY A 224      20.405  11.660  -0.500  1.00 28.90           H  
ATOM   3387  C   GLY A 224      19.227  10.643   0.948  1.00 28.90           C  
ATOM   3388  O   GLY A 224      18.221  11.306   0.727  1.00 28.90           O  
ATOM   3389  N   GLY A 225      19.398   9.939   2.072  1.00 29.92           N  
ATOM   3390  H   GLY A 225      20.210   9.342   2.147  1.00 29.92           H  
ATOM   3391  CA  GLY A 225      18.434   9.983   3.178  1.00 29.92           C  
ATOM   3392  HA2 GLY A 225      18.809   9.405   4.022  1.00 29.92           H  
ATOM   3393  HA3 GLY A 225      17.505   9.525   2.838  1.00 29.92           H  
ATOM   3394  C   GLY A 225      18.190  11.429   3.652  1.00 29.92           C  
ATOM   3395  O   GLY A 225      19.169  12.120   3.962  1.00 29.92           O  
ATOM   3396  N   PRO A 226      16.931  11.910   3.693  1.00 33.47           N  
ATOM   3397  CA  PRO A 226      16.628  13.308   3.973  1.00 33.47           C  
ATOM   3398  HA  PRO A 226      17.166  13.939   3.266  1.00 33.47           H  
ATOM   3399  C   PRO A 226      17.043  13.688   5.397  1.00 33.47           C  
ATOM   3400  CB  PRO A 226      15.123  13.478   3.727  1.00 33.47           C  
ATOM   3401  HB2 PRO A 226      14.956  13.792   2.697  1.00 33.47           H  
ATOM   3402  HB3 PRO A 226      14.665  14.187   4.418  1.00 33.47           H  
ATOM   3403  O   PRO A 226      16.636  13.080   6.387  1.00 33.47           O  
ATOM   3404  CG  PRO A 226      14.568  12.069   3.921  1.00 33.47           C  
ATOM   3405  HG2 PRO A 226      13.645  11.913   3.363  1.00 33.47           H  
ATOM   3406  HG3 PRO A 226      14.412  11.876   4.983  1.00 33.47           H  
ATOM   3407  CD  PRO A 226      15.701  11.183   3.410  1.00 33.47           C  
ATOM   3408  HD2 PRO A 226      15.675  10.221   3.922  1.00 33.47           H  
ATOM   3409  HD3 PRO A 226      15.602  11.043   2.333  1.00 33.47           H  
ATOM   3410  N   VAL A 227      17.871  14.727   5.515  1.00 28.63           N  
ATOM   3411  H   VAL A 227      18.178  15.192   4.673  1.00 28.63           H  
ATOM   3412  CA  VAL A 227      18.285  15.250   6.820  1.00 28.63           C  
ATOM   3413  HA  VAL A 227      18.390  14.412   7.509  1.00 28.63           H  
ATOM   3414  C   VAL A 227      17.169  16.147   7.346  1.00 28.63           C  
ATOM   3415  CB  VAL A 227      19.652  15.961   6.762  1.00 28.63           C  
ATOM   3416  HB  VAL A 227      19.585  16.846   6.130  1.00 28.63           H  
ATOM   3417  O   VAL A 227      17.171  17.354   7.099  1.00 28.63           O  
ATOM   3418  CG1 VAL A 227      20.110  16.381   8.168  1.00 28.63           C  
ATOM   3419 HG11 VAL A 227      19.403  17.091   8.596  1.00 28.63           H  
ATOM   3420 HG12 VAL A 227      20.176  15.507   8.817  1.00 28.63           H  
ATOM   3421 HG13 VAL A 227      21.085  16.864   8.110  1.00 28.63           H  
ATOM   3422  CG2 VAL A 227      20.741  15.042   6.187  1.00 28.63           C  
ATOM   3423 HG21 VAL A 227      20.809  14.129   6.779  1.00 28.63           H  
ATOM   3424 HG22 VAL A 227      21.703  15.554   6.192  1.00 28.63           H  
ATOM   3425 HG23 VAL A 227      20.501  14.773   5.159  1.00 28.63           H  
ATOM   3426  N   HIS A 228      16.219  15.551   8.073  1.00 32.25           N  
ATOM   3427  H   HIS A 228      16.207  14.541   8.079  1.00 32.25           H  
ATOM   3428  CA  HIS A 228      15.124  16.250   8.752  1.00 32.25           C  
ATOM   3429  HA  HIS A 228      14.579  16.834   8.011  1.00 32.25           H  
ATOM   3430  C   HIS A 228      15.662  17.226   9.814  1.00 32.25           C  
ATOM   3431  CB  HIS A 228      14.135  15.241   9.363  1.00 32.25           C  
ATOM   3432  HB2 HIS A 228      14.670  14.577  10.043  1.00 32.25           H  
ATOM   3433  HB3 HIS A 228      13.398  15.787   9.952  1.00 32.25           H  
ATOM   3434  O   HIS A 228      15.702  16.939  11.011  1.00 32.25           O  
ATOM   3435  CG  HIS A 228      13.389  14.406   8.353  1.00 32.25           C  
ATOM   3436  CD2 HIS A 228      13.746  13.159   7.915  1.00 32.25           C  
ATOM   3437  HD2 HIS A 228      14.624  12.602   8.209  1.00 32.25           H  
ATOM   3438  ND1 HIS A 228      12.193  14.718   7.738  1.00 32.25           N  
ATOM   3439  HD1 HIS A 228      11.624  15.541   7.877  1.00 32.25           H  
ATOM   3440  CE1 HIS A 228      11.844  13.684   6.953  1.00 32.25           C  
ATOM   3441  HE1 HIS A 228      10.944  13.623   6.359  1.00 32.25           H  
ATOM   3442  NE2 HIS A 228      12.772  12.721   7.020  1.00 32.25           N  
ATOM   3443  N   THR A 229      16.089  18.411   9.375  1.00 30.90           N  
ATOM   3444  H   THR A 229      16.154  18.533   8.374  1.00 30.90           H  
ATOM   3445  CA  THR A 229      16.355  19.541  10.271  1.00 30.90           C  
ATOM   3446  HA  THR A 229      17.052  19.200  11.037  1.00 30.90           H  
ATOM   3447  C   THR A 229      15.053  19.917  10.981  1.00 30.90           C  
ATOM   3448  CB  THR A 229      17.006  20.739   9.561  1.00 30.90           C  
ATOM   3449  HB  THR A 229      17.110  21.547  10.284  1.00 30.90           H  
ATOM   3450  O   THR A 229      13.972  19.898  10.386  1.00 30.90           O  
ATOM   3451  CG2 THR A 229      18.398  20.400   9.028  1.00 30.90           C  
ATOM   3452 HG21 THR A 229      18.337  19.609   8.280  1.00 30.90           H  
ATOM   3453 HG22 THR A 229      18.837  21.288   8.574  1.00 30.90           H  
ATOM   3454 HG23 THR A 229      19.035  20.069   9.849  1.00 30.90           H  
ATOM   3455  OG1 THR A 229      16.249  21.214   8.474  1.00 30.90           O  
ATOM   3456  HG1 THR A 229      16.187  20.523   7.810  1.00 30.90           H  
ATOM   3457  N   SER A 230      15.122  20.163  12.287  1.00 30.98           N  
ATOM   3458  H   SER A 230      16.019  20.237  12.745  1.00 30.98           H  
ATOM   3459  CA  SER A 230      13.959  20.096  13.174  1.00 30.98           C  
ATOM   3460  HA  SER A 230      13.358  19.239  12.867  1.00 30.98           H  
ATOM   3461  C   SER A 230      13.052  21.335  13.116  1.00 30.98           C  
ATOM   3462  CB  SER A 230      14.431  19.817  14.612  1.00 30.98           C  
ATOM   3463  HB2 SER A 230      14.773  18.784  14.681  1.00 30.98           H  
ATOM   3464  HB3 SER A 230      13.604  19.962  15.307  1.00 30.98           H  
ATOM   3465  O   SER A 230      13.524  22.469  13.042  1.00 30.98           O  
ATOM   3466  OG  SER A 230      15.509  20.677  14.944  1.00 30.98           O  
ATOM   3467  HG  SER A 230      15.658  20.724  15.891  1.00 30.98           H  
ATOM   3468  N   ASP A 231      11.739  21.088  13.253  1.00 34.17           N  
ATOM   3469  H   ASP A 231      11.445  20.126  13.170  1.00 34.17           H  
ATOM   3470  CA  ASP A 231      10.706  22.037  13.725  1.00 34.17           C  
ATOM   3471  HA  ASP A 231      10.053  21.390  14.311  1.00 34.17           H  
ATOM   3472  C   ASP A 231      11.190  23.019  14.811  1.00 34.17           C  
ATOM   3473  CB  ASP A 231       9.708  22.541  12.661  1.00 34.17           C  
ATOM   3474  HB2 ASP A 231       9.317  21.664  12.146  1.00 34.17           H  
ATOM   3475  HB3 ASP A 231       8.866  22.982  13.195  1.00 34.17           H  
ATOM   3476  O   ASP A 231      11.084  24.244  14.724  1.00 34.17           O  
ATOM   3477  CG  ASP A 231      10.144  23.543  11.588  1.00 34.17           C  
ATOM   3478  OD1 ASP A 231      11.355  23.795  11.370  1.00 34.17           O  
ATOM   3479  OD2 ASP A 231       9.257  23.940  10.805  1.00 34.17           O  
ATOM   3480  N   SER A 232      11.735  22.380  15.855  1.00 33.26           N  
ATOM   3481  H   SER A 232      11.793  21.377  15.750  1.00 33.26           H  
ATOM   3482  CA  SER A 232      12.090  22.893  17.184  1.00 33.26           C  
ATOM   3483  HA  SER A 232      11.190  22.939  17.796  1.00 33.26           H  
ATOM   3484  C   SER A 232      12.694  24.293  17.176  1.00 33.26           C  
ATOM   3485  CB  SER A 232      13.056  21.879  17.829  1.00 33.26           C  
ATOM   3486  HB2 SER A 232      13.760  21.527  17.074  1.00 33.26           H  
ATOM   3487  HB3 SER A 232      12.481  21.023  18.182  1.00 33.26           H  
ATOM   3488  O   SER A 232      12.100  25.236  17.699  1.00 33.26           O  
ATOM   3489  OG  SER A 232      13.814  22.401  18.899  1.00 33.26           O  
ATOM   3490  HG  SER A 232      14.663  22.683  18.551  1.00 33.26           H  
ATOM   3491  N   ASP A 233      13.874  24.440  16.577  1.00 32.80           N  
ATOM   3492  H   ASP A 233      14.303  23.610  16.195  1.00 32.80           H  
ATOM   3493  CA  ASP A 233      14.792  25.527  16.931  1.00 32.80           C  
ATOM   3494  HA  ASP A 233      14.893  25.559  18.016  1.00 32.80           H  
ATOM   3495  C   ASP A 233      14.274  26.899  16.472  1.00 32.80           C  
ATOM   3496  CB  ASP A 233      16.176  25.215  16.338  1.00 32.80           C  
ATOM   3497  HB2 ASP A 233      16.093  25.186  15.251  1.00 32.80           H  
ATOM   3498  HB3 ASP A 233      16.853  26.028  16.599  1.00 32.80           H  
ATOM   3499  O   ASP A 233      14.639  27.941  17.013  1.00 32.80           O  
ATOM   3500  CG  ASP A 233      16.801  23.892  16.820  1.00 32.80           C  
ATOM   3501  OD1 ASP A 233      16.122  23.118  17.546  1.00 32.80           O  
ATOM   3502  OD2 ASP A 233      17.953  23.641  16.409  1.00 32.80           O  
ATOM   3503  N   TYR A 234      13.368  26.910  15.495  1.00 34.21           N  
ATOM   3504  H   TYR A 234      13.027  26.016  15.171  1.00 34.21           H  
ATOM   3505  CA  TYR A 234      12.763  28.137  14.990  1.00 34.21           C  
ATOM   3506  HA  TYR A 234      13.519  28.922  14.986  1.00 34.21           H  
ATOM   3507  C   TYR A 234      11.600  28.622  15.849  1.00 34.21           C  
ATOM   3508  CB  TYR A 234      12.300  27.880  13.564  1.00 34.21           C  
ATOM   3509  HB2 TYR A 234      11.353  27.341  13.564  1.00 34.21           H  
ATOM   3510  HB3 TYR A 234      13.041  27.245  13.080  1.00 34.21           H  
ATOM   3511  O   TYR A 234      11.467  29.815  16.121  1.00 34.21           O  
ATOM   3512  CG  TYR A 234      12.193  29.143  12.753  1.00 34.21           C  
ATOM   3513  CD1 TYR A 234      10.945  29.595  12.291  1.00 34.21           C  
ATOM   3514  HD1 TYR A 234      10.038  29.076  12.563  1.00 34.21           H  
ATOM   3515  CD2 TYR A 234      13.374  29.827  12.409  1.00 34.21           C  
ATOM   3516  HD2 TYR A 234      14.325  29.487  12.791  1.00 34.21           H  
ATOM   3517  CE1 TYR A 234      10.893  30.699  11.425  1.00 34.21           C  
ATOM   3518  HE1 TYR A 234       9.942  31.018  11.023  1.00 34.21           H  
ATOM   3519  CE2 TYR A 234      13.323  30.923  11.534  1.00 34.21           C  
ATOM   3520  HE2 TYR A 234      14.234  31.422  11.235  1.00 34.21           H  
ATOM   3521  OH  TYR A 234      12.055  32.318  10.076  1.00 34.21           O  
ATOM   3522  HH  TYR A 234      12.927  32.543   9.745  1.00 34.21           H  
ATOM   3523  CZ  TYR A 234      12.082  31.340  11.014  1.00 34.21           C  
ATOM   3524  N   LEU A 235      10.775  27.683  16.305  1.00 34.75           N  
ATOM   3525  H   LEU A 235      10.988  26.718  16.096  1.00 34.75           H  
ATOM   3526  CA  LEU A 235       9.641  27.951  17.182  1.00 34.75           C  
ATOM   3527  HA  LEU A 235       9.132  28.853  16.842  1.00 34.75           H  
ATOM   3528  C   LEU A 235      10.138  28.245  18.607  1.00 34.75           C  
ATOM   3529  CB  LEU A 235       8.673  26.763  17.040  1.00 34.75           C  
ATOM   3530  HB2 LEU A 235       9.232  25.837  17.173  1.00 34.75           H  
ATOM   3531  HB3 LEU A 235       7.911  26.807  17.817  1.00 34.75           H  
ATOM   3532  O   LEU A 235       9.597  29.131  19.268  1.00 34.75           O  
ATOM   3533  CG  LEU A 235       7.999  26.775  15.645  1.00 34.75           C  
ATOM   3534  HG  LEU A 235       8.674  27.210  14.908  1.00 34.75           H  
ATOM   3535  CD1 LEU A 235       7.690  25.366  15.148  1.00 34.75           C  
ATOM   3536 HD11 LEU A 235       7.015  25.396  14.293  1.00 34.75           H  
ATOM   3537 HD12 LEU A 235       7.262  24.758  15.945  1.00 34.75           H  
ATOM   3538 HD13 LEU A 235       8.621  24.893  14.835  1.00 34.75           H  
ATOM   3539  CD2 LEU A 235       6.739  27.646  15.654  1.00 34.75           C  
ATOM   3540 HD21 LEU A 235       7.009  28.677  15.882  1.00 34.75           H  
ATOM   3541 HD22 LEU A 235       6.031  27.296  16.406  1.00 34.75           H  
ATOM   3542 HD23 LEU A 235       6.263  27.617  14.674  1.00 34.75           H  
ATOM   3543  N   ALA A 236      11.267  27.647  19.010  1.00 37.01           N  
ATOM   3544  H   ALA A 236      11.627  26.886  18.452  1.00 37.01           H  
ATOM   3545  CA  ALA A 236      12.077  28.096  20.140  1.00 37.01           C  
ATOM   3546  HA  ALA A 236      11.464  28.049  21.041  1.00 37.01           H  
ATOM   3547  C   ALA A 236      12.552  29.553  19.967  1.00 37.01           C  
ATOM   3548  CB  ALA A 236      13.254  27.131  20.323  1.00 37.01           C  
ATOM   3549  HB1 ALA A 236      13.915  27.173  19.458  1.00 37.01           H  
ATOM   3550  HB2 ALA A 236      13.821  27.412  21.210  1.00 37.01           H  
ATOM   3551  HB3 ALA A 236      12.886  26.112  20.444  1.00 37.01           H  
ATOM   3552  O   ALA A 236      12.347  30.362  20.865  1.00 37.01           O  
ATOM   3553  N   GLY A 237      13.072  29.937  18.795  1.00 36.63           N  
ATOM   3554  H   GLY A 237      13.304  29.227  18.116  1.00 36.63           H  
ATOM   3555  CA  GLY A 237      13.458  31.326  18.505  1.00 36.63           C  
ATOM   3556  HA2 GLY A 237      13.915  31.356  17.516  1.00 36.63           H  
ATOM   3557  HA3 GLY A 237      14.202  31.647  19.234  1.00 36.63           H  
ATOM   3558  C   GLY A 237      12.297  32.338  18.521  1.00 36.63           C  
ATOM   3559  O   GLY A 237      12.515  33.515  18.807  1.00 36.63           O  
ATOM   3560  N   LEU A 238      11.052  31.913  18.266  1.00 37.28           N  
ATOM   3561  H   LEU A 238      10.931  30.959  17.959  1.00 37.28           H  
ATOM   3562  CA  LEU A 238       9.864  32.746  18.521  1.00 37.28           C  
ATOM   3563  HA  LEU A 238      10.097  33.775  18.247  1.00 37.28           H  
ATOM   3564  C   LEU A 238       9.495  32.778  20.013  1.00 37.28           C  
ATOM   3565  CB  LEU A 238       8.667  32.284  17.669  1.00 37.28           C  
ATOM   3566  HB2 LEU A 238       8.393  31.270  17.960  1.00 37.28           H  
ATOM   3567  HB3 LEU A 238       7.826  32.934  17.914  1.00 37.28           H  
ATOM   3568  O   LEU A 238       8.997  33.786  20.513  1.00 37.28           O  
ATOM   3569  CG  LEU A 238       8.870  32.315  16.141  1.00 37.28           C  
ATOM   3570  HG  LEU A 238       9.511  31.484  15.848  1.00 37.28           H  
ATOM   3571  CD1 LEU A 238       7.518  32.133  15.449  1.00 37.28           C  
ATOM   3572 HD11 LEU A 238       6.850  32.960  15.690  1.00 37.28           H  
ATOM   3573 HD12 LEU A 238       7.063  31.198  15.774  1.00 37.28           H  
ATOM   3574 HD13 LEU A 238       7.658  32.095  14.368  1.00 37.28           H  
ATOM   3575  CD2 LEU A 238       9.513  33.614  15.641  1.00 37.28           C  
ATOM   3576 HD21 LEU A 238       9.005  34.474  16.077  1.00 37.28           H  
ATOM   3577 HD22 LEU A 238      10.563  33.630  15.934  1.00 37.28           H  
ATOM   3578 HD23 LEU A 238       9.456  33.658  14.553  1.00 37.28           H  
ATOM   3579  N   ALA A 239       9.769  31.693  20.736  1.00 33.80           N  
ATOM   3580  H   ALA A 239      10.159  30.892  20.259  1.00 33.80           H  
ATOM   3581  CA  ALA A 239       9.534  31.572  22.165  1.00 33.80           C  
ATOM   3582  HA  ALA A 239       8.549  31.994  22.366  1.00 33.80           H  
ATOM   3583  C   ALA A 239      10.545  32.360  23.025  1.00 33.80           C  
ATOM   3584  CB  ALA A 239       9.495  30.076  22.512  1.00 33.80           C  
ATOM   3585  HB1 ALA A 239      10.479  29.630  22.368  1.00 33.80           H  
ATOM   3586  HB2 ALA A 239       9.208  29.921  23.552  1.00 33.80           H  
ATOM   3587  HB3 ALA A 239       8.778  29.564  21.870  1.00 33.80           H  
ATOM   3588  O   ALA A 239      10.137  32.835  24.086  1.00 33.80           O  
ATOM   3589  N   GLU A 240      11.799  32.524  22.591  1.00 34.42           N  
ATOM   3590  H   GLU A 240      12.086  31.987  21.785  1.00 34.42           H  
ATOM   3591  CA  GLU A 240      12.840  33.332  23.257  1.00 34.42           C  
ATOM   3592  HA  GLU A 240      12.921  33.045  24.306  1.00 34.42           H  
ATOM   3593  C   GLU A 240      12.523  34.833  23.227  1.00 34.42           C  
ATOM   3594  CB  GLU A 240      14.207  33.106  22.586  1.00 34.42           C  
ATOM   3595  HB2 GLU A 240      14.886  33.894  22.912  1.00 34.42           H  
ATOM   3596  HB3 GLU A 240      14.087  33.185  21.506  1.00 34.42           H  
ATOM   3597  O   GLU A 240      12.798  35.540  24.188  1.00 34.42           O  
ATOM   3598  CG  GLU A 240      14.849  31.758  22.947  1.00 34.42           C  
ATOM   3599  HG2 GLU A 240      14.909  31.686  24.033  1.00 34.42           H  
ATOM   3600  HG3 GLU A 240      14.211  30.946  22.597  1.00 34.42           H  
ATOM   3601  CD  GLU A 240      16.257  31.595  22.344  1.00 34.42           C  
ATOM   3602  OE1 GLU A 240      17.082  30.904  22.983  1.00 34.42           O  
ATOM   3603  OE2 GLU A 240      16.497  32.145  21.242  1.00 34.42           O  
ATOM   3604  N   LEU A 241      11.845  35.326  22.181  1.00 33.19           N  
ATOM   3605  H   LEU A 241      11.641  34.692  21.423  1.00 33.19           H  
ATOM   3606  CA  LEU A 241      11.433  36.736  22.061  1.00 33.19           C  
ATOM   3607  HA  LEU A 241      12.328  37.354  22.129  1.00 33.19           H  
ATOM   3608  C   LEU A 241      10.487  37.211  23.184  1.00 33.19           C  
ATOM   3609  CB  LEU A 241      10.751  36.945  20.694  1.00 33.19           C  
ATOM   3610  HB2 LEU A 241       9.936  36.226  20.621  1.00 33.19           H  
ATOM   3611  HB3 LEU A 241      10.300  37.936  20.653  1.00 33.19           H  
ATOM   3612  O   LEU A 241      10.207  38.413  23.263  1.00 33.19           O  
ATOM   3613  CG  LEU A 241      11.676  36.777  19.477  1.00 33.19           C  
ATOM   3614  HG  LEU A 241      12.242  35.852  19.588  1.00 33.19           H  
ATOM   3615  CD1 LEU A 241      10.836  36.689  18.201  1.00 33.19           C  
ATOM   3616 HD11 LEU A 241      11.468  36.334  17.387  1.00 33.19           H  
ATOM   3617 HD12 LEU A 241      10.036  35.963  18.341  1.00 33.19           H  
ATOM   3618 HD13 LEU A 241      10.388  37.653  17.962  1.00 33.19           H  
ATOM   3619  CD2 LEU A 241      12.667  37.931  19.298  1.00 33.19           C  
ATOM   3620 HD21 LEU A 241      13.358  37.684  18.491  1.00 33.19           H  
ATOM   3621 HD22 LEU A 241      12.149  38.857  19.048  1.00 33.19           H  
ATOM   3622 HD23 LEU A 241      13.256  38.059  20.206  1.00 33.19           H  
ATOM   3623  N   ALA A 242       9.976  36.292  24.009  1.00 29.99           N  
ATOM   3624  H   ALA A 242      10.299  35.343  23.890  1.00 29.99           H  
ATOM   3625  CA  ALA A 242       9.148  36.579  25.174  1.00 29.99           C  
ATOM   3626  HA  ALA A 242       8.535  37.454  24.957  1.00 29.99           H  
ATOM   3627  C   ALA A 242       9.955  36.903  26.444  1.00 29.99           C  
ATOM   3628  CB  ALA A 242       8.212  35.387  25.399  1.00 29.99           C  
ATOM   3629  HB1 ALA A 242       7.642  35.188  24.491  1.00 29.99           H  
ATOM   3630  HB2 ALA A 242       8.801  34.510  25.667  1.00 29.99           H  
ATOM   3631  HB3 ALA A 242       7.526  35.616  26.214  1.00 29.99           H  
ATOM   3632  O   ALA A 242       9.413  37.598  27.304  1.00 29.99           O  
ATOM   3633  N   ASP A 243      11.211  36.452  26.549  1.00 26.76           N  
ATOM   3634  H   ASP A 243      11.638  35.961  25.777  1.00 26.76           H  
ATOM   3635  CA  ASP A 243      12.129  36.926  27.584  1.00 26.76           C  
ATOM   3636  HA  ASP A 243      11.564  37.102  28.500  1.00 26.76           H  
ATOM   3637  C   ASP A 243      12.749  38.250  27.102  1.00 26.76           C  
ATOM   3638  CB  ASP A 243      13.216  35.879  27.918  1.00 26.76           C  
ATOM   3639  HB2 ASP A 243      13.591  35.438  26.994  1.00 26.76           H  
ATOM   3640  HB3 ASP A 243      14.047  36.393  28.401  1.00 26.76           H  
ATOM   3641  O   ASP A 243      13.447  38.276  26.082  1.00 26.76           O  
ATOM   3642  CG  ASP A 243      12.746  34.772  28.876  1.00 26.76           C  
ATOM   3643  OD1 ASP A 243      11.864  35.050  29.721  1.00 26.76           O  
ATOM   3644  OD2 ASP A 243      13.270  33.640  28.767  1.00 26.76           O  
ATOM   3645  N   PRO A 244      12.507  39.390  27.777  1.00 26.80           N  
ATOM   3646  CA  PRO A 244      13.392  40.533  27.612  1.00 26.80           C  
ATOM   3647  HA  PRO A 244      13.473  40.817  26.563  1.00 26.80           H  
ATOM   3648  C   PRO A 244      14.775  40.140  28.148  1.00 26.80           C  
ATOM   3649  CB  PRO A 244      12.747  41.661  28.422  1.00 26.80           C  
ATOM   3650  HB2 PRO A 244      12.018  42.181  27.800  1.00 26.80           H  
ATOM   3651  HB3 PRO A 244      13.486  42.362  28.810  1.00 26.80           H  
ATOM   3652  O   PRO A 244      14.860  39.469  29.179  1.00 26.80           O  
ATOM   3653  CG  PRO A 244      12.020  40.920  29.546  1.00 26.80           C  
ATOM   3654  HG2 PRO A 244      12.714  40.722  30.363  1.00 26.80           H  
ATOM   3655  HG3 PRO A 244      11.158  41.482  29.908  1.00 26.80           H  
ATOM   3656  CD  PRO A 244      11.601  39.598  28.901  1.00 26.80           C  
ATOM   3657  HD2 PRO A 244      10.578  39.670  28.534  1.00 26.80           H  
ATOM   3658  HD3 PRO A 244      11.684  38.802  29.640  1.00 26.80           H  
ATOM   3659  N   GLU A 245      15.863  40.586  27.508  1.00 27.14           N  
ATOM   3660  H   GLU A 245      15.776  41.119  26.655  1.00 27.14           H  
ATOM   3661  CA  GLU A 245      17.171  40.501  28.169  1.00 27.14           C  
ATOM   3662  HA  GLU A 245      17.416  39.447  28.302  1.00 27.14           H  
ATOM   3663  C   GLU A 245      17.048  41.191  29.537  1.00 27.14           C  
ATOM   3664  CB  GLU A 245      18.303  41.174  27.375  1.00 27.14           C  
ATOM   3665  HB2 GLU A 245      17.979  42.158  27.035  1.00 27.14           H  
ATOM   3666  HB3 GLU A 245      19.139  41.312  28.061  1.00 27.14           H  
ATOM   3667  O   GLU A 245      16.621  42.352  29.582  1.00 27.14           O  
ATOM   3668  CG  GLU A 245      18.816  40.356  26.182  1.00 27.14           C  
ATOM   3669  HG2 GLU A 245      18.089  40.411  25.371  1.00 27.14           H  
ATOM   3670  HG3 GLU A 245      18.906  39.314  26.489  1.00 27.14           H  
ATOM   3671  CD  GLU A 245      20.189  40.862  25.697  1.00 27.14           C  
ATOM   3672  OE1 GLU A 245      21.038  40.011  25.347  1.00 27.14           O  
ATOM   3673  OE2 GLU A 245      20.405  42.097  25.702  1.00 27.14           O  
ATOM   3674  N   PRO A 246      17.375  40.513  30.655  1.00 24.63           N  
ATOM   3675  CA  PRO A 246      17.248  41.111  31.971  1.00 24.63           C  
ATOM   3676  HA  PRO A 246      16.226  41.453  32.132  1.00 24.63           H  
ATOM   3677  C   PRO A 246      18.204  42.296  32.025  1.00 24.63           C  
ATOM   3678  CB  PRO A 246      17.580  40.002  32.975  1.00 24.63           C  
ATOM   3679  HB2 PRO A 246      18.094  40.382  33.858  1.00 24.63           H  
ATOM   3680  HB3 PRO A 246      16.659  39.494  33.263  1.00 24.63           H  
ATOM   3681  O   PRO A 246      19.426  42.115  32.028  1.00 24.63           O  
ATOM   3682  CG  PRO A 246      18.457  39.039  32.174  1.00 24.63           C  
ATOM   3683  HG2 PRO A 246      18.385  38.018  32.550  1.00 24.63           H  
ATOM   3684  HG3 PRO A 246      19.491  39.382  32.188  1.00 24.63           H  
ATOM   3685  CD  PRO A 246      17.896  39.158  30.758  1.00 24.63           C  
ATOM   3686  HD2 PRO A 246      18.686  38.976  30.029  1.00 24.63           H  
ATOM   3687  HD3 PRO A 246      17.080  38.449  30.619  1.00 24.63           H  
ATOM   3688  N   VAL A 247      17.636  43.507  32.016  1.00 23.27           N  
ATOM   3689  H   VAL A 247      16.634  43.545  31.892  1.00 23.27           H  
ATOM   3690  CA  VAL A 247      18.389  44.762  31.971  1.00 23.27           C  
ATOM   3691  HA  VAL A 247      18.918  44.816  31.020  1.00 23.27           H  
ATOM   3692  C   VAL A 247      19.395  44.717  33.108  1.00 23.27           C  
ATOM   3693  CB  VAL A 247      17.470  45.995  32.100  1.00 23.27           C  
ATOM   3694  HB  VAL A 247      16.935  45.955  33.049  1.00 23.27           H  
ATOM   3695  O   VAL A 247      19.009  44.736  34.276  1.00 23.27           O  
ATOM   3696  CG1 VAL A 247      18.283  47.298  32.047  1.00 23.27           C  
ATOM   3697 HG11 VAL A 247      18.846  47.351  31.115  1.00 23.27           H  
ATOM   3698 HG12 VAL A 247      17.606  48.151  32.105  1.00 23.27           H  
ATOM   3699 HG13 VAL A 247      18.967  47.352  32.894  1.00 23.27           H  
ATOM   3700  CG2 VAL A 247      16.437  46.044  30.967  1.00 23.27           C  
ATOM   3701 HG21 VAL A 247      15.784  45.173  31.012  1.00 23.27           H  
ATOM   3702 HG22 VAL A 247      16.938  46.056  29.999  1.00 23.27           H  
ATOM   3703 HG23 VAL A 247      15.817  46.935  31.066  1.00 23.27           H  
ATOM   3704  N   GLN A 248      20.683  44.601  32.773  1.00 22.63           N  
ATOM   3705  H   GLN A 248      20.911  44.469  31.798  1.00 22.63           H  
ATOM   3706  CA  GLN A 248      21.732  44.436  33.773  1.00 22.63           C  
ATOM   3707  HA  GLN A 248      21.433  43.649  34.466  1.00 22.63           H  
ATOM   3708  C   GLN A 248      21.855  45.735  34.564  1.00 22.63           C  
ATOM   3709  CB  GLN A 248      23.072  44.028  33.136  1.00 22.63           C  
ATOM   3710  HB2 GLN A 248      23.837  44.078  33.911  1.00 22.63           H  
ATOM   3711  HB3 GLN A 248      23.337  44.730  32.346  1.00 22.63           H  
ATOM   3712  O   GLN A 248      22.618  46.623  34.182  1.00 22.63           O  
ATOM   3713  CG  GLN A 248      23.053  42.603  32.566  1.00 22.63           C  
ATOM   3714  HG2 GLN A 248      22.365  42.565  31.722  1.00 22.63           H  
ATOM   3715  HG3 GLN A 248      22.689  41.912  33.327  1.00 22.63           H  
ATOM   3716  CD  GLN A 248      24.429  42.120  32.106  1.00 22.63           C  
ATOM   3717  NE2 GLN A 248      24.481  41.051  31.344  1.00 22.63           N  
ATOM   3718 HE21 GLN A 248      25.391  40.779  31.001  1.00 22.63           H  
ATOM   3719 HE22 GLN A 248      23.626  40.625  31.016  1.00 22.63           H  
ATOM   3720  OE1 GLN A 248      25.479  42.663  32.422  1.00 22.63           O  
ATOM   3721  N   ILE A 249      21.081  45.839  35.652  1.00 21.74           N  
ATOM   3722  H   ILE A 249      20.361  45.137  35.758  1.00 21.74           H  
ATOM   3723  CA  ILE A 249      21.082  46.963  36.586  1.00 21.74           C  
ATOM   3724  HA  ILE A 249      20.651  47.832  36.088  1.00 21.74           H  
ATOM   3725  C   ILE A 249      22.547  47.208  36.954  1.00 21.74           C  
ATOM   3726  CB  ILE A 249      20.221  46.669  37.840  1.00 21.74           C  
ATOM   3727  HB  ILE A 249      20.619  45.786  38.341  1.00 21.74           H  
ATOM   3728  O   ILE A 249      23.147  46.342  37.603  1.00 21.74           O  
ATOM   3729  CG1 ILE A 249      18.751  46.382  37.449  1.00 21.74           C  
ATOM   3730 HG12 ILE A 249      18.723  45.529  36.771  1.00 21.74           H  
ATOM   3731 HG13 ILE A 249      18.339  47.243  36.923  1.00 21.74           H  
ATOM   3732  CG2 ILE A 249      20.304  47.863  38.814  1.00 21.74           C  
ATOM   3733 HG21 ILE A 249      19.758  47.638  39.730  1.00 21.74           H  
ATOM   3734 HG22 ILE A 249      19.872  48.751  38.352  1.00 21.74           H  
ATOM   3735 HG23 ILE A 249      21.337  48.065  39.096  1.00 21.74           H  
ATOM   3736  CD1 ILE A 249      17.832  46.037  38.628  1.00 21.74           C  
ATOM   3737 HD11 ILE A 249      18.269  45.231  39.218  1.00 21.74           H  
ATOM   3738 HD12 ILE A 249      16.866  45.709  38.244  1.00 21.74           H  
ATOM   3739 HD13 ILE A 249      17.670  46.911  39.259  1.00 21.74           H  
ATOM   3740  N   PRO A 250      23.164  48.325  36.514  1.00 21.14           N  
ATOM   3741  CA  PRO A 250      24.603  48.481  36.632  1.00 21.14           C  
ATOM   3742  HA  PRO A 250      25.084  47.671  36.085  1.00 21.14           H  
ATOM   3743  C   PRO A 250      24.982  48.426  38.103  1.00 21.14           C  
ATOM   3744  CB  PRO A 250      24.945  49.817  35.964  1.00 21.14           C  
ATOM   3745  HB2 PRO A 250      25.923  49.789  35.484  1.00 21.14           H  
ATOM   3746  HB3 PRO A 250      24.894  50.635  36.683  1.00 21.14           H  
ATOM   3747  O   PRO A 250      24.541  49.274  38.881  1.00 21.14           O  
ATOM   3748  CG  PRO A 250      23.820  49.977  34.944  1.00 21.14           C  
ATOM   3749  HG2 PRO A 250      24.039  49.383  34.057  1.00 21.14           H  
ATOM   3750  HG3 PRO A 250      23.655  51.022  34.678  1.00 21.14           H  
ATOM   3751  CD  PRO A 250      22.618  49.382  35.673  1.00 21.14           C  
ATOM   3752  HD2 PRO A 250      22.147  50.138  36.301  1.00 21.14           H  
ATOM   3753  HD3 PRO A 250      21.907  49.005  34.938  1.00 21.14           H  
ATOM   3754  N   ALA A 251      25.754  47.402  38.483  1.00 21.15           N  
ATOM   3755  H   ALA A 251      25.967  46.697  37.792  1.00 21.15           H  
ATOM   3756  CA  ALA A 251      26.042  47.096  39.878  1.00 21.15           C  
ATOM   3757  HA  ALA A 251      25.107  46.827  40.369  1.00 21.15           H  
ATOM   3758  C   ALA A 251      26.621  48.337  40.566  1.00 21.15           C  
ATOM   3759  CB  ALA A 251      26.986  45.888  39.942  1.00 21.15           C  
ATOM   3760  HB1 ALA A 251      27.203  45.650  40.983  1.00 21.15           H  
ATOM   3761  HB2 ALA A 251      27.919  46.113  39.424  1.00 21.15           H  
ATOM   3762  HB3 ALA A 251      26.512  45.026  39.473  1.00 21.15           H  
ATOM   3763  O   ALA A 251      27.776  48.708  40.327  1.00 21.15           O  
ATOM   3764  N   GLN A 252      25.793  49.010  41.374  1.00 18.63           N  
ATOM   3765  H   GLN A 252      24.830  48.708  41.430  1.00 18.63           H  
ATOM   3766  CA  GLN A 252      26.153  50.298  41.952  1.00 18.63           C  
ATOM   3767  HA  GLN A 252      26.355  50.995  41.139  1.00 18.63           H  
ATOM   3768  C   GLN A 252      27.428  50.118  42.767  1.00 18.63           C  
ATOM   3769  CB  GLN A 252      25.029  50.878  42.824  1.00 18.63           C  
ATOM   3770  HB2 GLN A 252      24.680  50.123  43.528  1.00 18.63           H  
ATOM   3771  HB3 GLN A 252      25.448  51.706  43.396  1.00 18.63           H  
ATOM   3772  O   GLN A 252      27.482  49.302  43.690  1.00 18.63           O  
ATOM   3773  CG  GLN A 252      23.839  51.417  42.012  1.00 18.63           C  
ATOM   3774  HG2 GLN A 252      23.323  50.588  41.527  1.00 18.63           H  
ATOM   3775  HG3 GLN A 252      24.207  52.088  41.236  1.00 18.63           H  
ATOM   3776  CD  GLN A 252      22.837  52.189  42.874  1.00 18.63           C  
ATOM   3777  NE2 GLN A 252      21.813  52.765  42.283  1.00 18.63           N  
ATOM   3778 HE21 GLN A 252      21.144  53.214  42.891  1.00 18.63           H  
ATOM   3779 HE22 GLN A 252      21.641  52.634  41.297  1.00 18.63           H  
ATOM   3780  OE1 GLN A 252      22.957  52.307  44.082  1.00 18.63           O  
ATOM   3781  N   GLN A 253      28.468  50.874  42.409  1.00 19.32           N  
ATOM   3782  H   GLN A 253      28.368  51.495  41.619  1.00 19.32           H  
ATOM   3783  CA  GLN A 253      29.728  50.847  43.137  1.00 19.32           C  
ATOM   3784  HA  GLN A 253      30.124  49.832  43.128  1.00 19.32           H  
ATOM   3785  C   GLN A 253      29.441  51.251  44.582  1.00 19.32           C  
ATOM   3786  CB  GLN A 253      30.753  51.791  42.489  1.00 19.32           C  
ATOM   3787  HB2 GLN A 253      30.322  52.787  42.386  1.00 19.32           H  
ATOM   3788  HB3 GLN A 253      31.621  51.858  43.145  1.00 19.32           H  
ATOM   3789  O   GLN A 253      29.125  52.411  44.844  1.00 19.32           O  
ATOM   3790  CG  GLN A 253      31.221  51.294  41.113  1.00 19.32           C  
ATOM   3791  HG2 GLN A 253      31.612  50.281  41.216  1.00 19.32           H  
ATOM   3792  HG3 GLN A 253      30.375  51.262  40.428  1.00 19.32           H  
ATOM   3793  CD  GLN A 253      32.308  52.172  40.495  1.00 19.32           C  
ATOM   3794  NE2 GLN A 253      32.872  51.766  39.380  1.00 19.32           N  
ATOM   3795 HE21 GLN A 253      32.550  50.924  38.923  1.00 19.32           H  
ATOM   3796 HE22 GLN A 253      33.554  52.392  38.977  1.00 19.32           H  
ATOM   3797  OE1 GLN A 253      32.685  53.224  40.984  1.00 19.32           O  
ATOM   3798  N   GLN A 254      29.523  50.290  45.509  1.00 18.67           N  
ATOM   3799  H   GLN A 254      29.658  49.338  45.199  1.00 18.67           H  
ATOM   3800  CA  GLN A 254      29.291  50.530  46.930  1.00 18.67           C  
ATOM   3801  HA  GLN A 254      28.293  50.952  47.053  1.00 18.67           H  
ATOM   3802  C   GLN A 254      30.306  51.567  47.421  1.00 18.67           C  
ATOM   3803  CB  GLN A 254      29.361  49.216  47.726  1.00 18.67           C  
ATOM   3804  HB2 GLN A 254      29.400  49.458  48.788  1.00 18.67           H  
ATOM   3805  HB3 GLN A 254      30.269  48.672  47.462  1.00 18.67           H  
ATOM   3806  O   GLN A 254      31.487  51.272  47.615  1.00 18.67           O  
ATOM   3807  CG  GLN A 254      28.131  48.326  47.482  1.00 18.67           C  
ATOM   3808  HG2 GLN A 254      28.096  48.024  46.435  1.00 18.67           H  
ATOM   3809  HG3 GLN A 254      27.231  48.902  47.700  1.00 18.67           H  
ATOM   3810  CD  GLN A 254      28.116  47.067  48.350  1.00 18.67           C  
ATOM   3811  NE2 GLN A 254      26.985  46.408  48.475  1.00 18.67           N  
ATOM   3812 HE21 GLN A 254      27.020  45.570  49.037  1.00 18.67           H  
ATOM   3813 HE22 GLN A 254      26.157  46.704  47.977  1.00 18.67           H  
ATOM   3814  OE1 GLN A 254      29.102  46.646  48.931  1.00 18.67           O  
ATOM   3815  N   ALA A 255      29.842  52.811  47.538  1.00 18.69           N  
ATOM   3816  H   ALA A 255      28.892  52.988  47.242  1.00 18.69           H  
ATOM   3817  CA  ALA A 255      30.688  53.958  47.815  1.00 18.69           C  
ATOM   3818  HA  ALA A 255      31.476  53.983  47.063  1.00 18.69           H  
ATOM   3819  C   ALA A 255      31.336  53.821  49.197  1.00 18.69           C  
ATOM   3820  CB  ALA A 255      29.855  55.237  47.685  1.00 18.69           C  
ATOM   3821  HB1 ALA A 255      29.049  55.233  48.418  1.00 18.69           H  
ATOM   3822  HB2 ALA A 255      29.428  55.299  46.683  1.00 18.69           H  
ATOM   3823  HB3 ALA A 255      30.488  56.108  47.856  1.00 18.69           H  
ATOM   3824  O   ALA A 255      30.688  53.402  50.152  1.00 18.69           O  
ATOM   3825  N   GLN A 256      32.614  54.192  49.293  1.00 20.53           N  
ATOM   3826  H   GLN A 256      33.054  54.567  48.465  1.00 20.53           H  
ATOM   3827  CA  GLN A 256      33.449  54.016  50.485  1.00 20.53           C  
ATOM   3828  HA  GLN A 256      33.533  52.952  50.706  1.00 20.53           H  
ATOM   3829  C   GLN A 256      32.855  54.747  51.713  1.00 20.53           C  
ATOM   3830  CB  GLN A 256      34.861  54.551  50.169  1.00 20.53           C  
ATOM   3831  HB2 GLN A 256      34.780  55.589  49.848  1.00 20.53           H  
ATOM   3832  HB3 GLN A 256      35.460  54.522  51.080  1.00 20.53           H  
ATOM   3833  O   GLN A 256      32.953  55.976  51.781  1.00 20.53           O  
ATOM   3834  CG  GLN A 256      35.591  53.743  49.081  1.00 20.53           C  
ATOM   3835  HG2 GLN A 256      34.971  53.673  48.187  1.00 20.53           H  
ATOM   3836  HG3 GLN A 256      35.764  52.732  49.450  1.00 20.53           H  
ATOM   3837  CD  GLN A 256      36.930  54.353  48.664  1.00 20.53           C  
ATOM   3838  NE2 GLN A 256      37.741  53.627  47.926  1.00 20.53           N  
ATOM   3839 HE21 GLN A 256      38.598  54.080  47.642  1.00 20.53           H  
ATOM   3840 HE22 GLN A 256      37.470  52.702  47.626  1.00 20.53           H  
ATOM   3841  OE1 GLN A 256      37.279  55.483  48.963  1.00 20.53           O  
ATOM   3842  N   PRO A 257      32.287  54.044  52.716  1.00 17.83           N  
ATOM   3843  CA  PRO A 257      31.790  54.677  53.936  1.00 17.83           C  
ATOM   3844  HA  PRO A 257      31.238  55.581  53.678  1.00 17.83           H  
ATOM   3845  C   PRO A 257      32.999  55.023  54.813  1.00 17.83           C  
ATOM   3846  CB  PRO A 257      30.831  53.666  54.587  1.00 17.83           C  
ATOM   3847  HB2 PRO A 257      29.871  54.125  54.822  1.00 17.83           H  
ATOM   3848  HB3 PRO A 257      31.274  53.246  55.490  1.00 17.83           H  
ATOM   3849  O   PRO A 257      33.751  54.140  55.216  1.00 17.83           O  
ATOM   3850  CG  PRO A 257      30.666  52.560  53.541  1.00 17.83           C  
ATOM   3851  HG2 PRO A 257      30.507  51.585  54.001  1.00 17.83           H  
ATOM   3852  HG3 PRO A 257      29.845  52.807  52.867  1.00 17.83           H  
ATOM   3853  CD  PRO A 257      31.987  52.622  52.782  1.00 17.83           C  
ATOM   3854  HD2 PRO A 257      32.765  52.116  53.355  1.00 17.83           H  
ATOM   3855  HD3 PRO A 257      31.884  52.151  51.805  1.00 17.83           H  
ATOM   3856  N   GLN A 258      33.248  56.315  55.038  1.00 17.53           N  
ATOM   3857  H   GLN A 258      32.597  56.978  54.641  1.00 17.53           H  
ATOM   3858  CA  GLN A 258      34.629  56.773  55.221  1.00 17.53           C  
ATOM   3859  HA  GLN A 258      35.265  56.138  54.604  1.00 17.53           H  
ATOM   3860  C   GLN A 258      35.214  56.698  56.647  1.00 17.53           C  
ATOM   3861  CB  GLN A 258      34.732  58.199  54.650  1.00 17.53           C  
ATOM   3862  HB2 GLN A 258      34.270  58.221  53.663  1.00 17.53           H  
ATOM   3863  HB3 GLN A 258      34.188  58.886  55.298  1.00 17.53           H  
ATOM   3864  O   GLN A 258      36.376  56.324  56.786  1.00 17.53           O  
ATOM   3865  CG  GLN A 258      36.188  58.672  54.503  1.00 17.53           C  
ATOM   3866  HG2 GLN A 258      36.712  57.985  53.838  1.00 17.53           H  
ATOM   3867  HG3 GLN A 258      36.687  58.658  55.472  1.00 17.53           H  
ATOM   3868  CD  GLN A 258      36.297  60.089  53.949  1.00 17.53           C  
ATOM   3869  NE2 GLN A 258      37.322  60.387  53.182  1.00 17.53           N  
ATOM   3870 HE21 GLN A 258      37.326  61.326  52.809  1.00 17.53           H  
ATOM   3871 HE22 GLN A 258      37.982  59.672  52.912  1.00 17.53           H  
ATOM   3872  OE1 GLN A 258      35.490  60.965  54.206  1.00 17.53           O  
ATOM   3873  N   ALA A 259      34.503  57.188  57.673  1.00 17.11           N  
ATOM   3874  H   ALA A 259      33.524  57.374  57.508  1.00 17.11           H  
ATOM   3875  CA  ALA A 259      35.182  58.036  58.669  1.00 17.11           C  
ATOM   3876  HA  ALA A 259      36.215  58.166  58.345  1.00 17.11           H  
ATOM   3877  C   ALA A 259      35.316  57.543  60.131  1.00 17.11           C  
ATOM   3878  CB  ALA A 259      34.560  59.439  58.599  1.00 17.11           C  
ATOM   3879  HB1 ALA A 259      34.646  59.836  57.587  1.00 17.11           H  
ATOM   3880  HB2 ALA A 259      35.088  60.106  59.281  1.00 17.11           H  
ATOM   3881  HB3 ALA A 259      33.509  59.403  58.884  1.00 17.11           H  
ATOM   3882  O   ALA A 259      36.438  57.373  60.604  1.00 17.11           O  
ATOM   3883  N   ASP A 260      34.224  57.514  60.905  1.00 17.20           N  
ATOM   3884  H   ASP A 260      33.318  57.548  60.462  1.00 17.20           H  
ATOM   3885  CA  ASP A 260      34.292  58.043  62.285  1.00 17.20           C  
ATOM   3886  HA  ASP A 260      34.895  58.947  62.203  1.00 17.20           H  
ATOM   3887  C   ASP A 260      34.950  57.094  63.336  1.00 17.20           C  
ATOM   3888  CB  ASP A 260      32.898  58.538  62.713  1.00 17.20           C  
ATOM   3889  HB2 ASP A 260      32.299  57.690  63.046  1.00 17.20           H  
ATOM   3890  HB3 ASP A 260      32.401  58.980  61.850  1.00 17.20           H  
ATOM   3891  O   ASP A 260      34.481  55.964  63.489  1.00 17.20           O  
ATOM   3892  CG  ASP A 260      32.945  59.610  63.813  1.00 17.20           C  
ATOM   3893  OD1 ASP A 260      34.017  60.231  63.999  1.00 17.20           O  
ATOM   3894  OD2 ASP A 260      31.894  59.828  64.451  1.00 17.20           O  
ATOM   3895  N   PRO A 261      36.016  57.501  64.079  1.00 19.30           N  
ATOM   3896  CA  PRO A 261      36.923  56.532  64.726  1.00 19.30           C  
ATOM   3897  HA  PRO A 261      36.716  55.523  64.369  1.00 19.30           H  
ATOM   3898  C   PRO A 261      36.960  56.474  66.278  1.00 19.30           C  
ATOM   3899  CB  PRO A 261      38.295  56.965  64.192  1.00 19.30           C  
ATOM   3900  HB2 PRO A 261      38.394  56.663  63.149  1.00 19.30           H  
ATOM   3901  HB3 PRO A 261      39.126  56.571  64.777  1.00 19.30           H  
ATOM   3902  O   PRO A 261      37.786  55.742  66.817  1.00 19.30           O  
ATOM   3903  CG  PRO A 261      38.202  58.486  64.282  1.00 19.30           C  
ATOM   3904  HG2 PRO A 261      38.357  58.811  65.311  1.00 19.30           H  
ATOM   3905  HG3 PRO A 261      38.911  58.973  63.612  1.00 19.30           H  
ATOM   3906  CD  PRO A 261      36.758  58.746  63.863  1.00 19.30           C  
ATOM   3907  HD2 PRO A 261      36.339  59.564  64.449  1.00 19.30           H  
ATOM   3908  HD3 PRO A 261      36.774  59.009  62.805  1.00 19.30           H  
ATOM   3909  N   TYR A 262      36.205  57.296  67.025  1.00 16.82           N  
ATOM   3910  H   TYR A 262      35.494  57.815  66.530  1.00 16.82           H  
ATOM   3911  CA  TYR A 262      36.756  57.908  68.261  1.00 16.82           C  
ATOM   3912  HA  TYR A 262      37.823  57.983  68.056  1.00 16.82           H  
ATOM   3913  C   TYR A 262      36.752  57.168  69.639  1.00 16.82           C  
ATOM   3914  CB  TYR A 262      36.279  59.370  68.378  1.00 16.82           C  
ATOM   3915  HB2 TYR A 262      35.945  59.568  69.397  1.00 16.82           H  
ATOM   3916  HB3 TYR A 262      35.418  59.533  67.730  1.00 16.82           H  
ATOM   3917  O   TYR A 262      37.832  56.877  70.151  1.00 16.82           O  
ATOM   3918  CG  TYR A 262      37.362  60.383  68.049  1.00 16.82           C  
ATOM   3919  CD1 TYR A 262      38.483  60.499  68.895  1.00 16.82           C  
ATOM   3920  HD1 TYR A 262      38.564  59.862  69.763  1.00 16.82           H  
ATOM   3921  CD2 TYR A 262      37.261  61.192  66.900  1.00 16.82           C  
ATOM   3922  HD2 TYR A 262      36.405  61.104  66.247  1.00 16.82           H  
ATOM   3923  CE1 TYR A 262      39.502  61.424  68.599  1.00 16.82           C  
ATOM   3924  HE1 TYR A 262      40.363  61.501  69.247  1.00 16.82           H  
ATOM   3925  CE2 TYR A 262      38.279  62.119  66.600  1.00 16.82           C  
ATOM   3926  HE2 TYR A 262      38.208  62.739  65.719  1.00 16.82           H  
ATOM   3927  OH  TYR A 262      40.383  63.132  67.162  1.00 16.82           O  
ATOM   3928  HH  TYR A 262      41.099  63.080  67.799  1.00 16.82           H  
ATOM   3929  CZ  TYR A 262      39.400  62.238  67.449  1.00 16.82           C  
ATOM   3930  N   ALA A 263      35.618  57.030  70.351  1.00 16.32           N  
ATOM   3931  H   ALA A 263      34.743  57.166  69.866  1.00 16.32           H  
ATOM   3932  CA  ALA A 263      35.565  56.876  71.839  1.00 16.32           C  
ATOM   3933  HA  ALA A 263      36.578  56.957  72.234  1.00 16.32           H  
ATOM   3934  C   ALA A 263      35.018  55.496  72.332  1.00 16.32           C  
ATOM   3935  CB  ALA A 263      34.770  58.077  72.374  1.00 16.32           C  
ATOM   3936  HB1 ALA A 263      33.729  58.000  72.061  1.00 16.32           H  
ATOM   3937  HB2 ALA A 263      35.193  59.003  71.982  1.00 16.32           H  
ATOM   3938  HB3 ALA A 263      34.818  58.113  73.463  1.00 16.32           H  
ATOM   3939  O   ALA A 263      34.573  54.709  71.510  1.00 16.32           O  
ATOM   3940  N   GLY A 264      34.988  55.086  73.623  1.00 16.66           N  
ATOM   3941  H   GLY A 264      34.703  54.120  73.697  1.00 16.66           H  
ATOM   3942  CA  GLY A 264      35.171  55.792  74.914  1.00 16.66           C  
ATOM   3943  HA2 GLY A 264      36.085  56.383  74.864  1.00 16.66           H  
ATOM   3944  HA3 GLY A 264      34.337  56.480  75.054  1.00 16.66           H  
ATOM   3945  C   GLY A 264      35.272  54.885  76.185  1.00 16.66           C  
ATOM   3946  O   GLY A 264      36.273  54.201  76.367  1.00 16.66           O  
ATOM   3947  N   TYR A 265      34.293  54.931  77.113  1.00 17.00           N  
ATOM   3948  H   TYR A 265      33.419  55.349  76.829  1.00 17.00           H  
ATOM   3949  CA  TYR A 265      34.420  54.702  78.591  1.00 17.00           C  
ATOM   3950  HA  TYR A 265      35.321  54.135  78.823  1.00 17.00           H  
ATOM   3951  C   TYR A 265      33.204  53.937  79.220  1.00 17.00           C  
ATOM   3952  CB  TYR A 265      34.497  56.133  79.164  1.00 17.00           C  
ATOM   3953  HB2 TYR A 265      34.249  56.120  80.226  1.00 17.00           H  
ATOM   3954  HB3 TYR A 265      33.695  56.716  78.713  1.00 17.00           H  
ATOM   3955  O   TYR A 265      32.201  53.839  78.524  1.00 17.00           O  
ATOM   3956  CG  TYR A 265      35.796  56.916  78.987  1.00 17.00           C  
ATOM   3957  CD1 TYR A 265      37.045  56.284  78.793  1.00 17.00           C  
ATOM   3958  HD1 TYR A 265      37.122  55.209  78.726  1.00 17.00           H  
ATOM   3959  CD2 TYR A 265      35.743  58.323  79.057  1.00 17.00           C  
ATOM   3960  HD2 TYR A 265      34.796  58.811  79.233  1.00 17.00           H  
ATOM   3961  CE1 TYR A 265      38.218  57.052  78.662  1.00 17.00           C  
ATOM   3962  HE1 TYR A 265      39.172  56.572  78.500  1.00 17.00           H  
ATOM   3963  CE2 TYR A 265      36.912  59.096  78.919  1.00 17.00           C  
ATOM   3964  HE2 TYR A 265      36.855  60.173  78.974  1.00 17.00           H  
ATOM   3965  OH  TYR A 265      39.290  59.193  78.594  1.00 17.00           O  
ATOM   3966  HH  TYR A 265      39.103  60.135  78.603  1.00 17.00           H  
ATOM   3967  CZ  TYR A 265      38.155  58.457  78.722  1.00 17.00           C  
ATOM   3968  N   GLN A 266      33.078  53.414  80.474  1.00 15.89           N  
ATOM   3969  H   GLN A 266      32.143  53.039  80.557  1.00 15.89           H  
ATOM   3970  CA  GLN A 266      33.830  53.182  81.763  1.00 15.89           C  
ATOM   3971  HA  GLN A 266      34.766  52.652  81.585  1.00 15.89           H  
ATOM   3972  C   GLN A 266      32.898  52.300  82.704  1.00 15.89           C  
ATOM   3973  CB  GLN A 266      34.083  54.550  82.446  1.00 15.89           C  
ATOM   3974  HB2 GLN A 266      33.376  55.282  82.057  1.00 15.89           H  
ATOM   3975  HB3 GLN A 266      33.865  54.486  83.512  1.00 15.89           H  
ATOM   3976  O   GLN A 266      31.723  52.189  82.375  1.00 15.89           O  
ATOM   3977  CG  GLN A 266      35.526  55.075  82.284  1.00 15.89           C  
ATOM   3978  HG2 GLN A 266      35.843  55.015  81.243  1.00 15.89           H  
ATOM   3979  HG3 GLN A 266      36.220  54.446  82.842  1.00 15.89           H  
ATOM   3980  CD  GLN A 266      35.665  56.522  82.762  1.00 15.89           C  
ATOM   3981  NE2 GLN A 266      36.463  56.791  83.767  1.00 15.89           N  
ATOM   3982 HE21 GLN A 266      36.906  56.043  84.281  1.00 15.89           H  
ATOM   3983 HE22 GLN A 266      36.525  57.764  84.034  1.00 15.89           H  
ATOM   3984  OE1 GLN A 266      35.039  57.443  82.270  1.00 15.89           O  
ATOM   3985  N   GLN A 267      33.165  51.680  83.888  1.00 15.78           N  
ATOM   3986  H   GLN A 267      32.304  51.270  84.221  1.00 15.78           H  
ATOM   3987  CA  GLN A 267      34.357  51.328  84.721  1.00 15.78           C  
ATOM   3988  HA  GLN A 267      35.068  50.795  84.091  1.00 15.78           H  
ATOM   3989  C   GLN A 267      34.084  50.394  85.977  1.00 15.78           C  
ATOM   3990  CB  GLN A 267      35.019  52.647  85.192  1.00 15.78           C  
ATOM   3991  HB2 GLN A 267      34.257  53.304  85.611  1.00 15.78           H  
ATOM   3992  HB3 GLN A 267      35.427  53.107  84.292  1.00 15.78           H  
ATOM   3993  O   GLN A 267      35.039  50.008  86.648  1.00 15.78           O  
ATOM   3994  CG  GLN A 267      36.184  52.562  86.199  1.00 15.78           C  
ATOM   3995  HG2 GLN A 267      36.878  51.781  85.888  1.00 15.78           H  
ATOM   3996  HG3 GLN A 267      35.784  52.308  87.180  1.00 15.78           H  
ATOM   3997  CD  GLN A 267      36.979  53.857  86.349  1.00 15.78           C  
ATOM   3998  NE2 GLN A 267      37.566  54.108  87.498  1.00 15.78           N  
ATOM   3999 HE21 GLN A 267      37.506  53.447  88.259  1.00 15.78           H  
ATOM   4000 HE22 GLN A 267      38.095  54.967  87.544  1.00 15.78           H  
ATOM   4001  OE1 GLN A 267      37.111  54.667  85.448  1.00 15.78           O  
ATOM   4002  N   VAL A 268      32.844  50.055  86.387  1.00 16.20           N  
ATOM   4003  H   VAL A 268      32.077  50.182  85.742  1.00 16.20           H  
ATOM   4004  CA  VAL A 268      32.460  49.748  87.816  1.00 16.20           C  
ATOM   4005  HA  VAL A 268      33.355  49.830  88.433  1.00 16.20           H  
ATOM   4006  C   VAL A 268      31.880  48.303  88.023  1.00 16.20           C  
ATOM   4007  CB  VAL A 268      31.450  50.847  88.271  1.00 16.20           C  
ATOM   4008  HB  VAL A 268      30.467  50.583  87.879  1.00 16.20           H  
ATOM   4009  O   VAL A 268      31.694  47.617  87.029  1.00 16.20           O  
ATOM   4010  CG1 VAL A 268      31.318  51.040  89.789  1.00 16.20           C  
ATOM   4011 HG11 VAL A 268      32.243  51.433  90.210  1.00 16.20           H  
ATOM   4012 HG12 VAL A 268      30.520  51.753  89.995  1.00 16.20           H  
ATOM   4013 HG13 VAL A 268      31.037  50.106  90.277  1.00 16.20           H  
ATOM   4014  CG2 VAL A 268      31.794  52.257  87.746  1.00 16.20           C  
ATOM   4015 HG21 VAL A 268      32.819  52.519  88.011  1.00 16.20           H  
ATOM   4016 HG22 VAL A 268      31.671  52.307  86.664  1.00 16.20           H  
ATOM   4017 HG23 VAL A 268      31.116  52.997  88.171  1.00 16.20           H  
ATOM   4018  N   GLN A 269      31.428  47.804  89.203  1.00 15.66           N  
ATOM   4019  H   GLN A 269      30.603  47.254  89.011  1.00 15.66           H  
ATOM   4020  CA  GLN A 269      32.215  47.125  90.279  1.00 15.66           C  
ATOM   4021  HA  GLN A 269      33.145  46.780  89.826  1.00 15.66           H  
ATOM   4022  C   GLN A 269      31.563  45.827  90.917  1.00 15.66           C  
ATOM   4023  CB  GLN A 269      32.597  48.054  91.447  1.00 15.66           C  
ATOM   4024  HB2 GLN A 269      31.692  48.547  91.802  1.00 15.66           H  
ATOM   4025  HB3 GLN A 269      32.965  47.380  92.221  1.00 15.66           H  
ATOM   4026  O   GLN A 269      31.950  44.737  90.520  1.00 15.66           O  
ATOM   4027  CG  GLN A 269      33.741  49.069  91.365  1.00 15.66           C  
ATOM   4028  HG2 GLN A 269      34.677  48.536  91.200  1.00 15.66           H  
ATOM   4029  HG3 GLN A 269      33.596  49.754  90.530  1.00 15.66           H  
ATOM   4030  CD  GLN A 269      33.849  49.879  92.668  1.00 15.66           C  
ATOM   4031  NE2 GLN A 269      34.878  50.677  92.833  1.00 15.66           N  
ATOM   4032 HE21 GLN A 269      34.908  51.193  93.701  1.00 15.66           H  
ATOM   4033 HE22 GLN A 269      35.591  50.751  92.122  1.00 15.66           H  
ATOM   4034  OE1 GLN A 269      33.029  49.815  93.574  1.00 15.66           O  
ATOM   4035  N   GLN A 270      30.712  45.907  91.977  1.00 16.00           N  
ATOM   4036  H   GLN A 270      30.291  46.809  92.150  1.00 16.00           H  
ATOM   4037  CA  GLN A 270      30.560  44.901  93.098  1.00 16.00           C  
ATOM   4038  HA  GLN A 270      31.330  44.140  92.972  1.00 16.00           H  
ATOM   4039  C   GLN A 270      29.181  44.132  93.160  1.00 16.00           C  
ATOM   4040  CB  GLN A 270      30.839  45.629  94.438  1.00 16.00           C  
ATOM   4041  HB2 GLN A 270      31.084  44.871  95.182  1.00 16.00           H  
ATOM   4042  HB3 GLN A 270      29.935  46.161  94.734  1.00 16.00           H  
ATOM   4043  O   GLN A 270      28.351  44.397  92.298  1.00 16.00           O  
ATOM   4044  CG  GLN A 270      31.982  46.646  94.487  1.00 16.00           C  
ATOM   4045  HG2 GLN A 270      31.664  47.516  93.913  1.00 16.00           H  
ATOM   4046  HG3 GLN A 270      32.882  46.204  94.060  1.00 16.00           H  
ATOM   4047  CD  GLN A 270      32.327  47.150  95.885  1.00 16.00           C  
ATOM   4048  NE2 GLN A 270      32.729  48.393  96.016  1.00 16.00           N  
ATOM   4049 HE21 GLN A 270      32.957  48.707  96.948  1.00 16.00           H  
ATOM   4050 HE22 GLN A 270      32.790  48.990  95.203  1.00 16.00           H  
ATOM   4051  OE1 GLN A 270      32.257  46.452  96.882  1.00 16.00           O  
ATOM   4052  N   GLN A 271      28.788  43.224  94.104  1.00 15.98           N  
ATOM   4053  H   GLN A 271      27.896  42.811  93.872  1.00 15.98           H  
ATOM   4054  CA  GLN A 271      29.351  42.792  95.423  1.00 15.98           C  
ATOM   4055  HA  GLN A 271      30.428  42.901  95.296  1.00 15.98           H  
ATOM   4056  C   GLN A 271      29.250  41.257  95.831  1.00 15.98           C  
ATOM   4057  CB  GLN A 271      28.971  43.823  96.519  1.00 15.98           C  
ATOM   4058  HB2 GLN A 271      28.931  44.822  96.083  1.00 15.98           H  
ATOM   4059  HB3 GLN A 271      27.958  43.675  96.896  1.00 15.98           H  
ATOM   4060  O   GLN A 271      30.160  40.564  95.385  1.00 15.98           O  
ATOM   4061  CG  GLN A 271      29.963  43.878  97.691  1.00 15.98           C  
ATOM   4062  HG2 GLN A 271      30.963  44.093  97.314  1.00 15.98           H  
ATOM   4063  HG3 GLN A 271      30.009  42.912  98.192  1.00 15.98           H  
ATOM   4064  CD  GLN A 271      29.569  44.947  98.709  1.00 15.98           C  
ATOM   4065  NE2 GLN A 271      30.315  46.019  98.835  1.00 15.98           N  
ATOM   4066 HE21 GLN A 271      31.127  46.143  98.247  1.00 15.98           H  
ATOM   4067 HE22 GLN A 271      30.009  46.696  99.519  1.00 15.98           H  
ATOM   4068  OE1 GLN A 271      28.567  44.863  99.393  1.00 15.98           O  
ATOM   4069  N   PRO A 272      28.341  40.677  96.690  1.00 17.75           N  
ATOM   4070  CA  PRO A 272      28.807  39.741  97.759  1.00 17.75           C  
ATOM   4071  HA  PRO A 272      29.883  39.600  97.657  1.00 17.75           H  
ATOM   4072  C   PRO A 272      28.224  38.294  97.966  1.00 17.75           C  
ATOM   4073  CB  PRO A 272      28.581  40.545  99.049  1.00 17.75           C  
ATOM   4074  HB2 PRO A 272      28.346  39.905  99.900  1.00 17.75           H  
ATOM   4075  HB3 PRO A 272      29.477  41.117  99.290  1.00 17.75           H  
ATOM   4076  O   PRO A 272      29.003  37.349  97.940  1.00 17.75           O  
ATOM   4077  CG  PRO A 272      27.417  41.495  98.716  1.00 17.75           C  
ATOM   4078  HG2 PRO A 272      26.535  41.295  99.326  1.00 17.75           H  
ATOM   4079  HG3 PRO A 272      27.724  42.529  98.876  1.00 17.75           H  
ATOM   4080  CD  PRO A 272      27.117  41.236  97.234  1.00 17.75           C  
ATOM   4081  HD2 PRO A 272      26.334  40.482  97.160  1.00 17.75           H  
ATOM   4082  HD3 PRO A 272      26.758  42.118  96.703  1.00 17.75           H  
ATOM   4083  N   ASP A 273      26.937  38.101  98.319  1.00 17.27           N  
ATOM   4084  H   ASP A 273      26.298  38.849  98.089  1.00 17.27           H  
ATOM   4085  CA  ASP A 273      26.493  37.281  99.504  1.00 17.27           C  
ATOM   4086  HA  ASP A 273      27.360  36.794  99.949  1.00 17.27           H  
ATOM   4087  C   ASP A 273      25.414  36.166  99.198  1.00 17.27           C  
ATOM   4088  CB  ASP A 273      25.921  38.340 100.492  1.00 17.27           C  
ATOM   4089  HB2 ASP A 273      24.841  38.222 100.571  1.00 17.27           H  
ATOM   4090  HB3 ASP A 273      26.037  39.343 100.082  1.00 17.27           H  
ATOM   4091  O   ASP A 273      24.954  36.114  98.057  1.00 17.27           O  
ATOM   4092  CG  ASP A 273      26.535  38.385 101.895  1.00 17.27           C  
ATOM   4093  OD1 ASP A 273      27.699  37.962 102.055  1.00 17.27           O  
ATOM   4094  OD2 ASP A 273      25.807  38.835 102.808  1.00 17.27           O  
ATOM   4095  N   PRO A 274      24.809  35.385 100.152  1.00 16.68           N  
ATOM   4096  CA  PRO A 274      25.373  34.619 101.291  1.00 16.68           C  
ATOM   4097  HA  PRO A 274      26.458  34.569 101.193  1.00 16.68           H  
ATOM   4098  C   PRO A 274      24.847  33.159 101.586  1.00 16.68           C  
ATOM   4099  CB  PRO A 274      25.026  35.461 102.515  1.00 16.68           C  
ATOM   4100  HB2 PRO A 274      24.930  34.850 103.413  1.00 16.68           H  
ATOM   4101  HB3 PRO A 274      25.817  36.188 102.702  1.00 16.68           H  
ATOM   4102  O   PRO A 274      25.652  32.235 101.590  1.00 16.68           O  
ATOM   4103  CG  PRO A 274      23.704  36.146 102.125  1.00 16.68           C  
ATOM   4104  HG2 PRO A 274      22.861  35.725 102.672  1.00 16.68           H  
ATOM   4105  HG3 PRO A 274      23.759  37.218 102.317  1.00 16.68           H  
ATOM   4106  CD  PRO A 274      23.520  35.859 100.629  1.00 16.68           C  
ATOM   4107  HD2 PRO A 274      23.200  36.761 100.106  1.00 16.68           H  
ATOM   4108  HD3 PRO A 274      22.771  35.082 100.481  1.00 16.68           H  
ATOM   4109  N   TYR A 275      23.571  32.933 102.003  1.00 16.61           N  
ATOM   4110  H   TYR A 275      22.923  33.681 101.798  1.00 16.61           H  
ATOM   4111  CA  TYR A 275      23.294  32.190 103.279  1.00 16.61           C  
ATOM   4112  HA  TYR A 275      24.275  32.027 103.725  1.00 16.61           H  
ATOM   4113  C   TYR A 275      22.651  30.761 103.349  1.00 16.61           C  
ATOM   4114  CB  TYR A 275      22.528  33.110 104.267  1.00 16.61           C  
ATOM   4115  HB2 TYR A 275      21.743  32.542 104.767  1.00 16.61           H  
ATOM   4116  HB3 TYR A 275      22.013  33.896 103.713  1.00 16.61           H  
ATOM   4117  O   TYR A 275      23.249  29.886 103.969  1.00 16.61           O  
ATOM   4118  CG  TYR A 275      23.360  33.722 105.381  1.00 16.61           C  
ATOM   4119  CD1 TYR A 275      24.068  32.886 106.268  1.00 16.61           C  
ATOM   4120  HD1 TYR A 275      24.024  31.813 106.151  1.00 16.61           H  
ATOM   4121  CD2 TYR A 275      23.415  35.121 105.549  1.00 16.61           C  
ATOM   4122  HD2 TYR A 275      22.858  35.776 104.895  1.00 16.61           H  
ATOM   4123  CE1 TYR A 275      24.863  33.448 107.287  1.00 16.61           C  
ATOM   4124  HE1 TYR A 275      25.430  32.815 107.954  1.00 16.61           H  
ATOM   4125  CE2 TYR A 275      24.236  35.687 106.542  1.00 16.61           C  
ATOM   4126  HE2 TYR A 275      24.315  36.761 106.626  1.00 16.61           H  
ATOM   4127  OH  TYR A 275      25.767  35.392 108.364  1.00 16.61           O  
ATOM   4128  HH  TYR A 275      25.827  36.344 108.259  1.00 16.61           H  
ATOM   4129  CZ  TYR A 275      24.966  34.849 107.410  1.00 16.61           C  
ATOM   4130  N   ALA A 276      21.358  30.570 103.022  1.00 16.21           N  
ATOM   4131  H   ALA A 276      20.945  31.227 102.375  1.00 16.21           H  
ATOM   4132  CA  ALA A 276      20.412  29.886 103.956  1.00 16.21           C  
ATOM   4133  HA  ALA A 276      20.797  30.069 104.959  1.00 16.21           H  
ATOM   4134  C   ALA A 276      20.222  28.328 103.893  1.00 16.21           C  
ATOM   4135  CB  ALA A 276      19.072  30.634 103.873  1.00 16.21           C  
ATOM   4136  HB1 ALA A 276      18.624  30.471 102.893  1.00 16.21           H  
ATOM   4137  HB2 ALA A 276      18.387  30.268 104.638  1.00 16.21           H  
ATOM   4138  HB3 ALA A 276      19.228  31.702 104.026  1.00 16.21           H  
ATOM   4139  O   ALA A 276      20.648  27.672 102.951  1.00 16.21           O  
ATOM   4140  N   GLY A 277      19.571  27.748 104.932  1.00 15.91           N  
ATOM   4141  H   GLY A 277      19.200  28.382 105.625  1.00 15.91           H  
ATOM   4142  CA  GLY A 277      19.438  26.290 105.242  1.00 15.91           C  
ATOM   4143  HA2 GLY A 277      20.358  25.791 104.938  1.00 15.91           H  
ATOM   4144  HA3 GLY A 277      19.363  26.189 106.325  1.00 15.91           H  
ATOM   4145  C   GLY A 277      18.259  25.497 104.601  1.00 15.91           C  
ATOM   4146  O   GLY A 277      17.748  25.907 103.569  1.00 15.91           O  
ATOM   4147  N   TYR A 278      17.742  24.367 105.147  1.00 15.61           N  
ATOM   4148  H   TYR A 278      17.058  23.919 104.554  1.00 15.61           H  
ATOM   4149  CA  TYR A 278      17.887  23.844 106.531  1.00 15.61           C  
ATOM   4150  HA  TYR A 278      18.896  24.088 106.864  1.00 15.61           H  
ATOM   4151  C   TYR A 278      17.720  22.300 106.796  1.00 15.61           C  
ATOM   4152  CB  TYR A 278      16.897  24.624 107.431  1.00 15.61           C  
ATOM   4153  HB2 TYR A 278      15.994  24.034 107.588  1.00 15.61           H  
ATOM   4154  HB3 TYR A 278      16.569  25.520 106.904  1.00 15.61           H  
ATOM   4155  O   TYR A 278      18.607  21.731 107.424  1.00 15.61           O  
ATOM   4156  CG  TYR A 278      17.431  25.069 108.786  1.00 15.61           C  
ATOM   4157  CD1 TYR A 278      17.953  24.138 109.708  1.00 15.61           C  
ATOM   4158  HD1 TYR A 278      18.003  23.089 109.459  1.00 15.61           H  
ATOM   4159  CD2 TYR A 278      17.385  26.437 109.132  1.00 15.61           C  
ATOM   4160  HD2 TYR A 278      16.977  27.156 108.437  1.00 15.61           H  
ATOM   4161  CE1 TYR A 278      18.431  24.572 110.960  1.00 15.61           C  
ATOM   4162  HE1 TYR A 278      18.845  23.866 111.665  1.00 15.61           H  
ATOM   4163  CE2 TYR A 278      17.864  26.874 110.382  1.00 15.61           C  
ATOM   4164  HE2 TYR A 278      17.826  27.923 110.637  1.00 15.61           H  
ATOM   4165  OH  TYR A 278      18.856  26.352 112.507  1.00 15.61           O  
ATOM   4166  HH  TYR A 278      18.796  27.305 112.606  1.00 15.61           H  
ATOM   4167  CZ  TYR A 278      18.390  25.939 111.299  1.00 15.61           C  
ATOM   4168  N   GLN A 279      16.606  21.615 106.451  1.00 14.92           N  
ATOM   4169  H   GLN A 279      15.949  22.059 105.826  1.00 14.92           H  
ATOM   4170  CA  GLN A 279      16.127  20.347 107.109  1.00 14.92           C  
ATOM   4171  HA  GLN A 279      16.908  19.947 107.756  1.00 14.92           H  
ATOM   4172  C   GLN A 279      15.701  19.198 106.135  1.00 14.92           C  
ATOM   4173  CB  GLN A 279      14.891  20.722 107.963  1.00 14.92           C  
ATOM   4174  HB2 GLN A 279      14.260  21.410 107.401  1.00 14.92           H  
ATOM   4175  HB3 GLN A 279      14.290  19.830 108.140  1.00 14.92           H  
ATOM   4176  O   GLN A 279      15.399  19.508 104.990  1.00 14.92           O  
ATOM   4177  CG  GLN A 279      15.220  21.345 109.332  1.00 14.92           C  
ATOM   4178  HG2 GLN A 279      15.934  20.710 109.856  1.00 14.92           H  
ATOM   4179  HG3 GLN A 279      15.679  22.323 109.188  1.00 14.92           H  
ATOM   4180  CD  GLN A 279      13.981  21.517 110.215  1.00 14.92           C  
ATOM   4181  NE2 GLN A 279      14.148  21.738 111.500  1.00 14.92           N  
ATOM   4182 HE21 GLN A 279      15.071  21.761 111.908  1.00 14.92           H  
ATOM   4183 HE22 GLN A 279      13.295  21.804 112.037  1.00 14.92           H  
ATOM   4184  OE1 GLN A 279      12.844  21.472 109.781  1.00 14.92           O  
ATOM   4185  N   GLN A 280      15.537  17.891 106.486  1.00 14.98           N  
ATOM   4186  H   GLN A 280      15.149  17.362 105.718  1.00 14.98           H  
ATOM   4187  CA  GLN A 280      16.085  17.054 107.596  1.00 14.98           C  
ATOM   4188  HA  GLN A 280      17.160  17.232 107.633  1.00 14.98           H  
ATOM   4189  C   GLN A 280      15.911  15.493 107.458  1.00 14.98           C  
ATOM   4190  CB  GLN A 280      15.498  17.471 108.965  1.00 14.98           C  
ATOM   4191  HB2 GLN A 280      15.779  18.503 109.170  1.00 14.98           H  
ATOM   4192  HB3 GLN A 280      14.411  17.411 108.920  1.00 14.98           H  
ATOM   4193  O   GLN A 280      16.888  14.786 107.683  1.00 14.98           O  
ATOM   4194  CG  GLN A 280      16.022  16.646 110.160  1.00 14.98           C  
ATOM   4195  HG2 GLN A 280      15.865  15.580 109.996  1.00 14.98           H  
ATOM   4196  HG3 GLN A 280      17.095  16.813 110.255  1.00 14.98           H  
ATOM   4197  CD  GLN A 280      15.352  16.985 111.490  1.00 14.98           C  
ATOM   4198  NE2 GLN A 280      15.890  16.518 112.595  1.00 14.98           N  
ATOM   4199 HE21 GLN A 280      15.394  16.738 113.447  1.00 14.98           H  
ATOM   4200 HE22 GLN A 280      16.718  15.940 112.563  1.00 14.98           H  
ATOM   4201  OE1 GLN A 280      14.337  17.650 111.576  1.00 14.98           O  
ATOM   4202  N   VAL A 281      14.704  14.930 107.231  1.00 15.24           N  
ATOM   4203  H   VAL A 281      13.960  15.547 106.939  1.00 15.24           H  
ATOM   4204  CA  VAL A 281      14.261  13.546 107.660  1.00 15.24           C  
ATOM   4205  HA  VAL A 281      15.085  13.069 108.190  1.00 15.24           H  
ATOM   4206  C   VAL A 281      13.880  12.568 106.495  1.00 15.24           C  
ATOM   4207  CB  VAL A 281      13.053  13.686 108.635  1.00 15.24           C  
ATOM   4208  HB  VAL A 281      12.297  12.955 108.348  1.00 15.24           H  
ATOM   4209  O   VAL A 281      13.620  13.076 105.413  1.00 15.24           O  
ATOM   4210  CG1 VAL A 281      13.468  13.414 110.086  1.00 15.24           C  
ATOM   4211 HG11 VAL A 281      12.579  13.322 110.710  1.00 15.24           H  
ATOM   4212 HG12 VAL A 281      14.083  14.232 110.462  1.00 15.24           H  
ATOM   4213 HG13 VAL A 281      14.039  12.487 110.147  1.00 15.24           H  
ATOM   4214  CG2 VAL A 281      12.290  15.021 108.624  1.00 15.24           C  
ATOM   4215 HG21 VAL A 281      11.989  15.270 107.607  1.00 15.24           H  
ATOM   4216 HG22 VAL A 281      11.389  14.926 109.230  1.00 15.24           H  
ATOM   4217 HG23 VAL A 281      12.899  15.821 109.045  1.00 15.24           H  
ATOM   4218  N   GLN A 282      13.750  11.208 106.568  1.00 14.80           N  
ATOM   4219  H   GLN A 282      13.474  10.831 105.673  1.00 14.80           H  
ATOM   4220  CA  GLN A 282      14.037  10.168 107.609  1.00 14.80           C  
ATOM   4221  HA  GLN A 282      14.902  10.550 108.151  1.00 14.80           H  
ATOM   4222  C   GLN A 282      14.482   8.729 107.107  1.00 14.80           C  
ATOM   4223  CB  GLN A 282      12.888  10.039 108.640  1.00 14.80           C  
ATOM   4224  HB2 GLN A 282      12.386  10.995 108.788  1.00 14.80           H  
ATOM   4225  HB3 GLN A 282      12.128   9.343 108.286  1.00 14.80           H  
ATOM   4226  O   GLN A 282      15.682   8.512 107.000  1.00 14.80           O  
ATOM   4227  CG  GLN A 282      13.424   9.586 110.008  1.00 14.80           C  
ATOM   4228  HG2 GLN A 282      13.887   8.605 109.900  1.00 14.80           H  
ATOM   4229  HG3 GLN A 282      14.206  10.269 110.339  1.00 14.80           H  
ATOM   4230  CD  GLN A 282      12.361   9.520 111.106  1.00 14.80           C  
ATOM   4231  NE2 GLN A 282      12.748   9.233 112.325  1.00 14.80           N  
ATOM   4232 HE21 GLN A 282      13.640   8.773 112.435  1.00 14.80           H  
ATOM   4233 HE22 GLN A 282      12.007   9.144 113.006  1.00 14.80           H  
ATOM   4234  OE1 GLN A 282      11.177   9.719 110.903  1.00 14.80           O  
ATOM   4235  N   GLN A 283      13.603   7.707 106.920  1.00 15.57           N  
ATOM   4236  H   GLN A 283      12.624   7.946 106.851  1.00 15.57           H  
ATOM   4237  CA  GLN A 283      13.878   6.237 107.152  1.00 15.57           C  
ATOM   4238  HA  GLN A 283      14.935   6.034 106.984  1.00 15.57           H  
ATOM   4239  C   GLN A 283      13.059   5.244 106.234  1.00 15.57           C  
ATOM   4240  CB  GLN A 283      13.528   6.001 108.647  1.00 15.57           C  
ATOM   4241  HB2 GLN A 283      12.897   5.120 108.766  1.00 15.57           H  
ATOM   4242  HB3 GLN A 283      12.899   6.814 109.011  1.00 15.57           H  
ATOM   4243  O   GLN A 283      12.062   5.695 105.684  1.00 15.57           O  
ATOM   4244  CG  GLN A 283      14.773   5.900 109.549  1.00 15.57           C  
ATOM   4245  HG2 GLN A 283      15.312   4.979 109.325  1.00 15.57           H  
ATOM   4246  HG3 GLN A 283      15.437   6.738 109.338  1.00 15.57           H  
ATOM   4247  CD  GLN A 283      14.429   5.935 111.040  1.00 15.57           C  
ATOM   4248  NE2 GLN A 283      14.085   4.829 111.659  1.00 15.57           N  
ATOM   4249 HE21 GLN A 283      14.144   3.924 111.215  1.00 15.57           H  
ATOM   4250 HE22 GLN A 283      13.876   4.912 112.644  1.00 15.57           H  
ATOM   4251  OE1 GLN A 283      14.457   6.969 111.690  1.00 15.57           O  
ATOM   4252  N   GLN A 284      13.303   3.911 106.031  1.00 15.97           N  
ATOM   4253  H   GLN A 284      12.636   3.515 105.384  1.00 15.97           H  
ATOM   4254  CA  GLN A 284      14.361   2.957 106.495  1.00 15.97           C  
ATOM   4255  HA  GLN A 284      15.268   3.558 106.565  1.00 15.97           H  
ATOM   4256  C   GLN A 284      14.777   1.730 105.573  1.00 15.97           C  
ATOM   4257  CB  GLN A 284      14.073   2.464 107.927  1.00 15.97           C  
ATOM   4258  HB2 GLN A 284      13.236   1.766 107.939  1.00 15.97           H  
ATOM   4259  HB3 GLN A 284      13.773   3.307 108.549  1.00 15.97           H  
ATOM   4260  O   GLN A 284      15.886   1.829 105.062  1.00 15.97           O  
ATOM   4261  CG  GLN A 284      15.284   1.824 108.621  1.00 15.97           C  
ATOM   4262  HG2 GLN A 284      15.657   0.979 108.042  1.00 15.97           H  
ATOM   4263  HG3 GLN A 284      16.086   2.557 108.704  1.00 15.97           H  
ATOM   4264  CD  GLN A 284      14.899   1.366 110.022  1.00 15.97           C  
ATOM   4265  NE2 GLN A 284      14.923   0.085 110.318  1.00 15.97           N  
ATOM   4266 HE21 GLN A 284      15.219  -0.603 109.641  1.00 15.97           H  
ATOM   4267 HE22 GLN A 284      14.629  -0.169 111.250  1.00 15.97           H  
ATOM   4268  OE1 GLN A 284      14.526   2.163 110.868  1.00 15.97           O  
ATOM   4269  N   PRO A 285      14.082   0.547 105.441  1.00 17.35           N  
ATOM   4270  CA  PRO A 285      14.780  -0.761 105.657  1.00 17.35           C  
ATOM   4271  HA  PRO A 285      15.799  -0.530 105.966  1.00 17.35           H  
ATOM   4272  C   PRO A 285      14.980  -1.875 104.557  1.00 17.35           C  
ATOM   4273  CB  PRO A 285      14.091  -1.349 106.895  1.00 17.35           C  
ATOM   4274  HB2 PRO A 285      14.588  -0.984 107.794  1.00 17.35           H  
ATOM   4275  HB3 PRO A 285      14.110  -2.438 106.910  1.00 17.35           H  
ATOM   4276  O   PRO A 285      16.125  -2.102 104.187  1.00 17.35           O  
ATOM   4277  CG  PRO A 285      12.662  -0.798 106.846  1.00 17.35           C  
ATOM   4278  HG2 PRO A 285      11.958  -1.574 106.547  1.00 17.35           H  
ATOM   4279  HG3 PRO A 285      12.379  -0.403 107.822  1.00 17.35           H  
ATOM   4280  CD  PRO A 285      12.685   0.315 105.787  1.00 17.35           C  
ATOM   4281  HD2 PRO A 285      12.162  -0.032 104.896  1.00 17.35           H  
ATOM   4282  HD3 PRO A 285      12.189   1.216 106.150  1.00 17.35           H  
ATOM   4283  N   ASP A 286      13.969  -2.686 104.172  1.00 17.67           N  
ATOM   4284  H   ASP A 286      13.038  -2.314 104.295  1.00 17.67           H  
ATOM   4285  CA  ASP A 286      14.015  -4.201 104.213  1.00 17.67           C  
ATOM   4286  HA  ASP A 286      14.989  -4.500 104.599  1.00 17.67           H  
ATOM   4287  C   ASP A 286      13.829  -4.973 102.829  1.00 17.67           C  
ATOM   4288  CB  ASP A 286      12.925  -4.556 105.267  1.00 17.67           C  
ATOM   4289  HB2 ASP A 286      12.069  -5.023 104.779  1.00 17.67           H  
ATOM   4290  HB3 ASP A 286      12.506  -3.648 105.701  1.00 17.67           H  
ATOM   4291  O   ASP A 286      13.815  -4.294 101.804  1.00 17.67           O  
ATOM   4292  CG  ASP A 286      13.374  -5.411 106.455  1.00 17.67           C  
ATOM   4293  OD1 ASP A 286      14.573  -5.371 106.803  1.00 17.67           O  
ATOM   4294  OD2 ASP A 286      12.486  -6.084 107.024  1.00 17.67           O  
ATOM   4295  N   PRO A 287      13.546  -6.317 102.680  1.00 16.75           N  
ATOM   4296  CA  PRO A 287      14.313  -7.527 103.089  1.00 16.75           C  
ATOM   4297  HA  PRO A 287      15.303  -7.218 103.425  1.00 16.75           H  
ATOM   4298  C   PRO A 287      14.519  -8.758 102.100  1.00 16.75           C  
ATOM   4299  CB  PRO A 287      13.537  -8.044 104.295  1.00 16.75           C  
ATOM   4300  HB2 PRO A 287      13.852  -7.506 105.189  1.00 16.75           H  
ATOM   4301  HB3 PRO A 287      13.703  -9.109 104.461  1.00 16.75           H  
ATOM   4302  O   PRO A 287      15.669  -9.081 101.828  1.00 16.75           O  
ATOM   4303  CG  PRO A 287      12.077  -7.720 103.937  1.00 16.75           C  
ATOM   4304  HG2 PRO A 287      11.560  -7.286 104.793  1.00 16.75           H  
ATOM   4305  HG3 PRO A 287      11.551  -8.615 103.605  1.00 16.75           H  
ATOM   4306  CD  PRO A 287      12.156  -6.730 102.767  1.00 16.75           C  
ATOM   4307  HD2 PRO A 287      11.486  -5.884 102.923  1.00 16.75           H  
ATOM   4308  HD3 PRO A 287      11.875  -7.228 101.839  1.00 16.75           H  
ATOM   4309  N   TYR A 288      13.493  -9.560 101.678  1.00 16.79           N  
ATOM   4310  H   TYR A 288      12.570  -9.168 101.799  1.00 16.79           H  
ATOM   4311  CA  TYR A 288      13.562 -11.073 101.731  1.00 16.79           C  
ATOM   4312  HA  TYR A 288      14.496 -11.278 102.254  1.00 16.79           H  
ATOM   4313  C   TYR A 288      13.674 -12.054 100.492  1.00 16.79           C  
ATOM   4314  CB  TYR A 288      12.449 -11.614 102.667  1.00 16.79           C  
ATOM   4315  HB2 TYR A 288      12.185 -12.625 102.358  1.00 16.79           H  
ATOM   4316  HB3 TYR A 288      11.550 -11.010 102.539  1.00 16.79           H  
ATOM   4317  O   TYR A 288      14.655 -12.789 100.445  1.00 16.79           O  
ATOM   4318  CG  TYR A 288      12.794 -11.724 104.144  1.00 16.79           C  
ATOM   4319  CD1 TYR A 288      13.861 -12.548 104.559  1.00 16.79           C  
ATOM   4320  HD1 TYR A 288      14.445 -13.083 103.825  1.00 16.79           H  
ATOM   4321  CD2 TYR A 288      12.022 -11.049 105.111  1.00 16.79           C  
ATOM   4322  HD2 TYR A 288      11.176 -10.447 104.812  1.00 16.79           H  
ATOM   4323  CE1 TYR A 288      14.181 -12.659 105.927  1.00 16.79           C  
ATOM   4324  HE1 TYR A 288      15.009 -13.271 106.251  1.00 16.79           H  
ATOM   4325  CE2 TYR A 288      12.362 -11.126 106.475  1.00 16.79           C  
ATOM   4326  HE2 TYR A 288      11.795 -10.565 107.204  1.00 16.79           H  
ATOM   4327  OH  TYR A 288      13.779 -12.006 108.200  1.00 16.79           O  
ATOM   4328  HH  TYR A 288      13.272 -11.380 108.722  1.00 16.79           H  
ATOM   4329  CZ  TYR A 288      13.446 -11.931 106.885  1.00 16.79           C  
ATOM   4330  N   ALA A 289      12.621 -12.311  99.672  1.00 15.59           N  
ATOM   4331  H   ALA A 289      11.924 -11.584  99.608  1.00 15.59           H  
ATOM   4332  CA  ALA A 289      12.110 -13.706  99.399  1.00 15.59           C  
ATOM   4333  HA  ALA A 289      12.547 -14.336 100.173  1.00 15.59           H  
ATOM   4334  C   ALA A 289      12.451 -14.498  98.063  1.00 15.59           C  
ATOM   4335  CB  ALA A 289      10.602 -13.673  99.706  1.00 15.59           C  
ATOM   4336  HB1 ALA A 289      10.075 -13.137  98.917  1.00 15.59           H  
ATOM   4337  HB2 ALA A 289      10.210 -14.688  99.782  1.00 15.59           H  
ATOM   4338  HB3 ALA A 289      10.423 -13.176 100.659  1.00 15.59           H  
ATOM   4339  O   ALA A 289      13.549 -14.377  97.536  1.00 15.59           O  
ATOM   4340  N   TYR A 290      11.563 -15.417  97.580  1.00 14.99           N  
ATOM   4341  H   TYR A 290      10.628 -15.358  97.958  1.00 14.99           H  
ATOM   4342  CA  TYR A 290      11.857 -16.688  96.815  1.00 14.99           C  
ATOM   4343  HA  TYR A 290      12.895 -16.647  96.482  1.00 14.99           H  
ATOM   4344  C   TYR A 290      10.963 -16.938  95.526  1.00 14.99           C  
ATOM   4345  CB  TYR A 290      11.727 -17.848  97.821  1.00 14.99           C  
ATOM   4346  HB2 TYR A 290      12.387 -18.654  97.499  1.00 14.99           H  
ATOM   4347  HB3 TYR A 290      10.697 -18.204  97.784  1.00 14.99           H  
ATOM   4348  O   TYR A 290      10.260 -16.009  95.153  1.00 14.99           O  
ATOM   4349  CG  TYR A 290      12.038 -17.563  99.283  1.00 14.99           C  
ATOM   4350  CD1 TYR A 290      13.363 -17.331  99.697  1.00 14.99           C  
ATOM   4351  HD1 TYR A 290      14.164 -17.335  98.973  1.00 14.99           H  
ATOM   4352  CD2 TYR A 290      10.990 -17.526 100.226  1.00 14.99           C  
ATOM   4353  HD2 TYR A 290       9.969 -17.690  99.914  1.00 14.99           H  
ATOM   4354  CE1 TYR A 290      13.644 -17.063 101.052  1.00 14.99           C  
ATOM   4355  HE1 TYR A 290      14.660 -16.872 101.362  1.00 14.99           H  
ATOM   4356  CE2 TYR A 290      11.267 -17.263 101.581  1.00 14.99           C  
ATOM   4357  HE2 TYR A 290      10.474 -17.228 102.313  1.00 14.99           H  
ATOM   4358  OH  TYR A 290      12.852 -16.778 103.305  1.00 14.99           O  
ATOM   4359  HH  TYR A 290      13.783 -16.603 103.459  1.00 14.99           H  
ATOM   4360  CZ  TYR A 290      12.595 -17.032 101.996  1.00 14.99           C  
ATOM   4361  N   GLN A 291      10.847 -18.081  94.775  1.00 14.35           N  
ATOM   4362  H   GLN A 291      10.302 -17.903  93.943  1.00 14.35           H  
ATOM   4363  CA  GLN A 291      11.201 -19.524  94.980  1.00 14.35           C  
ATOM   4364  HA  GLN A 291      12.136 -19.518  95.541  1.00 14.35           H  
ATOM   4365  C   GLN A 291      11.514 -20.455  93.726  1.00 14.35           C  
ATOM   4366  CB  GLN A 291      10.125 -20.195  95.871  1.00 14.35           C  
ATOM   4367  HB2 GLN A 291       9.534 -19.441  96.392  1.00 14.35           H  
ATOM   4368  HB3 GLN A 291       9.421 -20.750  95.251  1.00 14.35           H  
ATOM   4369  O   GLN A 291      12.689 -20.741  93.530  1.00 14.35           O  
ATOM   4370  CG  GLN A 291      10.732 -21.141  96.923  1.00 14.35           C  
ATOM   4371  HG2 GLN A 291      11.170 -20.563  97.736  1.00 14.35           H  
ATOM   4372  HG3 GLN A 291      11.536 -21.733  96.484  1.00 14.35           H  
ATOM   4373  CD  GLN A 291       9.689 -22.089  97.499  1.00 14.35           C  
ATOM   4374  NE2 GLN A 291       9.196 -21.857  98.695  1.00 14.35           N  
ATOM   4375 HE21 GLN A 291       8.498 -22.511  99.020  1.00 14.35           H  
ATOM   4376 HE22 GLN A 291       9.517 -21.076  99.248  1.00 14.35           H  
ATOM   4377  OE1 GLN A 291       9.292 -23.058  96.875  1.00 14.35           O  
ATOM   4378  N   GLN A 292      10.546 -21.047  92.964  1.00 14.62           N  
ATOM   4379  H   GLN A 292       9.598 -20.716  93.073  1.00 14.62           H  
ATOM   4380  CA  GLN A 292      10.708 -22.225  92.017  1.00 14.62           C  
ATOM   4381  HA  GLN A 292      11.710 -22.197  91.587  1.00 14.62           H  
ATOM   4382  C   GLN A 292       9.673 -22.235  90.813  1.00 14.62           C  
ATOM   4383  CB  GLN A 292      10.568 -23.532  92.825  1.00 14.62           C  
ATOM   4384  HB2 GLN A 292       9.534 -23.628  93.157  1.00 14.62           H  
ATOM   4385  HB3 GLN A 292      10.810 -24.353  92.150  1.00 14.62           H  
ATOM   4386  O   GLN A 292       8.937 -21.259  90.727  1.00 14.62           O  
ATOM   4387  CG  GLN A 292      11.482 -23.770  94.028  1.00 14.62           C  
ATOM   4388  HG2 GLN A 292      12.526 -23.689  93.724  1.00 14.62           H  
ATOM   4389  HG3 GLN A 292      11.272 -23.028  94.798  1.00 14.62           H  
ATOM   4390  CD  GLN A 292      11.230 -25.165  94.597  1.00 14.62           C  
ATOM   4391  NE2 GLN A 292      10.413 -25.307  95.615  1.00 14.62           N  
ATOM   4392 HE21 GLN A 292      10.243 -26.248  95.939  1.00 14.62           H  
ATOM   4393 HE22 GLN A 292       9.952 -24.507  96.024  1.00 14.62           H  
ATOM   4394  OE1 GLN A 292      11.705 -26.171  94.095  1.00 14.62           O  
ATOM   4395  N   GLN A 293       9.467 -23.206  89.864  1.00 14.64           N  
ATOM   4396  H   GLN A 293       8.794 -22.899  89.177  1.00 14.64           H  
ATOM   4397  CA  GLN A 293       9.943 -24.618  89.663  1.00 14.64           C  
ATOM   4398  HA  GLN A 293      10.975 -24.638  90.012  1.00 14.64           H  
ATOM   4399  C   GLN A 293       9.999 -25.266  88.211  1.00 14.64           C  
ATOM   4400  CB  GLN A 293       9.124 -25.576  90.568  1.00 14.64           C  
ATOM   4401  HB2 GLN A 293       8.853 -25.085  91.503  1.00 14.64           H  
ATOM   4402  HB3 GLN A 293       8.180 -25.847  90.095  1.00 14.64           H  
ATOM   4403  O   GLN A 293      11.095 -25.700  87.867  1.00 14.64           O  
ATOM   4404  CG  GLN A 293       9.889 -26.868  90.895  1.00 14.64           C  
ATOM   4405  HG2 GLN A 293      10.030 -27.459  89.989  1.00 14.64           H  
ATOM   4406  HG3 GLN A 293      10.872 -26.622  91.296  1.00 14.64           H  
ATOM   4407  CD  GLN A 293       9.133 -27.718  91.910  1.00 14.64           C  
ATOM   4408  NE2 GLN A 293       9.643 -27.888  93.109  1.00 14.64           N  
ATOM   4409 HE21 GLN A 293      10.516 -27.449  93.364  1.00 14.64           H  
ATOM   4410 HE22 GLN A 293       9.116 -28.483  93.732  1.00 14.64           H  
ATOM   4411  OE1 GLN A 293       8.049 -28.214  91.660  1.00 14.64           O  
ATOM   4412  N   PRO A 294       8.915 -25.473  87.398  1.00 15.48           N  
ATOM   4413  CA  PRO A 294       8.727 -26.736  86.595  1.00 15.48           C  
ATOM   4414  HA  PRO A 294       9.601 -27.382  86.681  1.00 15.48           H  
ATOM   4415  C   PRO A 294       8.333 -26.621  85.070  1.00 15.48           C  
ATOM   4416  CB  PRO A 294       7.543 -27.357  87.353  1.00 15.48           C  
ATOM   4417  HB2 PRO A 294       6.990 -28.088  86.763  1.00 15.48           H  
ATOM   4418  HB3 PRO A 294       7.900 -27.813  88.276  1.00 15.48           H  
ATOM   4419  O   PRO A 294       7.932 -25.541  84.655  1.00 15.48           O  
ATOM   4420  CG  PRO A 294       6.644 -26.161  87.686  1.00 15.48           C  
ATOM   4421  HG2 PRO A 294       5.874 -26.045  86.923  1.00 15.48           H  
ATOM   4422  HG3 PRO A 294       6.188 -26.288  88.668  1.00 15.48           H  
ATOM   4423  CD  PRO A 294       7.579 -24.948  87.656  1.00 15.48           C  
ATOM   4424  HD2 PRO A 294       7.510 -24.398  88.595  1.00 15.48           H  
ATOM   4425  HD3 PRO A 294       7.290 -24.285  86.841  1.00 15.48           H  
ATOM   4426  N   GLN A 295       8.266 -27.652  84.173  1.00 15.17           N  
ATOM   4427  H   GLN A 295       7.839 -27.333  83.316  1.00 15.17           H  
ATOM   4428  CA  GLN A 295       9.006 -28.947  84.033  1.00 15.17           C  
ATOM   4429  HA  GLN A 295      10.065 -28.704  84.119  1.00 15.17           H  
ATOM   4430  C   GLN A 295       8.859 -29.757  82.675  1.00 15.17           C  
ATOM   4431  CB  GLN A 295       8.658 -29.913  85.191  1.00 15.17           C  
ATOM   4432  HB2 GLN A 295       8.632 -29.359  86.129  1.00 15.17           H  
ATOM   4433  HB3 GLN A 295       7.677 -30.358  85.027  1.00 15.17           H  
ATOM   4434  O   GLN A 295       9.808 -30.463  82.342  1.00 15.17           O  
ATOM   4435  CG  GLN A 295       9.704 -31.018  85.416  1.00 15.17           C  
ATOM   4436  HG2 GLN A 295      10.699 -30.574  85.458  1.00 15.17           H  
ATOM   4437  HG3 GLN A 295       9.686 -31.730  84.591  1.00 15.17           H  
ATOM   4438  CD  GLN A 295       9.464 -31.757  86.729  1.00 15.17           C  
ATOM   4439  NE2 GLN A 295       8.744 -32.855  86.734  1.00 15.17           N  
ATOM   4440 HE21 GLN A 295       8.374 -33.245  85.879  1.00 15.17           H  
ATOM   4441 HE22 GLN A 295       8.610 -33.296  87.633  1.00 15.17           H  
ATOM   4442  OE1 GLN A 295       9.902 -31.344  87.788  1.00 15.17           O  
ATOM   4443  N   HIS A 296       7.738 -29.760  81.908  1.00 15.59           N  
ATOM   4444  H   HIS A 296       7.001 -29.104  82.124  1.00 15.59           H  
ATOM   4445  CA  HIS A 296       7.371 -30.853  80.928  1.00 15.59           C  
ATOM   4446  HA  HIS A 296       8.273 -31.343  80.561  1.00 15.59           H  
ATOM   4447  C   HIS A 296       6.537 -30.419  79.667  1.00 15.59           C  
ATOM   4448  CB  HIS A 296       6.512 -31.856  81.736  1.00 15.59           C  
ATOM   4449  HB2 HIS A 296       5.764 -31.304  82.305  1.00 15.59           H  
ATOM   4450  HB3 HIS A 296       5.957 -32.496  81.049  1.00 15.59           H  
ATOM   4451  O   HIS A 296       5.888 -29.384  79.771  1.00 15.59           O  
ATOM   4452  CG  HIS A 296       7.270 -32.762  82.681  1.00 15.59           C  
ATOM   4453  CD2 HIS A 296       6.758 -33.406  83.774  1.00 15.59           C  
ATOM   4454  HD2 HIS A 296       5.745 -33.325  84.138  1.00 15.59           H  
ATOM   4455  ND1 HIS A 296       8.569 -33.191  82.539  1.00 15.59           N  
ATOM   4456  HD1 HIS A 296       9.212 -32.870  81.829  1.00 15.59           H  
ATOM   4457  CE1 HIS A 296       8.835 -34.075  83.511  1.00 15.59           C  
ATOM   4458  HE1 HIS A 296       9.781 -34.577  83.651  1.00 15.59           H  
ATOM   4459  NE2 HIS A 296       7.764 -34.222  84.308  1.00 15.59           N  
ATOM   4460  N   THR A 297       6.372 -31.125  78.506  1.00 17.16           N  
ATOM   4461  H   THR A 297       5.719 -30.653  77.898  1.00 17.16           H  
ATOM   4462  CA  THR A 297       7.112 -32.253  77.830  1.00 17.16           C  
ATOM   4463  HA  THR A 297       8.175 -32.016  77.864  1.00 17.16           H  
ATOM   4464  C   THR A 297       6.803 -32.522  76.310  1.00 17.16           C  
ATOM   4465  CB  THR A 297       6.934 -33.608  78.561  1.00 17.16           C  
ATOM   4466  HB  THR A 297       5.902 -33.712  78.894  1.00 17.16           H  
ATOM   4467  O   THR A 297       7.765 -32.745  75.589  1.00 17.16           O  
ATOM   4468  CG2 THR A 297       7.338 -34.888  77.818  1.00 17.16           C  
ATOM   4469 HG21 THR A 297       8.353 -34.794  77.429  1.00 17.16           H  
ATOM   4470 HG22 THR A 297       6.662 -35.083  76.986  1.00 17.16           H  
ATOM   4471 HG23 THR A 297       7.282 -35.749  78.483  1.00 17.16           H  
ATOM   4472  OG1 THR A 297       7.797 -33.644  79.668  1.00 17.16           O  
ATOM   4473  HG1 THR A 297       7.753 -34.539  80.014  1.00 17.16           H  
ATOM   4474  N   ASP A 298       5.541 -32.604  75.822  1.00 16.30           N  
ATOM   4475  H   ASP A 298       4.806 -32.248  76.416  1.00 16.30           H  
ATOM   4476  CA  ASP A 298       5.081 -33.706  74.896  1.00 16.30           C  
ATOM   4477  HA  ASP A 298       5.917 -34.404  74.862  1.00 16.30           H  
ATOM   4478  C   ASP A 298       4.867 -33.445  73.330  1.00 16.30           C  
ATOM   4479  CB  ASP A 298       4.010 -34.481  75.710  1.00 16.30           C  
ATOM   4480  HB2 ASP A 298       3.086 -33.907  75.782  1.00 16.30           H  
ATOM   4481  HB3 ASP A 298       4.365 -34.554  76.738  1.00 16.30           H  
ATOM   4482  O   ASP A 298       5.875 -33.189  72.677  1.00 16.30           O  
ATOM   4483  CG  ASP A 298       3.705 -35.918  75.288  1.00 16.30           C  
ATOM   4484  OD1 ASP A 298       4.607 -36.572  74.730  1.00 16.30           O  
ATOM   4485  OD2 ASP A 298       2.570 -36.351  75.587  1.00 16.30           O  
ATOM   4486  N   PRO A 299       3.681 -33.522  72.636  1.00 16.72           N  
ATOM   4487  CA  PRO A 299       3.444 -34.542  71.564  1.00 16.72           C  
ATOM   4488  HA  PRO A 299       4.356 -35.128  71.446  1.00 16.72           H  
ATOM   4489  C   PRO A 299       2.943 -34.210  70.100  1.00 16.72           C  
ATOM   4490  CB  PRO A 299       2.389 -35.451  72.202  1.00 16.72           C  
ATOM   4491  HB2 PRO A 299       1.787 -35.980  71.463  1.00 16.72           H  
ATOM   4492  HB3 PRO A 299       2.873 -36.185  72.846  1.00 16.72           H  
ATOM   4493  O   PRO A 299       3.595 -34.631  69.151  1.00 16.72           O  
ATOM   4494  CG  PRO A 299       1.543 -34.475  73.034  1.00 16.72           C  
ATOM   4495  HG2 PRO A 299       1.273 -34.899  74.001  1.00 16.72           H  
ATOM   4496  HG3 PRO A 299       0.642 -34.196  72.489  1.00 16.72           H  
ATOM   4497  CD  PRO A 299       2.382 -33.208  73.183  1.00 16.72           C  
ATOM   4498  HD2 PRO A 299       2.423 -32.853  74.213  1.00 16.72           H  
ATOM   4499  HD3 PRO A 299       1.939 -32.415  72.579  1.00 16.72           H  
ATOM   4500  N   TYR A 300       1.726 -33.652  69.862  1.00 16.02           N  
ATOM   4501  H   TYR A 300       1.302 -33.215  70.668  1.00 16.02           H  
ATOM   4502  CA  TYR A 300       0.745 -34.253  68.886  1.00 16.02           C  
ATOM   4503  HA  TYR A 300       1.049 -35.294  68.776  1.00 16.02           H  
ATOM   4504  C   TYR A 300       0.566 -33.789  67.393  1.00 16.02           C  
ATOM   4505  CB  TYR A 300      -0.666 -34.275  69.526  1.00 16.02           C  
ATOM   4506  HB2 TYR A 300      -0.833 -33.335  70.052  1.00 16.02           H  
ATOM   4507  HB3 TYR A 300      -1.411 -34.322  68.732  1.00 16.02           H  
ATOM   4508  O   TYR A 300       0.689 -34.620  66.504  1.00 16.02           O  
ATOM   4509  CG  TYR A 300      -1.000 -35.444  70.436  1.00 16.02           C  
ATOM   4510  CD1 TYR A 300      -0.897 -36.762  69.948  1.00 16.02           C  
ATOM   4511  HD1 TYR A 300      -0.566 -36.942  68.936  1.00 16.02           H  
ATOM   4512  CD2 TYR A 300      -1.492 -35.220  71.738  1.00 16.02           C  
ATOM   4513  HD2 TYR A 300      -1.625 -34.211  72.100  1.00 16.02           H  
ATOM   4514  CE1 TYR A 300      -1.217 -37.851  70.782  1.00 16.02           C  
ATOM   4515  HE1 TYR A 300      -1.121 -38.865  70.421  1.00 16.02           H  
ATOM   4516  CE2 TYR A 300      -1.771 -36.306  72.589  1.00 16.02           C  
ATOM   4517  HE2 TYR A 300      -2.099 -36.130  73.603  1.00 16.02           H  
ATOM   4518  OH  TYR A 300      -1.894 -38.680  72.927  1.00 16.02           O  
ATOM   4519  HH  TYR A 300      -2.046 -38.394  73.831  1.00 16.02           H  
ATOM   4520  CZ  TYR A 300      -1.628 -37.627  72.111  1.00 16.02           C  
ATOM   4521  N   GLY A 301       0.068 -32.565  67.120  1.00 15.40           N  
ATOM   4522  H   GLY A 301       0.341 -31.870  67.800  1.00 15.40           H  
ATOM   4523  CA  GLY A 301      -1.273 -32.284  66.503  1.00 15.40           C  
ATOM   4524  HA2 GLY A 301      -2.005 -32.846  67.083  1.00 15.40           H  
ATOM   4525  HA3 GLY A 301      -1.484 -31.236  66.715  1.00 15.40           H  
ATOM   4526  C   GLY A 301      -1.701 -32.519  65.013  1.00 15.40           C  
ATOM   4527  O   GLY A 301      -1.904 -33.651  64.590  1.00 15.40           O  
ATOM   4528  N   TYR A 302      -2.139 -31.430  64.335  1.00 15.19           N  
ATOM   4529  H   TYR A 302      -1.748 -30.545  64.621  1.00 15.19           H  
ATOM   4530  CA  TYR A 302      -3.436 -31.327  63.588  1.00 15.19           C  
ATOM   4531  HA  TYR A 302      -3.936 -32.291  63.679  1.00 15.19           H  
ATOM   4532  C   TYR A 302      -3.387 -31.081  62.033  1.00 15.19           C  
ATOM   4533  CB  TYR A 302      -4.318 -30.303  64.350  1.00 15.19           C  
ATOM   4534  HB2 TYR A 302      -3.687 -29.518  64.767  1.00 15.19           H  
ATOM   4535  HB3 TYR A 302      -5.009 -29.796  63.677  1.00 15.19           H  
ATOM   4536  O   TYR A 302      -2.395 -31.408  61.397  1.00 15.19           O  
ATOM   4537  CG  TYR A 302      -5.169 -30.907  65.455  1.00 15.19           C  
ATOM   4538  CD1 TYR A 302      -6.430 -31.456  65.143  1.00 15.19           C  
ATOM   4539  HD1 TYR A 302      -6.791 -31.465  64.125  1.00 15.19           H  
ATOM   4540  CD2 TYR A 302      -4.724 -30.898  66.792  1.00 15.19           C  
ATOM   4541  HD2 TYR A 302      -3.767 -30.461  67.037  1.00 15.19           H  
ATOM   4542  CE1 TYR A 302      -7.241 -31.995  66.158  1.00 15.19           C  
ATOM   4543  HE1 TYR A 302      -8.207 -32.414  65.920  1.00 15.19           H  
ATOM   4544  CE2 TYR A 302      -5.531 -31.442  67.812  1.00 15.19           C  
ATOM   4545  HE2 TYR A 302      -5.188 -31.432  68.836  1.00 15.19           H  
ATOM   4546  OH  TYR A 302      -7.583 -32.506  68.474  1.00 15.19           O  
ATOM   4547  HH  TYR A 302      -7.163 -32.454  69.336  1.00 15.19           H  
ATOM   4548  CZ  TYR A 302      -6.795 -31.990  67.495  1.00 15.19           C  
ATOM   4549  N   GLN A 303      -4.491 -30.614  61.391  1.00 14.68           N  
ATOM   4550  H   GLN A 303      -5.127 -30.091  61.976  1.00 14.68           H  
ATOM   4551  CA  GLN A 303      -5.208 -31.429  60.372  1.00 14.68           C  
ATOM   4552  HA  GLN A 303      -4.549 -32.231  60.039  1.00 14.68           H  
ATOM   4553  C   GLN A 303      -5.815 -30.781  59.075  1.00 14.68           C  
ATOM   4554  CB  GLN A 303      -6.375 -32.048  61.181  1.00 14.68           C  
ATOM   4555  HB2 GLN A 303      -7.020 -31.230  61.503  1.00 14.68           H  
ATOM   4556  HB3 GLN A 303      -5.966 -32.518  62.075  1.00 14.68           H  
ATOM   4557  O   GLN A 303      -6.121 -31.540  58.161  1.00 14.68           O  
ATOM   4558  CG  GLN A 303      -7.259 -33.104  60.491  1.00 14.68           C  
ATOM   4559  HG2 GLN A 303      -6.647 -33.969  60.233  1.00 14.68           H  
ATOM   4560  HG3 GLN A 303      -7.699 -32.704  59.578  1.00 14.68           H  
ATOM   4561  CD  GLN A 303      -8.429 -33.548  61.365  1.00 14.68           C  
ATOM   4562  NE2 GLN A 303      -9.058 -34.659  61.052  1.00 14.68           N  
ATOM   4563 HE21 GLN A 303      -8.783 -35.189  60.237  1.00 14.68           H  
ATOM   4564 HE22 GLN A 303      -9.849 -34.897  61.633  1.00 14.68           H  
ATOM   4565  OE1 GLN A 303      -8.820 -32.908  62.328  1.00 14.68           O  
ATOM   4566  N   GLN A 304      -6.139 -29.477  58.995  1.00 14.67           N  
ATOM   4567  H   GLN A 304      -5.730 -28.850  59.674  1.00 14.67           H  
ATOM   4568  CA  GLN A 304      -7.373 -28.995  58.290  1.00 14.67           C  
ATOM   4569  HA  GLN A 304      -8.081 -29.816  58.404  1.00 14.67           H  
ATOM   4570  C   GLN A 304      -7.362 -28.764  56.734  1.00 14.67           C  
ATOM   4571  CB  GLN A 304      -7.955 -27.814  59.097  1.00 14.67           C  
ATOM   4572  HB2 GLN A 304      -7.457 -27.755  60.064  1.00 14.67           H  
ATOM   4573  HB3 GLN A 304      -7.778 -26.876  58.571  1.00 14.67           H  
ATOM   4574  O   GLN A 304      -6.395 -29.110  56.069  1.00 14.67           O  
ATOM   4575  CG  GLN A 304      -9.462 -28.000  59.358  1.00 14.67           C  
ATOM   4576  HG2 GLN A 304      -9.634 -28.984  59.795  1.00 14.67           H  
ATOM   4577  HG3 GLN A 304     -10.008 -27.950  58.416  1.00 14.67           H  
ATOM   4578  CD  GLN A 304     -10.055 -26.969  60.313  1.00 14.67           C  
ATOM   4579  NE2 GLN A 304     -11.361 -26.943  60.452  1.00 14.67           N  
ATOM   4580 HE21 GLN A 304     -11.731 -26.228  61.061  1.00 14.67           H  
ATOM   4581 HE22 GLN A 304     -11.948 -27.560  59.908  1.00 14.67           H  
ATOM   4582  OE1 GLN A 304      -9.375 -26.189  60.958  1.00 14.67           O  
ATOM   4583  N   GLN A 305      -8.479 -28.265  56.143  1.00 15.69           N  
ATOM   4584  H   GLN A 305      -9.129 -27.793  56.755  1.00 15.69           H  
ATOM   4585  CA  GLN A 305      -9.116 -28.860  54.929  1.00 15.69           C  
ATOM   4586  HA  GLN A 305      -8.578 -29.774  54.679  1.00 15.69           H  
ATOM   4587  C   GLN A 305      -9.274 -28.088  53.574  1.00 15.69           C  
ATOM   4588  CB  GLN A 305     -10.559 -29.250  55.318  1.00 15.69           C  
ATOM   4589  HB2 GLN A 305     -11.111 -29.512  54.415  1.00 15.69           H  
ATOM   4590  HB3 GLN A 305     -11.040 -28.373  55.752  1.00 15.69           H  
ATOM   4591  O   GLN A 305      -9.069 -28.715  52.542  1.00 15.69           O  
ATOM   4592  CG  GLN A 305     -10.732 -30.408  56.303  1.00 15.69           C  
ATOM   4593  HG2 GLN A 305     -10.442 -31.343  55.825  1.00 15.69           H  
ATOM   4594  HG3 GLN A 305     -10.108 -30.252  57.183  1.00 15.69           H  
ATOM   4595  CD  GLN A 305     -12.191 -30.479  56.746  1.00 15.69           C  
ATOM   4596  NE2 GLN A 305     -13.073 -31.054  55.958  1.00 15.69           N  
ATOM   4597 HE21 GLN A 305     -12.811 -31.322  55.021  1.00 15.69           H  
ATOM   4598 HE22 GLN A 305     -14.041 -30.934  56.223  1.00 15.69           H  
ATOM   4599  OE1 GLN A 305     -12.561 -29.980  57.797  1.00 15.69           O  
ATOM   4600  N   ASP A 306      -9.816 -26.858  53.535  1.00 16.35           N  
ATOM   4601  H   ASP A 306      -9.742 -26.303  54.375  1.00 16.35           H  
ATOM   4602  CA  ASP A 306     -10.989 -26.494  52.662  1.00 16.35           C  
ATOM   4603  HA  ASP A 306     -11.287 -27.368  52.083  1.00 16.35           H  
ATOM   4604  C   ASP A 306     -10.717 -25.316  51.641  1.00 16.35           C  
ATOM   4605  CB  ASP A 306     -12.089 -26.171  53.705  1.00 16.35           C  
ATOM   4606  HB2 ASP A 306     -11.858 -26.659  54.652  1.00 16.35           H  
ATOM   4607  HB3 ASP A 306     -12.061 -25.106  53.932  1.00 16.35           H  
ATOM   4608  O   ASP A 306      -9.547 -24.955  51.511  1.00 16.35           O  
ATOM   4609  CG  ASP A 306     -13.511 -26.625  53.377  1.00 16.35           C  
ATOM   4610  OD1 ASP A 306     -13.674 -27.494  52.496  1.00 16.35           O  
ATOM   4611  OD2 ASP A 306     -14.423 -26.113  54.064  1.00 16.35           O  
ATOM   4612  N   PRO A 307     -11.671 -24.547  51.018  1.00 15.82           N  
ATOM   4613  CA  PRO A 307     -12.961 -24.865  50.341  1.00 15.82           C  
ATOM   4614  HA  PRO A 307     -13.112 -25.945  50.339  1.00 15.82           H  
ATOM   4615  C   PRO A 307     -13.228 -24.332  48.877  1.00 15.82           C  
ATOM   4616  CB  PRO A 307     -14.044 -24.211  51.222  1.00 15.82           C  
ATOM   4617  HB2 PRO A 307     -14.585 -24.957  51.804  1.00 15.82           H  
ATOM   4618  HB3 PRO A 307     -14.786 -23.678  50.627  1.00 15.82           H  
ATOM   4619  O   PRO A 307     -13.657 -25.108  48.028  1.00 15.82           O  
ATOM   4620  CG  PRO A 307     -13.293 -23.233  52.133  1.00 15.82           C  
ATOM   4621  HG2 PRO A 307     -13.708 -22.226  52.092  1.00 15.82           H  
ATOM   4622  HG3 PRO A 307     -13.334 -23.581  53.165  1.00 15.82           H  
ATOM   4623  CD  PRO A 307     -11.860 -23.234  51.607  1.00 15.82           C  
ATOM   4624  HD2 PRO A 307     -11.163 -23.045  52.423  1.00 15.82           H  
ATOM   4625  HD3 PRO A 307     -11.735 -22.467  50.842  1.00 15.82           H  
ATOM   4626  N   TYR A 308     -13.149 -23.011  48.584  1.00 17.35           N  
ATOM   4627  H   TYR A 308     -12.648 -22.436  49.246  1.00 17.35           H  
ATOM   4628  CA  TYR A 308     -14.021 -22.276  47.600  1.00 17.35           C  
ATOM   4629  HA  TYR A 308     -14.831 -22.940  47.298  1.00 17.35           H  
ATOM   4630  C   TYR A 308     -13.332 -21.731  46.303  1.00 17.35           C  
ATOM   4631  CB  TYR A 308     -14.596 -21.037  48.333  1.00 17.35           C  
ATOM   4632  HB2 TYR A 308     -13.749 -20.448  48.684  1.00 17.35           H  
ATOM   4633  HB3 TYR A 308     -15.112 -20.395  47.619  1.00 17.35           H  
ATOM   4634  O   TYR A 308     -12.120 -21.565  46.316  1.00 17.35           O  
ATOM   4635  CG  TYR A 308     -15.553 -21.247  49.498  1.00 17.35           C  
ATOM   4636  CD1 TYR A 308     -16.783 -21.914  49.323  1.00 17.35           C  
ATOM   4637  HD1 TYR A 308     -17.047 -22.339  48.366  1.00 17.35           H  
ATOM   4638  CD2 TYR A 308     -15.237 -20.702  50.758  1.00 17.35           C  
ATOM   4639  HD2 TYR A 308     -14.311 -20.164  50.894  1.00 17.35           H  
ATOM   4640  CE1 TYR A 308     -17.670 -22.067  50.406  1.00 17.35           C  
ATOM   4641  HE1 TYR A 308     -18.602 -22.597  50.283  1.00 17.35           H  
ATOM   4642  CE2 TYR A 308     -16.104 -20.882  51.853  1.00 17.35           C  
ATOM   4643  HE2 TYR A 308     -15.837 -20.491  52.823  1.00 17.35           H  
ATOM   4644  OH  TYR A 308     -18.164 -21.755  52.729  1.00 17.35           O  
ATOM   4645  HH  TYR A 308     -17.767 -21.462  53.553  1.00 17.35           H  
ATOM   4646  CZ  TYR A 308     -17.323 -21.571  51.678  1.00 17.35           C  
ATOM   4647  N   ALA A 309     -13.989 -21.246  45.213  1.00 15.37           N  
ATOM   4648  H   ALA A 309     -13.326 -20.819  44.582  1.00 15.37           H  
ATOM   4649  CA  ALA A 309     -15.295 -21.572  44.566  1.00 15.37           C  
ATOM   4650  HA  ALA A 309     -15.290 -22.632  44.310  1.00 15.37           H  
ATOM   4651  C   ALA A 309     -15.649 -20.794  43.248  1.00 15.37           C  
ATOM   4652  CB  ALA A 309     -16.481 -21.308  45.505  1.00 15.37           C  
ATOM   4653  HB1 ALA A 309     -16.475 -20.276  45.854  1.00 15.37           H  
ATOM   4654  HB2 ALA A 309     -16.463 -22.008  46.340  1.00 15.37           H  
ATOM   4655  HB3 ALA A 309     -17.414 -21.483  44.969  1.00 15.37           H  
ATOM   4656  O   ALA A 309     -16.404 -21.327  42.440  1.00 15.37           O  
ATOM   4657  N   TYR A 310     -15.246 -19.524  43.055  1.00 16.36           N  
ATOM   4658  H   TYR A 310     -14.558 -19.138  43.687  1.00 16.36           H  
ATOM   4659  CA  TYR A 310     -15.886 -18.578  42.091  1.00 16.36           C  
ATOM   4660  HA  TYR A 310     -16.933 -18.866  42.002  1.00 16.36           H  
ATOM   4661  C   TYR A 310     -15.282 -18.553  40.654  1.00 16.36           C  
ATOM   4662  CB  TYR A 310     -15.796 -17.144  42.672  1.00 16.36           C  
ATOM   4663  HB2 TYR A 310     -14.806 -16.999  43.105  1.00 16.36           H  
ATOM   4664  HB3 TYR A 310     -15.861 -16.434  41.848  1.00 16.36           H  
ATOM   4665  O   TYR A 310     -14.090 -18.796  40.524  1.00 16.36           O  
ATOM   4666  CG  TYR A 310     -16.844 -16.733  43.698  1.00 16.36           C  
ATOM   4667  CD1 TYR A 310     -17.869 -15.835  43.331  1.00 16.36           C  
ATOM   4668  HD1 TYR A 310     -17.918 -15.443  42.326  1.00 16.36           H  
ATOM   4669  CD2 TYR A 310     -16.759 -17.180  45.032  1.00 16.36           C  
ATOM   4670  HD2 TYR A 310     -15.955 -17.839  45.326  1.00 16.36           H  
ATOM   4671  CE1 TYR A 310     -18.824 -15.417  44.275  1.00 16.36           C  
ATOM   4672  HE1 TYR A 310     -19.607 -14.728  43.993  1.00 16.36           H  
ATOM   4673  CE2 TYR A 310     -17.707 -16.755  45.985  1.00 16.36           C  
ATOM   4674  HE2 TYR A 310     -17.635 -17.101  47.006  1.00 16.36           H  
ATOM   4675  OH  TYR A 310     -19.665 -15.462  46.516  1.00 16.36           O  
ATOM   4676  HH  TYR A 310     -19.485 -15.818  47.389  1.00 16.36           H  
ATOM   4677  CZ  TYR A 310     -18.745 -15.874  45.605  1.00 16.36           C  
ATOM   4678  N   GLN A 311     -15.961 -18.131  39.556  1.00 15.28           N  
ATOM   4679  H   GLN A 311     -15.345 -18.043  38.761  1.00 15.28           H  
ATOM   4680  CA  GLN A 311     -17.408 -18.206  39.210  1.00 15.28           C  
ATOM   4681  HA  GLN A 311     -17.735 -19.224  39.419  1.00 15.28           H  
ATOM   4682  C   GLN A 311     -17.780 -17.922  37.715  1.00 15.28           C  
ATOM   4683  CB  GLN A 311     -18.273 -17.247  40.065  1.00 15.28           C  
ATOM   4684  HB2 GLN A 311     -18.105 -17.437  41.126  1.00 15.28           H  
ATOM   4685  HB3 GLN A 311     -17.991 -16.215  39.857  1.00 15.28           H  
ATOM   4686  O   GLN A 311     -18.617 -18.650  37.191  1.00 15.28           O  
ATOM   4687  CG  GLN A 311     -19.786 -17.433  39.833  1.00 15.28           C  
ATOM   4688  HG2 GLN A 311     -20.053 -18.468  40.047  1.00 15.28           H  
ATOM   4689  HG3 GLN A 311     -20.047 -17.229  38.794  1.00 15.28           H  
ATOM   4690  CD  GLN A 311     -20.627 -16.503  40.697  1.00 15.28           C  
ATOM   4691  NE2 GLN A 311     -21.313 -17.006  41.698  1.00 15.28           N  
ATOM   4692 HE21 GLN A 311     -21.276 -17.995  41.900  1.00 15.28           H  
ATOM   4693 HE22 GLN A 311     -21.840 -16.346  42.252  1.00 15.28           H  
ATOM   4694  OE1 GLN A 311     -20.681 -15.301  40.494  1.00 15.28           O  
ATOM   4695  N   GLN A 312     -17.331 -16.820  37.081  1.00 16.18           N  
ATOM   4696  H   GLN A 312     -16.518 -16.353  37.457  1.00 16.18           H  
ATOM   4697  CA  GLN A 312     -18.202 -15.978  36.197  1.00 16.18           C  
ATOM   4698  HA  GLN A 312     -19.139 -16.519  36.063  1.00 16.18           H  
ATOM   4699  C   GLN A 312     -17.679 -15.728  34.724  1.00 16.18           C  
ATOM   4700  CB  GLN A 312     -18.520 -14.714  37.036  1.00 16.18           C  
ATOM   4701  HB2 GLN A 312     -18.152 -14.825  38.056  1.00 16.18           H  
ATOM   4702  HB3 GLN A 312     -17.986 -13.849  36.644  1.00 16.18           H  
ATOM   4703  O   GLN A 312     -16.630 -16.279  34.408  1.00 16.18           O  
ATOM   4704  CG  GLN A 312     -20.034 -14.465  37.147  1.00 16.18           C  
ATOM   4705  HG2 GLN A 312     -20.515 -14.577  36.176  1.00 16.18           H  
ATOM   4706  HG3 GLN A 312     -20.473 -15.215  37.805  1.00 16.18           H  
ATOM   4707  CD  GLN A 312     -20.367 -13.078  37.671  1.00 16.18           C  
ATOM   4708  NE2 GLN A 312     -20.761 -12.942  38.914  1.00 16.18           N  
ATOM   4709 HE21 GLN A 312     -20.800 -13.741  39.530  1.00 16.18           H  
ATOM   4710 HE22 GLN A 312     -20.959 -11.997  39.210  1.00 16.18           H  
ATOM   4711  OE1 GLN A 312     -20.282 -12.091  36.965  1.00 16.18           O  
ATOM   4712  N   PRO A 313     -18.372 -15.022  33.770  1.00 15.92           N  
ATOM   4713  CA  PRO A 313     -19.288 -15.717  32.830  1.00 15.92           C  
ATOM   4714  HA  PRO A 313     -19.173 -16.797  32.924  1.00 15.92           H  
ATOM   4715  C   PRO A 313     -19.309 -15.374  31.297  1.00 15.92           C  
ATOM   4716  CB  PRO A 313     -20.657 -15.296  33.379  1.00 15.92           C  
ATOM   4717  HB2 PRO A 313     -21.477 -15.491  32.688  1.00 15.92           H  
ATOM   4718  HB3 PRO A 313     -20.848 -15.804  34.325  1.00 15.92           H  
ATOM   4719  O   PRO A 313     -20.095 -15.998  30.589  1.00 15.92           O  
ATOM   4720  CG  PRO A 313     -20.449 -13.795  33.599  1.00 15.92           C  
ATOM   4721  HG2 PRO A 313     -20.653 -13.257  32.674  1.00 15.92           H  
ATOM   4722  HG3 PRO A 313     -21.088 -13.407  34.393  1.00 15.92           H  
ATOM   4723  CD  PRO A 313     -18.961 -13.690  33.949  1.00 15.92           C  
ATOM   4724  HD2 PRO A 313     -18.481 -12.990  33.265  1.00 15.92           H  
ATOM   4725  HD3 PRO A 313     -18.850 -13.281  34.953  1.00 15.92           H  
ATOM   4726  N   VAL A 314     -18.615 -14.348  30.778  1.00 16.19           N  
ATOM   4727  H   VAL A 314     -17.880 -13.951  31.345  1.00 16.19           H  
ATOM   4728  CA  VAL A 314     -18.937 -13.628  29.496  1.00 16.19           C  
ATOM   4729  HA  VAL A 314     -20.003 -13.745  29.300  1.00 16.19           H  
ATOM   4730  C   VAL A 314     -18.217 -14.142  28.213  1.00 16.19           C  
ATOM   4731  CB  VAL A 314     -18.642 -12.112  29.675  1.00 16.19           C  
ATOM   4732  HB  VAL A 314     -18.382 -11.685  28.706  1.00 16.19           H  
ATOM   4733  O   VAL A 314     -17.125 -14.675  28.347  1.00 16.19           O  
ATOM   4734  CG1 VAL A 314     -19.871 -11.367  30.218  1.00 16.19           C  
ATOM   4735 HG11 VAL A 314     -20.047 -11.639  31.259  1.00 16.19           H  
ATOM   4736 HG12 VAL A 314     -19.695 -10.293  30.160  1.00 16.19           H  
ATOM   4737 HG13 VAL A 314     -20.758 -11.605  29.631  1.00 16.19           H  
ATOM   4738  CG2 VAL A 314     -17.443 -11.770  30.569  1.00 16.19           C  
ATOM   4739 HG21 VAL A 314     -17.213 -10.709  30.470  1.00 16.19           H  
ATOM   4740 HG22 VAL A 314     -16.572 -12.338  30.241  1.00 16.19           H  
ATOM   4741 HG23 VAL A 314     -17.649 -11.981  31.618  1.00 16.19           H  
ATOM   4742  N   GLN A 315     -18.690 -13.970  26.949  1.00 15.85           N  
ATOM   4743  H   GLN A 315     -18.031 -14.290  26.253  1.00 15.85           H  
ATOM   4744  CA  GLN A 315     -20.054 -13.648  26.435  1.00 15.85           C  
ATOM   4745  HA  GLN A 315     -20.762 -14.202  27.052  1.00 15.85           H  
ATOM   4746  C   GLN A 315     -20.372 -14.028  24.945  1.00 15.85           C  
ATOM   4747  CB  GLN A 315     -20.381 -12.145  26.564  1.00 15.85           C  
ATOM   4748  HB2 GLN A 315     -19.996 -11.736  27.498  1.00 15.85           H  
ATOM   4749  HB3 GLN A 315     -19.891 -11.596  25.759  1.00 15.85           H  
ATOM   4750  O   GLN A 315     -21.393 -14.672  24.726  1.00 15.85           O  
ATOM   4751  CG  GLN A 315     -21.896 -11.862  26.579  1.00 15.85           C  
ATOM   4752  HG2 GLN A 315     -22.317 -12.224  27.517  1.00 15.85           H  
ATOM   4753  HG3 GLN A 315     -22.389 -12.398  25.768  1.00 15.85           H  
ATOM   4754  CD  GLN A 315     -22.229 -10.376  26.434  1.00 15.85           C  
ATOM   4755  NE2 GLN A 315     -23.490 -10.018  26.359  1.00 15.85           N  
ATOM   4756 HE21 GLN A 315     -23.647  -9.038  26.168  1.00 15.85           H  
ATOM   4757 HE22 GLN A 315     -24.227 -10.709  26.338  1.00 15.85           H  
ATOM   4758  OE1 GLN A 315     -21.377  -9.511  26.336  1.00 15.85           O  
ATOM   4759  N   GLN A 316     -19.624 -13.547  23.931  1.00 16.22           N  
ATOM   4760  H   GLN A 316     -18.726 -13.142  24.155  1.00 16.22           H  
ATOM   4761  CA  GLN A 316     -20.092 -13.287  22.529  1.00 16.22           C  
ATOM   4762  HA  GLN A 316     -21.074 -13.732  22.369  1.00 16.22           H  
ATOM   4763  C   GLN A 316     -19.141 -13.854  21.428  1.00 16.22           C  
ATOM   4764  CB  GLN A 316     -20.197 -11.750  22.383  1.00 16.22           C  
ATOM   4765  HB2 GLN A 316     -19.316 -11.279  22.820  1.00 16.22           H  
ATOM   4766  HB3 GLN A 316     -20.197 -11.474  21.328  1.00 16.22           H  
ATOM   4767  O   GLN A 316     -18.033 -14.239  21.779  1.00 16.22           O  
ATOM   4768  CG  GLN A 316     -21.457 -11.153  23.018  1.00 16.22           C  
ATOM   4769  HG2 GLN A 316     -22.334 -11.722  22.711  1.00 16.22           H  
ATOM   4770  HG3 GLN A 316     -21.362 -11.227  24.102  1.00 16.22           H  
ATOM   4771  CD  GLN A 316     -21.673  -9.690  22.642  1.00 16.22           C  
ATOM   4772  NE2 GLN A 316     -21.429  -8.741  23.518  1.00 16.22           N  
ATOM   4773 HE21 GLN A 316     -21.455  -7.802  23.147  1.00 16.22           H  
ATOM   4774 HE22 GLN A 316     -21.074  -8.945  24.441  1.00 16.22           H  
ATOM   4775  OE1 GLN A 316     -22.114  -9.379  21.554  1.00 16.22           O  
ATOM   4776  N   GLN A 317     -19.447 -13.935  20.110  1.00 16.13           N  
ATOM   4777  H   GLN A 317     -18.650 -14.208  19.554  1.00 16.13           H  
ATOM   4778  CA  GLN A 317     -20.744 -13.878  19.380  1.00 16.13           C  
ATOM   4779  HA  GLN A 317     -21.511 -14.270  20.048  1.00 16.13           H  
ATOM   4780  C   GLN A 317     -20.802 -14.746  18.085  1.00 16.13           C  
ATOM   4781  CB  GLN A 317     -21.148 -12.436  18.958  1.00 16.13           C  
ATOM   4782  HB2 GLN A 317     -20.452 -11.684  19.330  1.00 16.13           H  
ATOM   4783  HB3 GLN A 317     -21.094 -12.342  17.874  1.00 16.13           H  
ATOM   4784  O   GLN A 317     -21.714 -15.560  17.956  1.00 16.13           O  
ATOM   4785  CG  GLN A 317     -22.594 -12.092  19.355  1.00 16.13           C  
ATOM   4786  HG2 GLN A 317     -23.229 -12.962  19.184  1.00 16.13           H  
ATOM   4787  HG3 GLN A 317     -22.638 -11.839  20.414  1.00 16.13           H  
ATOM   4788  CD  GLN A 317     -23.165 -10.944  18.522  1.00 16.13           C  
ATOM   4789  NE2 GLN A 317     -23.082  -9.712  18.962  1.00 16.13           N  
ATOM   4790 HE21 GLN A 317     -22.575  -9.503  19.810  1.00 16.13           H  
ATOM   4791 HE22 GLN A 317     -23.303  -8.987  18.295  1.00 16.13           H  
ATOM   4792  OE1 GLN A 317     -23.719 -11.152  17.458  1.00 16.13           O  
ATOM   4793  N   ALA A 318     -19.904 -14.530  17.106  1.00 17.55           N  
ATOM   4794  H   ALA A 318     -19.120 -13.930  17.316  1.00 17.55           H  
ATOM   4795  CA  ALA A 318     -20.194 -14.681  15.658  1.00 17.55           C  
ATOM   4796  HA  ALA A 318     -21.187 -15.114  15.538  1.00 17.55           H  
ATOM   4797  C   ALA A 318     -19.183 -15.589  14.887  1.00 17.55           C  
ATOM   4798  CB  ALA A 318     -20.220 -13.247  15.085  1.00 17.55           C  
ATOM   4799  HB1 ALA A 318     -21.123 -13.103  14.492  1.00 17.55           H  
ATOM   4800  HB2 ALA A 318     -20.231 -12.490  15.869  1.00 17.55           H  
ATOM   4801  HB3 ALA A 318     -19.335 -13.064  14.475  1.00 17.55           H  
ATOM   4802  O   ALA A 318     -18.144 -15.924  15.441  1.00 17.55           O  
ATOM   4803  N   HIS A 319     -19.366 -16.013  13.618  1.00 17.77           N  
ATOM   4804  H   HIS A 319     -18.562 -16.511  13.263  1.00 17.77           H  
ATOM   4805  CA  HIS A 319     -20.588 -16.080  12.783  1.00 17.77           C  
ATOM   4806  HA  HIS A 319     -21.406 -16.329  13.459  1.00 17.77           H  
ATOM   4807  C   HIS A 319     -20.588 -17.171  11.662  1.00 17.77           C  
ATOM   4808  CB  HIS A 319     -20.922 -14.727  12.108  1.00 17.77           C  
ATOM   4809  HB2 HIS A 319     -20.374 -13.909  12.576  1.00 17.77           H  
ATOM   4810  HB3 HIS A 319     -20.605 -14.733  11.065  1.00 17.77           H  
ATOM   4811  O   HIS A 319     -21.616 -17.844  11.539  1.00 17.77           O  
ATOM   4812  CG  HIS A 319     -22.399 -14.422  12.120  1.00 17.77           C  
ATOM   4813  CD2 HIS A 319     -22.990 -13.201  12.316  1.00 17.77           C  
ATOM   4814  HD2 HIS A 319     -22.478 -12.267  12.492  1.00 17.77           H  
ATOM   4815  ND1 HIS A 319     -23.410 -15.338  11.934  1.00 17.77           N  
ATOM   4816  HD1 HIS A 319     -23.279 -16.325  11.762  1.00 17.77           H  
ATOM   4817  CE1 HIS A 319     -24.581 -14.688  12.029  1.00 17.77           C  
ATOM   4818  HE1 HIS A 319     -25.555 -15.144  11.932  1.00 17.77           H  
ATOM   4819  NE2 HIS A 319     -24.377 -13.383  12.255  1.00 17.77           N  
ATOM   4820  N   PRO A 320     -19.544 -17.316  10.803  1.00 16.84           N  
ATOM   4821  CA  PRO A 320     -19.596 -18.068   9.523  1.00 16.84           C  
ATOM   4822  HA  PRO A 320     -20.601 -18.433   9.310  1.00 16.84           H  
ATOM   4823  C   PRO A 320     -18.599 -19.268   9.494  1.00 16.84           C  
ATOM   4824  CB  PRO A 320     -19.225 -16.957   8.536  1.00 16.84           C  
ATOM   4825  HB2 PRO A 320     -18.925 -17.320   7.554  1.00 16.84           H  
ATOM   4826  HB3 PRO A 320     -20.066 -16.270   8.432  1.00 16.84           H  
ATOM   4827  O   PRO A 320     -17.949 -19.515  10.501  1.00 16.84           O  
ATOM   4828  CG  PRO A 320     -18.069 -16.243   9.239  1.00 16.84           C  
ATOM   4829  HG2 PRO A 320     -18.038 -15.187   8.972  1.00 16.84           H  
ATOM   4830  HG3 PRO A 320     -17.123 -16.726   8.992  1.00 16.84           H  
ATOM   4831  CD  PRO A 320     -18.371 -16.437  10.727  1.00 16.84           C  
ATOM   4832  HD2 PRO A 320     -17.520 -16.910  11.217  1.00 16.84           H  
ATOM   4833  HD3 PRO A 320     -18.545 -15.461  11.179  1.00 16.84           H  
ATOM   4834  N   GLN A 321     -18.374 -20.072   8.436  1.00 15.94           N  
ATOM   4835  H   GLN A 321     -17.651 -20.744   8.652  1.00 15.94           H  
ATOM   4836  CA  GLN A 321     -19.127 -20.407   7.205  1.00 15.94           C  
ATOM   4837  HA  GLN A 321     -20.181 -20.217   7.403  1.00 15.94           H  
ATOM   4838  C   GLN A 321     -18.988 -21.939   6.917  1.00 15.94           C  
ATOM   4839  CB  GLN A 321     -18.681 -19.547   5.994  1.00 15.94           C  
ATOM   4840  HB2 GLN A 321     -18.012 -18.745   6.307  1.00 15.94           H  
ATOM   4841  HB3 GLN A 321     -18.105 -20.153   5.296  1.00 15.94           H  
ATOM   4842  O   GLN A 321     -18.721 -22.698   7.841  1.00 15.94           O  
ATOM   4843  CG  GLN A 321     -19.914 -18.949   5.280  1.00 15.94           C  
ATOM   4844  HG2 GLN A 321     -20.376 -18.204   5.927  1.00 15.94           H  
ATOM   4845  HG3 GLN A 321     -20.645 -19.736   5.099  1.00 15.94           H  
ATOM   4846  CD  GLN A 321     -19.594 -18.313   3.928  1.00 15.94           C  
ATOM   4847  NE2 GLN A 321     -20.248 -17.238   3.547  1.00 15.94           N  
ATOM   4848 HE21 GLN A 321     -19.948 -16.855   2.662  1.00 15.94           H  
ATOM   4849 HE22 GLN A 321     -20.884 -16.754   4.163  1.00 15.94           H  
ATOM   4850  OE1 GLN A 321     -18.786 -18.805   3.167  1.00 15.94           O  
ATOM   4851  N   GLN A 322     -19.233 -22.433   5.689  1.00 17.54           N  
ATOM   4852  H   GLN A 322     -19.343 -21.779   4.927  1.00 17.54           H  
ATOM   4853  CA  GLN A 322     -19.635 -23.840   5.439  1.00 17.54           C  
ATOM   4854  HA  GLN A 322     -20.078 -24.239   6.351  1.00 17.54           H  
ATOM   4855  C   GLN A 322     -18.581 -24.889   5.009  1.00 17.54           C  
ATOM   4856  CB  GLN A 322     -20.716 -23.846   4.343  1.00 17.54           C  
ATOM   4857  HB2 GLN A 322     -20.895 -24.872   4.022  1.00 17.54           H  
ATOM   4858  HB3 GLN A 322     -20.353 -23.290   3.479  1.00 17.54           H  
ATOM   4859  O   GLN A 322     -18.919 -26.069   5.058  1.00 17.54           O  
ATOM   4860  CG  GLN A 322     -22.069 -23.280   4.785  1.00 17.54           C  
ATOM   4861  HG2 GLN A 322     -22.393 -23.803   5.684  1.00 17.54           H  
ATOM   4862  HG3 GLN A 322     -21.972 -22.219   5.015  1.00 17.54           H  
ATOM   4863  CD  GLN A 322     -23.132 -23.455   3.702  1.00 17.54           C  
ATOM   4864  NE2 GLN A 322     -24.398 -23.413   4.050  1.00 17.54           N  
ATOM   4865 HE21 GLN A 322     -25.052 -23.529   3.290  1.00 17.54           H  
ATOM   4866 HE22 GLN A 322     -24.665 -23.278   5.015  1.00 17.54           H  
ATOM   4867  OE1 GLN A 322     -22.871 -23.625   2.525  1.00 17.54           O  
ATOM   4868  N   GLY A 323     -17.407 -24.509   4.485  1.00 17.75           N  
ATOM   4869  H   GLY A 323     -17.149 -23.536   4.564  1.00 17.75           H  
ATOM   4870  CA  GLY A 323     -16.588 -25.357   3.585  1.00 17.75           C  
ATOM   4871  HA2 GLY A 323     -17.042 -25.340   2.595  1.00 17.75           H  
ATOM   4872  HA3 GLY A 323     -15.596 -24.913   3.496  1.00 17.75           H  
ATOM   4873  C   GLY A 323     -16.389 -26.830   4.006  1.00 17.75           C  
ATOM   4874  O   GLY A 323     -15.956 -27.102   5.119  1.00 17.75           O  
ATOM   4875  N   ALA A 324     -16.688 -27.775   3.102  1.00 18.25           N  
ATOM   4876  H   ALA A 324     -17.000 -27.469   2.191  1.00 18.25           H  
ATOM   4877  CA  ALA A 324     -16.911 -29.196   3.429  1.00 18.25           C  
ATOM   4878  HA  ALA A 324     -16.611 -29.369   4.463  1.00 18.25           H  
ATOM   4879  C   ALA A 324     -16.098 -30.206   2.578  1.00 18.25           C  
ATOM   4880  CB  ALA A 324     -18.426 -29.449   3.332  1.00 18.25           C  
ATOM   4881  HB1 ALA A 324     -18.759 -29.338   2.301  1.00 18.25           H  
ATOM   4882  HB2 ALA A 324     -18.958 -28.740   3.966  1.00 18.25           H  
ATOM   4883  HB3 ALA A 324     -18.652 -30.459   3.675  1.00 18.25           H  
ATOM   4884  O   ALA A 324     -16.583 -31.303   2.300  1.00 18.25           O  
ATOM   4885  N   ALA A 325     -14.923 -29.812   2.074  1.00 20.35           N  
ATOM   4886  H   ALA A 325     -14.523 -28.947   2.408  1.00 20.35           H  
ATOM   4887  CA  ALA A 325     -14.168 -30.579   1.074  1.00 20.35           C  
ATOM   4888  HA  ALA A 325     -14.859 -30.827   0.269  1.00 20.35           H  
ATOM   4889  C   ALA A 325     -13.606 -31.926   1.588  1.00 20.35           C  
ATOM   4890  CB  ALA A 325     -13.085 -29.673   0.476  1.00 20.35           C  
ATOM   4891  HB1 ALA A 325     -12.357 -29.412   1.244  1.00 20.35           H  
ATOM   4892  HB2 ALA A 325     -13.533 -28.762   0.078  1.00 20.35           H  
ATOM   4893  HB3 ALA A 325     -12.568 -30.190  -0.332  1.00 20.35           H  
ATOM   4894  O   ALA A 325     -13.577 -32.199   2.786  1.00 20.35           O  
ATOM   4895  N   LEU A 326     -13.205 -32.788   0.648  1.00 19.39           N  
ATOM   4896  H   LEU A 326     -13.135 -32.456  -0.304  1.00 19.39           H  
ATOM   4897  CA  LEU A 326     -12.888 -34.198   0.885  1.00 19.39           C  
ATOM   4898  HA  LEU A 326     -13.639 -34.618   1.555  1.00 19.39           H  
ATOM   4899  C   LEU A 326     -11.513 -34.405   1.543  1.00 19.39           C  
ATOM   4900  CB  LEU A 326     -12.939 -34.954  -0.462  1.00 19.39           C  
ATOM   4901  HB2 LEU A 326     -12.623 -35.984  -0.296  1.00 19.39           H  
ATOM   4902  HB3 LEU A 326     -12.205 -34.501  -1.129  1.00 19.39           H  
ATOM   4903  O   LEU A 326     -10.487 -34.118   0.932  1.00 19.39           O  
ATOM   4904  CG  LEU A 326     -14.304 -34.967  -1.176  1.00 19.39           C  
ATOM   4905  HG  LEU A 326     -14.691 -33.951  -1.253  1.00 19.39           H  
ATOM   4906  CD1 LEU A 326     -14.152 -35.519  -2.593  1.00 19.39           C  
ATOM   4907 HD11 LEU A 326     -13.452 -34.899  -3.154  1.00 19.39           H  
ATOM   4908 HD12 LEU A 326     -15.114 -35.514  -3.106  1.00 19.39           H  
ATOM   4909 HD13 LEU A 326     -13.759 -36.535  -2.559  1.00 19.39           H  
ATOM   4910  CD2 LEU A 326     -15.329 -35.831  -0.437  1.00 19.39           C  
ATOM   4911 HD21 LEU A 326     -15.515 -35.413   0.552  1.00 19.39           H  
ATOM   4912 HD22 LEU A 326     -14.950 -36.848  -0.335  1.00 19.39           H  
ATOM   4913 HD23 LEU A 326     -16.267 -35.844  -0.993  1.00 19.39           H  
ATOM   4914  N   ASP A 327     -11.492 -35.030   2.723  1.00 19.65           N  
ATOM   4915  H   ASP A 327     -12.355 -35.138   3.237  1.00 19.65           H  
ATOM   4916  CA  ASP A 327     -10.305 -35.732   3.226  1.00 19.65           C  
ATOM   4917  HA  ASP A 327      -9.437 -35.074   3.182  1.00 19.65           H  
ATOM   4918  C   ASP A 327     -10.039 -36.969   2.343  1.00 19.65           C  
ATOM   4919  CB  ASP A 327     -10.514 -36.184   4.688  1.00 19.65           C  
ATOM   4920  HB2 ASP A 327      -9.795 -36.974   4.906  1.00 19.65           H  
ATOM   4921  HB3 ASP A 327     -11.509 -36.616   4.790  1.00 19.65           H  
ATOM   4922  O   ASP A 327     -10.708 -38.000   2.483  1.00 19.65           O  
ATOM   4923  CG  ASP A 327     -10.309 -35.099   5.749  1.00 19.65           C  
ATOM   4924  OD1 ASP A 327      -9.310 -34.356   5.639  1.00 19.65           O  
ATOM   4925  OD2 ASP A 327     -11.109 -35.092   6.713  1.00 19.65           O  
ATOM   4926  N   GLU A 328      -9.060 -36.914   1.435  1.00 25.05           N  
ATOM   4927  H   GLU A 328      -8.604 -36.028   1.268  1.00 25.05           H  
ATOM   4928  CA  GLU A 328      -8.631 -38.089   0.658  1.00 25.05           C  
ATOM   4929  HA  GLU A 328      -9.526 -38.631   0.355  1.00 25.05           H  
ATOM   4930  C   GLU A 328      -7.824 -39.068   1.535  1.00 25.05           C  
ATOM   4931  CB  GLU A 328      -7.922 -37.707  -0.650  1.00 25.05           C  
ATOM   4932  HB2 GLU A 328      -7.102 -37.017  -0.452  1.00 25.05           H  
ATOM   4933  HB3 GLU A 328      -7.509 -38.625  -1.069  1.00 25.05           H  
ATOM   4934  O   GLU A 328      -6.599 -39.097   1.571  1.00 25.05           O  
ATOM   4935  CG  GLU A 328      -8.897 -37.095  -1.675  1.00 25.05           C  
ATOM   4936  HG2 GLU A 328      -8.876 -36.009  -1.587  1.00 25.05           H  
ATOM   4937  HG3 GLU A 328      -9.912 -37.422  -1.450  1.00 25.05           H  
ATOM   4938  CD  GLU A 328      -8.548 -37.519  -3.110  1.00 25.05           C
[truncated: 456,526 more chars]
